# Supplementary material for: Metformin selectively dampens the acute inflammatory response through an AMPK-dependent mechanism
Source: Sci Rep. 2021 Sep 21;11:18721. doi: 10.1038/s41598-021-97441-x (PMC8455559; doi:10.1038/s41598-021-97441-x)
Supplement: Supplementary file 2 — Supplementary Table S1. [file 41598_2021_97441_MOESM2_ESM.csv]

Ensembl_ID	external_gene_name	baseMean	log2FoldChange	lfcSE	stat	pvalue	padj	description	refseq_mrna	refseq_ncrna
ENSMUSG00000102693	4933401J01Rik	0	NA	NA	NA	NA	NA	RIKEN cDNA 4933401J01 gene [Source:MGI Symbol;Acc:MGI:1918292]
ENSMUSG00000064842	Gm26206	0	NA	NA	NA	NA	NA	predicted gene, 26206 [Source:MGI Symbol;Acc:MGI:5455983]
ENSMUSG00000051951	Xkr4	0	NA	NA	NA	NA	NA	X-linked Kx blood group related 4 [Source:MGI Symbol;Acc:MGI:3528744]
ENSMUSG00000102851	Gm18956	0	NA	NA	NA	NA	NA	predicted gene, 18956 [Source:MGI Symbol;Acc:MGI:5011141]
ENSMUSG00000103377	Gm37180	0	NA	NA	NA	NA	NA	predicted gene, 37180 [Source:MGI Symbol;Acc:MGI:5610408]
ENSMUSG00000104017	Gm37363	0	NA	NA	NA	NA	NA	predicted gene, 37363 [Source:MGI Symbol;Acc:MGI:5610591]
ENSMUSG00000103025	Gm37686	0	NA	NA	NA	NA	NA	predicted gene, 37686 [Source:MGI Symbol;Acc:MGI:5610914]
ENSMUSG00000089699	Gm1992	0	NA	NA	NA	NA	NA	predicted gene 1992 [Source:MGI Symbol;Acc:MGI:3780162]
ENSMUSG00000103201	Gm37329	0	NA	NA	NA	NA	NA	predicted gene, 37329 [Source:MGI Symbol;Acc:MGI:5610557]
ENSMUSG00000103147	Gm7341	0	NA	NA	NA	NA	NA	predicted gene 7341 [Source:MGI Symbol;Acc:MGI:3648497]
ENSMUSG00000103161	Gm38148	0	NA	NA	NA	NA	NA	predicted gene, 38148 [Source:MGI Symbol;Acc:MGI:5611376]
ENSMUSG00000102331	Gm19938	0	NA	NA	NA	NA	NA	predicted gene, 19938 [Source:MGI Symbol;Acc:MGI:5012123]
ENSMUSG00000102348	Gm10568	0	NA	NA	NA	NA	NA	predicted gene 10568 [Source:MGI Symbol;Acc:MGI:3642703]
ENSMUSG00000102592	Gm38385	0	NA	NA	NA	NA	NA	predicted gene, 38385 [Source:MGI Symbol;Acc:MGI:5611613]
ENSMUSG00000088333	Gm27396	0	NA	NA	NA	NA	NA	predicted gene, 27396 [Source:MGI Symbol;Acc:MGI:5530778]
ENSMUSG00000102343	Gm37381	0	NA	NA	NA	NA	NA	predicted gene, 37381 [Source:MGI Symbol;Acc:MGI:5610609]
ENSMUSG00000025900	Rp1	0	NA	NA	NA	NA	NA	retinitis pigmentosa 1 (human) [Source:MGI Symbol;Acc:MGI:1341105]
ENSMUSG00000102948	Gm6101	0	NA	NA	NA	NA	NA	predicted gene 6101 [Source:MGI Symbol;Acc:MGI:3644986]
ENSMUSG00000104123	Gm37483	0	NA	NA	NA	NA	NA	predicted gene, 37483 [Source:MGI Symbol;Acc:MGI:5610711]
ENSMUSG00000025902	Sox17	0	NA	NA	NA	NA	NA	SRY (sex determining region Y)-box 17 [Source:MGI Symbol;Acc:MGI:107543]	NM_011441
ENSMUSG00000104238	Gm37587	0	NA	NA	NA	NA	NA	predicted gene, 37587 [Source:MGI Symbol;Acc:MGI:5610815]
ENSMUSG00000102269	Gm7357	0.195636028228872	1.98670011640341	4.99337361276769	0.397867307850461	0.690727999465047	NA	predicted gene 7357 [Source:MGI Symbol;Acc:MGI:3643257]
ENSMUSG00000096126	Gm22307	0	NA	NA	NA	NA	NA	predicted gene, 22307 [Source:MGI Symbol;Acc:MGI:5452084]
ENSMUSG00000103003	Gm38076	0	NA	NA	NA	NA	NA	predicted gene, 38076 [Source:MGI Symbol;Acc:MGI:5611304]
ENSMUSG00000104328	Gm37323	0	NA	NA	NA	NA	NA	predicted gene, 37323 [Source:MGI Symbol;Acc:MGI:5610551]
ENSMUSG00000102735	Gm7369	0	NA	NA	NA	NA	NA	predicted gene 7369 [Source:MGI Symbol;Acc:MGI:3643485]
ENSMUSG00000098104	Gm6085	1.10353728358333	-0.09740159897545	2.44436073224314	-0.0398474732843817	0.968214728056283	NA	predicted gene 6085 [Source:MGI Symbol;Acc:MGI:3646770]
ENSMUSG00000102175	Gm6119	0.650704761713984	0.579256789391708	3.34972164346784	0.172926843196447	0.862708931685567	NA	predicted gene 6119 [Source:MGI Symbol;Acc:MGI:3644547]
ENSMUSG00000088000	Gm25493	0	NA	NA	NA	NA	NA	predicted gene, 25493 [Source:MGI Symbol;Acc:MGI:5455270]
ENSMUSG00000103265	Gm2053	0	NA	NA	NA	NA	NA	predicted gene 2053 [Source:MGI Symbol;Acc:MGI:3780221]
ENSMUSG00000103922	Gm6123	0.874764560374481	1.55235721586586	2.85975973048171	0.542827846451413	0.587248338548655	NA	predicted gene 6123 [Source:MGI Symbol;Acc:MGI:3647047]
ENSMUSG00000033845	Mrpl15	572.926646316435	0.179076204659719	0.110697540505735	1.61770716712934	0.105725720689431	0.180666922083621	mitochondrial ribosomal protein L15 [Source:MGI Symbol;Acc:MGI:1351639]	NM_025300	NR_033530
ENSMUSG00000102275	Gm37144	3.4122230580857	-0.49210149065926	1.47122275510845	-0.334484692376163	0.738013840107052	0.827299438201747	predicted gene, 37144 [Source:MGI Symbol;Acc:MGI:5610372]
ENSMUSG00000025903	Lypla1	1070.49159463961	0.168258337434902	0.0839621248801886	2.00397902834166	0.0450723069673004	0.0860552133024592	lysophospholipase 1 [Source:MGI Symbol;Acc:MGI:1344588]
ENSMUSG00000104217	Gm37988	0	NA	NA	NA	NA	NA	predicted gene, 37988 [Source:MGI Symbol;Acc:MGI:5611216]
ENSMUSG00000033813	Tcea1	979.244350044511	0.67037255421782	0.0889004174505349	7.54071323220526	4.67407943816633e-14	2.56559877366461e-13	transcription elongation factor A (SII) 1 [Source:MGI Symbol;Acc:MGI:1196624]	NM_011541
ENSMUSG00000062588	Gm6104	0.163181965969016	0	4.99745499518503	0	1	NA	predicted gene 6104 [Source:MGI Symbol;Acc:MGI:3648587]
ENSMUSG00000103280	Gm37277	0.72276813075759	-2.49701221079408	3.09887247276098	-0.805780887320392	0.420369200265773	NA	predicted gene, 37277 [Source:MGI Symbol;Acc:MGI:5610505]
ENSMUSG00000002459	Rgs20	0.136971493563317	-0.950777298767834	4.99268065097726	-0.190434230673602	0.848968876235861	NA	regulator of G-protein signaling 20 [Source:MGI Symbol;Acc:MGI:1929866]	NM_021374
ENSMUSG00000091305	Gm17100	0	NA	NA	NA	NA	NA	predicted gene 17100 [Source:MGI Symbol;Acc:MGI:4937927]
ENSMUSG00000102653	Gm37079	0	NA	NA	NA	NA	NA	predicted gene, 37079 [Source:MGI Symbol;Acc:MGI:5610307]
ENSMUSG00000085623	Gm16041	0	NA	NA	NA	NA	NA	predicted gene 16041 [Source:MGI Symbol;Acc:MGI:3801909]
ENSMUSG00000091665	Gm17101	0	NA	NA	NA	NA	NA	predicted gene 17101 [Source:MGI Symbol;Acc:MGI:4937928]
ENSMUSG00000033793	Atp6v1h	4872.21137329373	0.461909201604699	0.049694064368353	9.2950578197999	1.47126212799436e-20	1.01941429803264e-19	ATPase, H+ transporting, lysosomal V1 subunit H [Source:MGI Symbol;Acc:MGI:1914864]
ENSMUSG00000104352	Gm7182	0	NA	NA	NA	NA	NA	predicted gene 7182 [Source:MGI Symbol;Acc:MGI:3644877]
ENSMUSG00000104046	Gm37567	0	NA	NA	NA	NA	NA	predicted gene, 37567 [Source:MGI Symbol;Acc:MGI:5610795]
ENSMUSG00000102907	Gm38264	0	NA	NA	NA	NA	NA	predicted gene, 38264 [Source:MGI Symbol;Acc:MGI:5611492]
ENSMUSG00000025905	Oprk1	0	NA	NA	NA	NA	NA	opioid receptor, kappa 1 [Source:MGI Symbol;Acc:MGI:97439]
ENSMUSG00000103936	Gm36965	0	NA	NA	NA	NA	NA	predicted gene, 36965 [Source:MGI Symbol;Acc:MGI:5610193]
ENSMUSG00000093015	Gm22463	0	NA	NA	NA	NA	NA	predicted gene, 22463 [Source:MGI Symbol;Acc:MGI:5452240]
ENSMUSG00000103519	Gm37429	0	NA	NA	NA	NA	NA	predicted gene, 37429 [Source:MGI Symbol;Acc:MGI:5610657]
ENSMUSG00000033774	Npbwr1	0	NA	NA	NA	NA	NA	neuropeptides B/W receptor 1 [Source:MGI Symbol;Acc:MGI:891989]	NM_010342
ENSMUSG00000103090	Gm19214	0	NA	NA	NA	NA	NA	predicted gene, 19214 [Source:MGI Symbol;Acc:MGI:5011399]
ENSMUSG00000025907	Rb1cc1	1400.69419698416	-0.130055157293066	0.0931674112372305	-1.39592970939065	0.162735663092728	0.259770886783775	RB1-inducible coiled-coil 1 [Source:MGI Symbol;Acc:MGI:1341850]
ENSMUSG00000090031	4732440D04Rik	46.3656656627511	-0.367627959310124	0.377594059476418	-0.973606311020587	0.330252051576049	0.461617919029599	RIKEN cDNA 4732440D04 gene [Source:MGI Symbol;Acc:MGI:3604103]
ENSMUSG00000087247	Alkal1	0	NA	NA	NA	NA	NA	ALK and LTK ligand 1 [Source:MGI Symbol;Acc:MGI:3645495]	NM_001195732
ENSMUSG00000103355	Gm2147	0.195636028228872	1.98670011640341	4.99337361276769	0.397867307850461	0.690727999465047	NA	predicted gene 2147 [Source:MGI Symbol;Acc:MGI:3780316]
ENSMUSG00000102706	Gm7417	0	NA	NA	NA	NA	NA	predicted gene 7417 [Source:MGI Symbol;Acc:MGI:3647903]
ENSMUSG00000103845	Gm19026	13.5374784142292	2.73381124220181	0.927288871127395	2.94817648234908	0.00319654521402813	0.00771408535592416	predicted gene, 19026 [Source:MGI Symbol;Acc:MGI:5011211]
ENSMUSG00000033740	St18	716.333125633841	-0.0519958443194446	0.105158888142461	-0.494450305037503	0.620988194360429	0.736311714668255	suppression of tumorigenicity 18 [Source:MGI Symbol;Acc:MGI:2446700]	NM_001244692
ENSMUSG00000103329	Gm42492	2.45685018104946	-1.65358233353646	1.68581491394686	-0.980880119078474	0.326651862532167	0.457323723824174	predicted gene 42492 [Source:MGI Symbol;Acc:MGI:5662629]
ENSMUSG00000104385	Gm7449	0	NA	NA	NA	NA	NA	predicted gene 7449 [Source:MGI Symbol;Acc:MGI:3647895]
ENSMUSG00000102135	Gm37108	0.566841305723771	-2.51913425600699	3.33827298299211	-0.754622006301316	0.450475815737255	NA	predicted gene, 37108 [Source:MGI Symbol;Acc:MGI:5610336]
ENSMUSG00000103282	Gm37275	0	NA	NA	NA	NA	NA	predicted gene, 37275 [Source:MGI Symbol;Acc:MGI:5610503]
ENSMUSG00000102534	Gm37225	0	NA	NA	NA	NA	NA	predicted gene, 37225 [Source:MGI Symbol;Acc:MGI:5610453]
ENSMUSG00000102213	Gm37489	0	NA	NA	NA	NA	NA	predicted gene, 37489 [Source:MGI Symbol;Acc:MGI:5610717]
ENSMUSG00000103629	Gm5694	0	NA	NA	NA	NA	NA	predicted gene 5694 [Source:MGI Symbol;Acc:MGI:3645764]
ENSMUSG00000051285	Pcmtd1	1193.3030010257	-0.180139140866977	0.0824166017133473	-2.18571425079522	0.028836517627929	0.0576380097273412	protein-L-isoaspartate (D-aspartate) O-methyltransferase domain containing 1 [Source:MGI Symbol;Acc:MGI:2441773]	NM_183028
ENSMUSG00000098201	Gm26983	0.1905941853196	0	4.9974549951815	0	1	NA	predicted gene, 26983 [Source:MGI Symbol;Acc:MGI:5504098]
ENSMUSG00000103509	Gm38372	18.5854477820438	-0.327254946917209	0.596871523377511	-0.548283732930288	0.583497095254819	0.706551008058374	predicted gene, 38372 [Source:MGI Symbol;Acc:MGI:5611600]
ENSMUSG00000048538	Gm9826	0.12971635262812	-0.911168897654301	4.99546314502376	-0.182399283350126	0.855269388176157	NA	predicted gene 9826 [Source:MGI Symbol;Acc:MGI:3642725]
ENSMUSG00000103709	Nras-ps2	0	NA	NA	NA	NA	NA	neuroblastoma ras oncogene, pseudogene 2 [Source:MGI Symbol;Acc:MGI:97378]
ENSMUSG00000077244	Gm23274	0	NA	NA	NA	NA	NA	predicted gene, 23274 [Source:MGI Symbol;Acc:MGI:5453051]
ENSMUSG00000102768	Gm19002	0	NA	NA	NA	NA	NA	predicted gene, 19002 [Source:MGI Symbol;Acc:MGI:5011187]
ENSMUSG00000097797	Gm26901	0.859739624320907	-2.9229688812731	2.88361407027762	-1.01364773857956	0.310750869736419	NA	predicted gene, 26901 [Source:MGI Symbol;Acc:MGI:5477395]
ENSMUSG00000103498	Gm18984	0	NA	NA	NA	NA	NA	predicted gene, 18984 [Source:MGI Symbol;Acc:MGI:5011169]
ENSMUSG00000103067	Gm30414	0	NA	NA	NA	NA	NA	predicted gene, 30414 [Source:MGI Symbol;Acc:MGI:5589573]
ENSMUSG00000102320	Gm37791	0	NA	NA	NA	NA	NA	predicted gene, 37791 [Source:MGI Symbol;Acc:MGI:5611019]
ENSMUSG00000104226	Gm7470	0	NA	NA	NA	NA	NA	predicted gene 7470 [Source:MGI Symbol;Acc:MGI:3645544]
ENSMUSG00000103903	Rps2-ps2	0	NA	NA	NA	NA	NA	ribosomal protein S2, pseudogene 2 [Source:MGI Symbol;Acc:MGI:3645546]
ENSMUSG00000103557	Gm38216	0.12971635262812	-0.911168897654301	4.99546314502376	-0.182399283350126	0.855269388176157	NA	predicted gene, 38216 [Source:MGI Symbol;Acc:MGI:5611444]
ENSMUSG00000025909	Sntg1	0	NA	NA	NA	NA	NA	syntrophin, gamma 1 [Source:MGI Symbol;Acc:MGI:1918346]	NM_001290392
ENSMUSG00000102647	Gm38024	0	NA	NA	NA	NA	NA	predicted gene, 38024 [Source:MGI Symbol;Acc:MGI:5611252]
ENSMUSG00000086235	Gm16284	0.1905941853196	0	4.9974549951815	0	1	NA	predicted gene 16284 [Source:MGI Symbol;Acc:MGI:3826541]
ENSMUSG00000102253	Gm38259	0	NA	NA	NA	NA	NA	predicted gene, 38259 [Source:MGI Symbol;Acc:MGI:5611487]
ENSMUSG00000093970	Gm23358	0	NA	NA	NA	NA	NA	predicted gene, 23358 [Source:MGI Symbol;Acc:MGI:5453135]
ENSMUSG00000103884	Gm37005	0	NA	NA	NA	NA	NA	predicted gene, 37005 [Source:MGI Symbol;Acc:MGI:5610233]
ENSMUSG00000084353	Gm15452	0.12971635262812	-0.911168897654301	4.99546314502376	-0.182399283350126	0.855269388176157	NA	predicted gene 15452 [Source:MGI Symbol;Acc:MGI:3768636]
ENSMUSG00000103933	Gm36964	1.38072803340677	-0.775034037965504	2.20170725210669	-0.352015027076791	0.724826992887976	0.8189928899678	predicted gene, 36964 [Source:MGI Symbol;Acc:MGI:5610192]
ENSMUSG00000076135	Gm24276	0	NA	NA	NA	NA	NA	predicted gene, 24276 [Source:MGI Symbol;Acc:MGI:5454053]
ENSMUSG00000086195	Gm6152	0	NA	NA	NA	NA	NA	predicted gene 6152 [Source:MGI Symbol;Acc:MGI:3648859]
ENSMUSG00000104504	Gm7445	0	NA	NA	NA	NA	NA	predicted gene 7445 [Source:MGI Symbol;Acc:MGI:3644942]
ENSMUSG00000066693	Gm7493	0	NA	NA	NA	NA	NA	predicted gene 7493 [Source:MGI Symbol;Acc:MGI:3643471]
ENSMUSG00000102316	Gm37629	0	NA	NA	NA	NA	NA	predicted gene, 37629 [Source:MGI Symbol;Acc:MGI:5610857]
ENSMUSG00000103819	Gm38008	0	NA	NA	NA	NA	NA	predicted gene, 38008 [Source:MGI Symbol;Acc:MGI:5611236]
ENSMUSG00000102871	Gm37143	0	NA	NA	NA	NA	NA	predicted gene, 37143 [Source:MGI Symbol;Acc:MGI:5610371]
ENSMUSG00000101571	Gm6187	0	NA	NA	NA	NA	NA	predicted gene 6187 [Source:MGI Symbol;Acc:MGI:3648954]
ENSMUSG00000104428	Gm18299	0	NA	NA	NA	NA	NA	predicted gene, 18299 [Source:MGI Symbol;Acc:MGI:5010484]
ENSMUSG00000102272	Gm7512	0	NA	NA	NA	NA	NA	predicted gene 7512 [Source:MGI Symbol;Acc:MGI:3646401]
ENSMUSG00000065625	Gm24765	0	NA	NA	NA	NA	NA	predicted gene, 24765 [Source:MGI Symbol;Acc:MGI:5454542]
ENSMUSG00000103411	Gm18300	0	NA	NA	NA	NA	NA	predicted gene, 18300 [Source:MGI Symbol;Acc:MGI:5010485]
ENSMUSG00000061024	Rrs1	1754.96765686444	2.34122456468938	0.0828427029276331	28.2610837400434	1.04022699949249e-175	3.33034542872537e-174	ribosome biogenesis regulator 1 [Source:MGI Symbol;Acc:MGI:1929721]	NM_021511
ENSMUSG00000025911	Adhfe1	60.498012804594	2.20639480683279	0.350739077915893	6.29070139530297	3.1603473904608e-10	1.42484045636775e-09	alcohol dehydrogenase, iron containing, 1 [Source:MGI Symbol;Acc:MGI:1923437]	NM_001357376
ENSMUSG00000079671	2610203C22Rik	38.8379487557199	0.0867801869631084	0.384822835897246	0.225506853720812	0.821584994179705	0.883140810256792	RIKEN cDNA 2610203C22 gene [Source:MGI Symbol;Acc:MGI:1919731]		NR_015470
ENSMUSG00000081441	Gm6161	0.353776151288617	0	4.43426352743885	0	1	NA	predicted gene 6161 [Source:MGI Symbol;Acc:MGI:3644104]
ENSMUSG00000067879	Vxn	0.403659339754754	-2.51982224541729	4.05374753866134	-0.621603151500008	0.53420284823607	NA	vexin [Source:MGI Symbol;Acc:MGI:1924232]	NM_178399
ENSMUSG00000099827	Gm29520	0	NA	NA	NA	NA	NA	predicted gene 29520 [Source:MGI Symbol;Acc:MGI:5580226]
ENSMUSG00000025912	Mybl1	70.7950056255031	-0.050569464370554	0.313502353505716	-0.1613048954978	0.8718532677035	0.917167380651339	myeloblastosis oncogene-like 1 [Source:MGI Symbol;Acc:MGI:99925]	NM_008651
ENSMUSG00000045210	Vcpip1	5435.68496358883	1.6826177299499	0.0540198183081836	31.1481560406321	5.37220252047965e-213	2.05592941109333e-211	valosin containing protein (p97)/p47 complex interacting protein 1 [Source:MGI Symbol;Acc:MGI:1917925]	NM_173443
ENSMUSG00000097893	1700034P13Rik	2.7966380812825	0.343855853377398	1.61646673023352	0.212720649887872	0.831544859091668	0.889084672939542	RIKEN cDNA 1700034P13 gene [Source:MGI Symbol;Acc:MGI:1920581]
ENSMUSG00000025915	Sgk3	2169.94206525191	1.08111712043225	0.0687984065389436	15.7142755889307	1.20753507895682e-55	1.5871563306161e-54	serum/glucocorticoid regulated kinase 3 [Source:MGI Symbol;Acc:MGI:2182368]	NM_177547
ENSMUSG00000046334	Gm6195	0.7787972329937	-0.0546229821938482	2.67696933916423	-0.0204047843935717	0.983720467251786	NA	predicted pseudogene 6195 [Source:MGI Symbol;Acc:MGI:3647661]
ENSMUSG00000088916	Gm22607	0.136971493563317	-0.950777298767834	4.99268065097726	-0.190434230673602	0.848968876235861	NA	predicted gene, 22607 [Source:MGI Symbol;Acc:MGI:5452384]
ENSMUSG00000046101	Mcmdc2	4.31740595818981	0.644394857755233	1.16338332090597	0.553897280608614	0.57964914631213	0.703496301475951	minichromosome maintenance domain containing 2 [Source:MGI Symbol;Acc:MGI:3045334]
ENSMUSG00000098234	Snhg6	322.38288280893	0.454602276790406	0.168806367057509	2.69303986996849	0.00708038014856522	0.0161020917253716	small nucleolar RNA host gene 6 [Source:MGI Symbol;Acc:MGI:1921074]
ENSMUSG00000093178	Snord87	2.45555075802039	0.110950681323566	1.70646197976866	0.0650179626847636	0.948159698360466	0.96919594400809	small nucleolar RNA, C/D box 87 [Source:MGI Symbol;Acc:MGI:2387894]		NR_004410
ENSMUSG00000099032	Tcf24	7.51459360618357	0.654632523740968	0.90319316604793	0.724797915162954	0.4685760149792	0.601524789851819	transcription factor 24 [Source:MGI Symbol;Acc:MGI:3780500]	NM_001285425
ENSMUSG00000104025	E330040D14Rik	0.195636028228872	1.98670011640341	4.99337361276769	0.397867307850461	0.690727999465047	NA	RIKEN cDNA E330040D14 gene [Source:MGI Symbol;Acc:MGI:3649088]
ENSMUSG00000025916	Ppp1r42	0.266687846191437	-1.92300947687907	4.83671065039573	-0.397586214242883	0.690935224036878	NA	protein phosphatase 1, regulatory subunit 42 [Source:MGI Symbol;Acc:MGI:1921138]
ENSMUSG00000087199	Gm15818	0	NA	NA	NA	NA	NA	predicted gene 15818 [Source:MGI Symbol;Acc:MGI:3801960]
ENSMUSG00000095780	Gm24674	0	NA	NA	NA	NA	NA	predicted gene, 24674 [Source:MGI Symbol;Acc:MGI:5454451]
ENSMUSG00000025917	Cops5	1699.59149109234	0.564767726724629	0.0698262629401822	8.08818491701964	6.05604151626115e-16	3.58096367918051e-15	COP9 signalosome subunit 5 [Source:MGI Symbol;Acc:MGI:1349415]	NM_001277101	NR_102282
ENSMUSG00000056763	Cspp1	344.797026331821	-0.189040665902431	0.13689749925155	-1.38089203189218	0.167312160283815	0.265966857576358	centrosome and spindle pole associated protein 1 [Source:MGI Symbol;Acc:MGI:2681832]
ENSMUSG00000102356	1700047N06Rik	0	NA	NA	NA	NA	NA	RIKEN cDNA 1700047N06 gene [Source:MGI Symbol;Acc:MGI:1923853]
ENSMUSG00000067851	Arfgef1	3785.11049520899	0.395061089381961	0.0587753784013566	6.72154055196763	1.79813176503626e-11	8.67489191598846e-11	ADP-ribosylation factor guanine nucleotide-exchange factor 1(brefeldin A-inhibited) [Source:MGI Symbol;Acc:MGI:2442988]	NM_001102430
ENSMUSG00000088153	Gm26348	0.914047169124428	3.52083489906491	2.90854195902718	1.21051542273178	0.226081176387079	NA	predicted gene, 26348 [Source:MGI Symbol;Acc:MGI:5456125]
ENSMUSG00000102556	Gm37569	0.373514011890541	2.93264976838818	4.61912900699548	0.634892371255881	0.525498612875205	NA	predicted gene, 37569 [Source:MGI Symbol;Acc:MGI:5610797]
ENSMUSG00000042501	Cpa6	0.195636028228872	1.98670011640341	4.99337361276769	0.397867307850461	0.690727999465047	NA	carboxypeptidase A6 [Source:MGI Symbol;Acc:MGI:3045348]
ENSMUSG00000103810	Gm38005	0	NA	NA	NA	NA	NA	predicted gene, 38005 [Source:MGI Symbol;Acc:MGI:5611233]
ENSMUSG00000083422	Gm15604	0.195636028228872	1.98670011640341	4.99337361276769	0.397867307850461	0.690727999465047	NA	predicted gene 15604 [Source:MGI Symbol;Acc:MGI:3783051]
ENSMUSG00000094979	Gm25253	0	NA	NA	NA	NA	NA	predicted gene, 25253 [Source:MGI Symbol;Acc:MGI:5455030]
ENSMUSG00000081417	Gm15603	0	NA	NA	NA	NA	NA	predicted gene 15603 [Source:MGI Symbol;Acc:MGI:3783050]
ENSMUSG00000103448	Gm37133	0	NA	NA	NA	NA	NA	predicted gene, 37133 [Source:MGI Symbol;Acc:MGI:5610361]
ENSMUSG00000100212	Gm5522	0	NA	NA	NA	NA	NA	predicted gene 5522 [Source:MGI Symbol;Acc:MGI:3649087]
ENSMUSG00000100648	Gm28659	0.18675700594527	1.95292563323052	4.99575549053083	0.390916976808049	0.695858604830179	NA	predicted gene 28659 [Source:MGI Symbol;Acc:MGI:5579365]
ENSMUSG00000088585	Gm22963	0	NA	NA	NA	NA	NA	predicted gene, 22963 [Source:MGI Symbol;Acc:MGI:5452740]
ENSMUSG00000048960	Prex2	0	NA	NA	NA	NA	NA	phosphatidylinositol-3,4,5-trisphosphate-dependent Rac exchange factor 2 [Source:MGI Symbol;Acc:MGI:1923385]	NM_029525
ENSMUSG00000077318	Gm24173	0	NA	NA	NA	NA	NA	predicted gene, 24173 [Source:MGI Symbol;Acc:MGI:5453950]
ENSMUSG00000101827	Gm28686	0	NA	NA	NA	NA	NA	predicted gene 28686 [Source:MGI Symbol;Acc:MGI:5579392]
ENSMUSG00000103494	Gm37410	0	NA	NA	NA	NA	NA	predicted gene, 37410 [Source:MGI Symbol;Acc:MGI:5610638]
ENSMUSG00000057715	A830018L16Rik	0	NA	NA	NA	NA	NA	RIKEN cDNA A830018L16 gene [Source:MGI Symbol;Acc:MGI:2444149]	NM_177173
ENSMUSG00000103825	Gm38178	0	NA	NA	NA	NA	NA	predicted gene, 38178 [Source:MGI Symbol;Acc:MGI:5611406]
ENSMUSG00000099845	Gm29273	0	NA	NA	NA	NA	NA	predicted gene 29273 [Source:MGI Symbol;Acc:MGI:5579979]
ENSMUSG00000103561	Gm38069	0	NA	NA	NA	NA	NA	predicted gene, 38069 [Source:MGI Symbol;Acc:MGI:5611297]
ENSMUSG00000101610	Gm7560	0	NA	NA	NA	NA	NA	predicted gene 7560 [Source:MGI Symbol;Acc:MGI:3648484]
ENSMUSG00000093864	Gm22633	0	NA	NA	NA	NA	NA	predicted gene, 22633 [Source:MGI Symbol;Acc:MGI:5452410]
ENSMUSG00000098555	Mir6341	0	NA	NA	NA	NA	NA	microRNA 6341 [Source:MGI Symbol;Acc:MGI:5530644]		NR_105759
ENSMUSG00000097628	Gm2383	0.566841305723771	-2.51913425600699	3.33827298299211	-0.754622006301316	0.450475815737255	NA	predicted gene 2383 [Source:MGI Symbol;Acc:MGI:3780551]
ENSMUSG00000098163	Gm6216	0	NA	NA	NA	NA	NA	predicted gene 6216 [Source:MGI Symbol;Acc:MGI:3647030]
ENSMUSG00000097171	Gm17644	0	NA	NA	NA	NA	NA	predicted gene, 17644 [Source:MGI Symbol;Acc:MGI:4937278]		NR_045297
ENSMUSG00000101314	Gm29663	0	NA	NA	NA	NA	NA	predicted gene 29663 [Source:MGI Symbol;Acc:MGI:5580369]
ENSMUSG00000016918	Sulf1	0.381188370639201	0	4.70154196870253	0	1	NA	sulfatase 1 [Source:MGI Symbol;Acc:MGI:2138563]	NM_001198565
ENSMUSG00000025938	Slco5a1	23.1441681656328	0.908919179447159	0.541677872167108	1.67796992668505	0.0933529700444823	0.162373583664729	solute carrier organic anion transporter family, member 5A1 [Source:MGI Symbol;Acc:MGI:2443431]
ENSMUSG00000104518	Gm37162	0	NA	NA	NA	NA	NA	predicted gene, 37162 [Source:MGI Symbol;Acc:MGI:5610390]
ENSMUSG00000069620	Gm5250	0	NA	NA	NA	NA	NA	predicted gene 5250 [Source:MGI Symbol;Acc:MGI:3647667]
ENSMUSG00000099498	Gm29283	0	NA	NA	NA	NA	NA	predicted gene 29283 [Source:MGI Symbol;Acc:MGI:5579989]
ENSMUSG00000042414	Prdm14	0	NA	NA	NA	NA	NA	PR domain containing 14 [Source:MGI Symbol;Acc:MGI:3588194]	NM_001081209
ENSMUSG00000005886	Ncoa2	1666.61932230349	-0.451117321549075	0.0780182084678654	-5.78220559543973	7.37275234283756e-09	3.05838196505507e-08	nuclear receptor coactivator 2 [Source:MGI Symbol;Acc:MGI:1276533]	NM_001302702
ENSMUSG00000103506	Gm38376	0.51936452773746	1.49964294329989	3.48968398935648	0.429736029931017	0.667387671095222	NA	predicted gene, 38376 [Source:MGI Symbol;Acc:MGI:5611604]
ENSMUSG00000103495	Gm37409	0.32031053794772	-0.911434517235529	4.61391804477308	-0.197540248524366	0.843404788137051	NA	predicted gene, 37409 [Source:MGI Symbol;Acc:MGI:5610637]
ENSMUSG00000099183	Gm27881	0	NA	NA	NA	NA	NA	predicted gene, 27881 [Source:MGI Symbol;Acc:MGI:5531263]
ENSMUSG00000102639	Gm38223	0	NA	NA	NA	NA	NA	predicted gene, 38223 [Source:MGI Symbol;Acc:MGI:5611451]
ENSMUSG00000104170	Gm37702	0	NA	NA	NA	NA	NA	predicted gene, 37702 [Source:MGI Symbol;Acc:MGI:5610930]
ENSMUSG00000087782	Gm23169	0	NA	NA	NA	NA	NA	predicted gene, 23169 [Source:MGI Symbol;Acc:MGI:5452946]
ENSMUSG00000103085	Gm38120	0.544370336608217	0	3.79810180341219	0	1	NA	predicted gene, 38120 [Source:MGI Symbol;Acc:MGI:5611348]
ENSMUSG00000102664	Gm38380	0.136971493563317	-0.950777298767834	4.99268065097726	-0.190434230673602	0.848968876235861	NA	predicted gene, 38380 [Source:MGI Symbol;Acc:MGI:5611608]
ENSMUSG00000101476	Gm29570	0	NA	NA	NA	NA	NA	predicted gene 29570 [Source:MGI Symbol;Acc:MGI:5580276]
ENSMUSG00000101171	Gm7593	0.163181965969016	0	4.99745499518503	0	1	NA	predicted gene 7593 [Source:MGI Symbol;Acc:MGI:3647262]
ENSMUSG00000025935	Tram1	4276.10305251877	0.0975722918005548	0.0522517536203072	1.86734961106902	0.06185278156694	0.11378975667586	translocating chain-associating membrane protein 1 [Source:MGI Symbol;Acc:MGI:1919515]	NM_028173
ENSMUSG00000025937	Lactb2	766.3037287798	-0.250172693875212	0.0962481071448034	-2.59924793636546	0.00934282654751483	0.0207596106429671	lactamase, beta 2 [Source:MGI Symbol;Acc:MGI:2442551]	NM_145381
ENSMUSG00000102982	Gm38319	7.34231696858059	-1.38486706170292	0.949074077863529	-1.45917699577298	0.144516398638716	0.235321774787128	predicted gene, 38319 [Source:MGI Symbol;Acc:MGI:5611547]
ENSMUSG00000067813	Xkr9	0.136971493563317	-0.950777298767834	4.99268065097726	-0.190434230673602	0.848968876235861	NA	X-linked Kx blood group related 9 [Source:MGI Symbol;Acc:MGI:2686466]	NM_001011873
ENSMUSG00000077368	Gm26273	0	NA	NA	NA	NA	NA	predicted gene, 26273 [Source:MGI Symbol;Acc:MGI:5456050]
ENSMUSG00000097711	Gm5523	1.49480934004107	0.926359573860347	1.99670319031269	0.463944555382452	0.642687469735124	0.752962054919493	predicted pseudogene 5523 [Source:MGI Symbol;Acc:MGI:3649089]		NR_004447
ENSMUSG00000102166	Gm36947	0	NA	NA	NA	NA	NA	predicted gene, 36947 [Source:MGI Symbol;Acc:MGI:5610175]
ENSMUSG00000089358	Gm25491	0	NA	NA	NA	NA	NA	predicted gene, 25491 [Source:MGI Symbol;Acc:MGI:5455268]
ENSMUSG00000104209	Gm37400	0	NA	NA	NA	NA	NA	predicted gene, 37400 [Source:MGI Symbol;Acc:MGI:5610628]
ENSMUSG00000025932	Eya1	1327.65137277936	-0.382610349541049	0.0815472783098461	-4.69188374487849	2.70700944523244e-06	9.23244506336683e-06	EYA transcriptional coactivator and phosphatase 1 [Source:MGI Symbol;Acc:MGI:109344]	NM_010164
ENSMUSG00000095853	Gm22616	0.266687846191437	-1.92300947687907	4.83671065039573	-0.397586214242883	0.690935224036878	NA	predicted gene, 22616 [Source:MGI Symbol;Acc:MGI:5452393]
ENSMUSG00000102588	Gm37444	1.30411456204723	3.53985548364905	2.50208819763939	1.41476047366705	0.157138736808048	0.252231277108197	predicted gene, 37444 [Source:MGI Symbol;Acc:MGI:5610672]
ENSMUSG00000054493	Gm9947	0	NA	NA	NA	NA	NA	predicted gene 9947 [Source:MGI Symbol;Acc:MGI:3642739]
ENSMUSG00000025930	Msc	0	NA	NA	NA	NA	NA	musculin [Source:MGI Symbol;Acc:MGI:1333884]	NM_010827
ENSMUSG00000103492	Gm37412	0	NA	NA	NA	NA	NA	predicted gene, 37412 [Source:MGI Symbol;Acc:MGI:5610640]
ENSMUSG00000081201	Smt3h2-ps4	0	NA	NA	NA	NA	NA	SMT3 suppressor of mif two 3 homolog 2, pseudogene 4 (S. cerevisiae) [Source:MGI Symbol;Acc:MGI:2149598]
ENSMUSG00000082193	Rpl5-ps1	2.30244956127986	-0.205701093078846	1.66861063200196	-0.123276868272169	0.901887857544346	0.939214440181607	ribosomal protein L5, pseudogene 1 [Source:MGI Symbol;Acc:MGI:3647110]
ENSMUSG00000032769	Trpa1	0.455068733485112	-0.426201672523771	3.94922911378929	-0.107920219426021	0.914058978011834	NA	transient receptor potential cation channel, subfamily A, member 1 [Source:MGI Symbol;Acc:MGI:3522699]	NM_177781
ENSMUSG00000088159	Gm26345	0	NA	NA	NA	NA	NA	predicted gene, 26345 [Source:MGI Symbol;Acc:MGI:5456122]
ENSMUSG00000073737	Gm10566	0.571782555958801	0	4.05380952672614	0	1	NA	predicted gene 10566 [Source:MGI Symbol;Acc:MGI:3642220]
ENSMUSG00000092083	Kcnb2	0.12971635262812	-0.911168897654301	4.99546314502376	-0.182399283350126	0.855269388176157	NA	potassium voltage gated channel, Shab-related subfamily, member 2 [Source:MGI Symbol;Acc:MGI:99632]
ENSMUSG00000102937	Gm38116	0	NA	NA	NA	NA	NA	predicted gene, 38116 [Source:MGI Symbol;Acc:MGI:5611344]
ENSMUSG00000104149	Gm37138	0.195636028228872	1.98670011640341	4.99337361276769	0.397867307850461	0.690727999465047	NA	predicted gene, 37138 [Source:MGI Symbol;Acc:MGI:5610366]
ENSMUSG00000088829	Gm25227	0	NA	NA	NA	NA	NA	predicted gene, 25227 [Source:MGI Symbol;Acc:MGI:5455004]
ENSMUSG00000077377	Gm25168	0	NA	NA	NA	NA	NA	predicted gene, 25168 [Source:MGI Symbol;Acc:MGI:5454945]
ENSMUSG00000101652	Gm6060	0	NA	NA	NA	NA	NA	predicted gene 6060 [Source:MGI Symbol;Acc:MGI:3648622]
ENSMUSG00000100814	Gm28669	0	NA	NA	NA	NA	NA	predicted gene 28669 [Source:MGI Symbol;Acc:MGI:5579375]
ENSMUSG00000025925	Terf1	151.925273764407	-0.515286979181246	0.20997175501655	-2.45407759315357	0.0141246499964165	0.0302700824857347	telomeric repeat binding factor 1 [Source:MGI Symbol;Acc:MGI:109634]	NM_009352
ENSMUSG00000104379	Gm37509	0.266687846191437	-1.92300947687907	4.83671065039573	-0.397586214242883	0.690935224036878	NA	predicted gene, 37509 [Source:MGI Symbol;Acc:MGI:5610737]
ENSMUSG00000032719	Sbspon	0	NA	NA	NA	NA	NA	somatomedin B and thrombospondin, type 1 domain containing [Source:MGI Symbol;Acc:MGI:2684952]	NM_001033288
ENSMUSG00000088943	Gm23259	0	NA	NA	NA	NA	NA	predicted gene, 23259 [Source:MGI Symbol;Acc:MGI:5453036]
ENSMUSG00000100652	Gm7634	0	NA	NA	NA	NA	NA	predicted gene 7634 [Source:MGI Symbol;Acc:MGI:3644198]
ENSMUSG00000067795	4930444P10Rik	0	NA	NA	NA	NA	NA	RIKEN cDNA 4930444P10 gene [Source:MGI Symbol;Acc:MGI:1923049]
ENSMUSG00000043716	Rpl7	10972.8388772428	0.409674904700283	0.0495982806898975	8.25986100731367	1.45842192797568e-16	8.86910245630741e-16	ribosomal protein L7 [Source:MGI Symbol;Acc:MGI:98073]
ENSMUSG00000025921	Rdh10	236.487851133629	0.23337160016675	0.163600030829137	1.42647650482708	0.153730844144251	0.247916939894243	retinol dehydrogenase 10 (all-trans) [Source:MGI Symbol;Acc:MGI:1924238]	NM_133832
ENSMUSG00000104165	Gm38249	0	NA	NA	NA	NA	NA	predicted gene, 38249 [Source:MGI Symbol;Acc:MGI:5611477]
ENSMUSG00000100868	Gm28095	0	NA	NA	NA	NA	NA	predicted gene 28095 [Source:MGI Symbol;Acc:MGI:5578801]
ENSMUSG00000025920	Stau2	788.228110486573	0.368075794686421	0.0989525219793302	3.71972120895824	0.000199442803805581	0.000565282600658739	staufen double-stranded RNA binding protein 2 [Source:MGI Symbol;Acc:MGI:1352508]
ENSMUSG00000089982	Gm7568	0.292898318597136	-0.911312898921312	4.76713202887166	-0.191165861025463	0.848395649292661	NA	predicted gene 7568 [Source:MGI Symbol;Acc:MGI:3649156]
ENSMUSG00000025939	Ube2w	709.19229627657	0.907808878672158	0.110521895013517	8.21383743520805	2.14229567542764e-16	1.29228803646764e-15	ubiquitin-conjugating enzyme E2W (putative) [Source:MGI Symbol;Acc:MGI:1914049]	NM_001271016
ENSMUSG00000102457	Gm38342	1.3237599028695	1.05276157200119	2.4813134361343	0.424275932524393	0.671364589333185	0.776058983005542	predicted gene, 38342 [Source:MGI Symbol;Acc:MGI:5611570]
ENSMUSG00000079658	Eloc	1149.07195864058	0.855731391883524	0.0858832358379531	9.96389322705705	2.19302758925271e-23	1.63815079476816e-22	elongin C [Source:MGI Symbol;Acc:MGI:1915173]	NM_026456
ENSMUSG00000097744	D030040B21Rik	0	NA	NA	NA	NA	NA	RIKEN cDNA D030040B21 gene [Source:MGI Symbol;Acc:MGI:4437728]		NR_037998
ENSMUSG00000100959	Gm7654	0	NA	NA	NA	NA	NA	predicted gene 7654 [Source:MGI Symbol;Acc:MGI:3648037]
ENSMUSG00000025940	Tmem70	755.671607144747	0.855453429296891	0.0995860173242922	8.59009580141347	8.68968398927289e-18	5.49145313853589e-17	transmembrane protein 70 [Source:MGI Symbol;Acc:MGI:1915068]	NM_026392
ENSMUSG00000025779	Ly96	472.7737766072	1.20176936929886	0.128354430394709	9.36289745202595	7.75794593301639e-21	5.42331173635165e-20	lymphocyte antigen 96 [Source:MGI Symbol;Acc:MGI:1341909]
ENSMUSG00000100093	Gm29649	0	NA	NA	NA	NA	NA	predicted gene 29649 [Source:MGI Symbol;Acc:MGI:5580355]
ENSMUSG00000091020	Gm5828	0.984323834587214	0.543140808297112	2.60128057214062	0.208797472335003	0.834606344633296	NA	predicted gene 5828 [Source:MGI Symbol;Acc:MGI:3644176]
ENSMUSG00000101640	Gm28376	0	NA	NA	NA	NA	NA	predicted gene 28376 [Source:MGI Symbol;Acc:MGI:5579082]
ENSMUSG00000104133	4921511E07Rik	0	NA	NA	NA	NA	NA	RIKEN cDNA 4921511E07 gene [Source:MGI Symbol;Acc:MGI:1918145]
ENSMUSG00000042686	Jph1	6.15827310085504	-0.369596796229901	1.06471333996375	-0.347132681029885	0.728491642355225	0.821212389820358	junctophilin 1 [Source:MGI Symbol;Acc:MGI:1891495]
ENSMUSG00000100110	Gm28783	0	NA	NA	NA	NA	NA	predicted gene 28783 [Source:MGI Symbol;Acc:MGI:5579489]
ENSMUSG00000025777	Gdap1	8.95702683099214	0.134432575970099	0.835559063869267	0.160889375488999	0.872180530421049	0.917309291406117	ganglioside-induced differentiation-associated-protein 1 [Source:MGI Symbol;Acc:MGI:1338002]	NM_010267
ENSMUSG00000099899	Gm28784	0	NA	NA	NA	NA	NA	predicted gene 28784 [Source:MGI Symbol;Acc:MGI:5579490]
ENSMUSG00000100272	Gm28785	0	NA	NA	NA	NA	NA	predicted gene 28785 [Source:MGI Symbol;Acc:MGI:5579491]
ENSMUSG00000100398	Gm5251	0.1905941853196	0	4.9974549951815	0	1	NA	predicted gene 5251 [Source:MGI Symbol;Acc:MGI:3647666]
ENSMUSG00000101589	Rbm6-ps1	4.70706453334018	-0.897678247656898	1.1633409600711	-0.771638134018793	0.440328781794385	0.57453619039077	RNA binding motif protein 6, pseudogene 1 [Source:MGI Symbol;Acc:MGI:1889580]
ENSMUSG00000102048	Gm6075	0.136971493563317	-0.950777298767834	4.99268065097726	-0.190434230673602	0.848968876235861	NA	predicted gene 6075 [Source:MGI Symbol;Acc:MGI:3648507]
ENSMUSG00000089534	Gm25166	0	NA	NA	NA	NA	NA	predicted gene, 25166 [Source:MGI Symbol;Acc:MGI:5454943]
ENSMUSG00000067780	Pi15	0.52320170711179	0.517006356029999	3.63500133189859	0.142230032075384	0.886898310757913	NA	peptidase inhibitor 15 [Source:MGI Symbol;Acc:MGI:1934659]	NM_053191
ENSMUSG00000100053	Gm28154	0	NA	NA	NA	NA	NA	predicted gene 28154 [Source:MGI Symbol;Acc:MGI:5578860]
ENSMUSG00000085125	Gm16070	0	NA	NA	NA	NA	NA	predicted gene 16070 [Source:MGI Symbol;Acc:MGI:3801761]		NR_130314
ENSMUSG00000025776	Crispld1	0	NA	NA	NA	NA	NA	cysteine-rich secretory protein LCCL domain containing 1 [Source:MGI Symbol;Acc:MGI:1934666]
ENSMUSG00000099895	Gm28153	0	NA	NA	NA	NA	NA	predicted gene 28153 [Source:MGI Symbol;Acc:MGI:5578859]
ENSMUSG00000100554	Gm7690	0.18675700594527	1.95292563323052	4.99575549053083	0.390916976808049	0.695858604830179	NA	predicted gene 7690 [Source:MGI Symbol;Acc:MGI:3648169]
ENSMUSG00000099473	Gm18775	0	NA	NA	NA	NA	NA	predicted gene, 18775 [Source:MGI Symbol;Acc:MGI:5010960]
ENSMUSG00000099591	Gm17969	0	NA	NA	NA	NA	NA	predicted gene, 17969 [Source:MGI Symbol;Acc:MGI:5010154]
ENSMUSG00000109887	Gm28756	0	NA	NA	NA	NA	NA	predicted gene 28756 [Source:MGI Symbol;Acc:MGI:5579462]
ENSMUSG00000102001	Gm28755	0	NA	NA	NA	NA	NA	predicted gene 28755 [Source:MGI Symbol;Acc:MGI:5579461]
ENSMUSG00000101717	Gm45784	0	NA	NA	NA	NA	NA	predicted gene 45784 [Source:MGI Symbol;Acc:MGI:5804899]
ENSMUSG00000025774	Crisp4	0	NA	NA	NA	NA	NA	cysteine-rich secretory protein 4 [Source:MGI Symbol;Acc:MGI:1925331]	NM_001347048
ENSMUSG00000070977	Defb44-ps	0	NA	NA	NA	NA	NA	defensin beta 44, pseudogene [Source:MGI Symbol;Acc:MGI:3646526]		NR_002879
ENSMUSG00000073735	Defb18	0	NA	NA	NA	NA	NA	defensin beta 18 [Source:MGI Symbol;Acc:MGI:3648148]	NM_001039123
ENSMUSG00000067773	Defb41	0	NA	NA	NA	NA	NA	defensin beta 41 [Source:MGI Symbol;Acc:MGI:1924923]	NM_183124
ENSMUSG00000101685	Gm17837	0.12971635262812	-0.911168897654301	4.99546314502376	-0.182399283350126	0.855269388176157	NA	predicted gene, 17837 [Source:MGI Symbol;Acc:MGI:5010022]
ENSMUSG00000101306	Gm5252	0	NA	NA	NA	NA	NA	predicted gene 5252 [Source:MGI Symbol;Acc:MGI:3647664]
ENSMUSG00000088800	Gm24075	0	NA	NA	NA	NA	NA	predicted gene, 24075 [Source:MGI Symbol;Acc:MGI:5453852]
ENSMUSG00000101644	Gm28343	0	NA	NA	NA	NA	NA	predicted gene 28343 [Source:MGI Symbol;Acc:MGI:5579049]
ENSMUSG00000099433	Gm28344	0	NA	NA	NA	NA	NA	predicted gene 28344 [Source:MGI Symbol;Acc:MGI:5579050]
ENSMUSG00000089787	Gm15825	0	NA	NA	NA	NA	NA	predicted gene 15825 [Source:MGI Symbol;Acc:MGI:3801887]		NR_151619
ENSMUSG00000042596	Tfap2d	0	NA	NA	NA	NA	NA	transcription factor AP-2, delta [Source:MGI Symbol;Acc:MGI:2153466]	NM_153154
ENSMUSG00000100720	Gm10075	0.323728499508588	0.484050829914802	4.58520684127227	0.105567937646296	0.915925164611871	NA	predicted gene 10075 [Source:MGI Symbol;Acc:MGI:3710521]
ENSMUSG00000025927	Tfap2b	0	NA	NA	NA	NA	NA	transcription factor AP-2 beta [Source:MGI Symbol;Acc:MGI:104672]	NM_009334
ENSMUSG00000100538	Gm28340	0	NA	NA	NA	NA	NA	predicted gene 28340 [Source:MGI Symbol;Acc:MGI:5579046]
ENSMUSG00000101117	Gm28341	0	NA	NA	NA	NA	NA	predicted gene 28341 [Source:MGI Symbol;Acc:MGI:5579047]
ENSMUSG00000100204	Gm4849	1.36772550325234	-0.494647761956851	2.53791267653926	-0.194903381242951	0.845468587108251	0.898368377959151	predicted gene 4849 [Source:MGI Symbol;Acc:MGI:3645366]
ENSMUSG00000084668	Gm24633	0	NA	NA	NA	NA	NA	predicted gene, 24633 [Source:MGI Symbol;Acc:MGI:5454410]
ENSMUSG00000102597	Gm38382	0	NA	NA	NA	NA	NA	predicted gene, 38382 [Source:MGI Symbol;Acc:MGI:5611610]
ENSMUSG00000043760	Pkhd1	0	NA	NA	NA	NA	NA	polycystic kidney and hepatic disease 1 [Source:MGI Symbol;Acc:MGI:2155808]	NM_153179
ENSMUSG00000104095	Gm37315	0	NA	NA	NA	NA	NA	predicted gene, 37315 [Source:MGI Symbol;Acc:MGI:5610543]
ENSMUSG00000089914	4930486I03Rik	0	NA	NA	NA	NA	NA	RIKEN cDNA 4930486I03 gene [Source:MGI Symbol;Acc:MGI:1922278]		NR_045734
ENSMUSG00000090142	Gm15795	0.195636028228872	1.98670011640341	4.99337361276769	0.397867307850461	0.690727999465047	NA	predicted gene 15795 [Source:MGI Symbol;Acc:MGI:3802035]
ENSMUSG00000070175	Gm24162	0	NA	NA	NA	NA	NA	predicted gene, 24162 [Source:MGI Symbol;Acc:MGI:5453939]
ENSMUSG00000099906	Gm28653	0	NA	NA	NA	NA	NA	predicted gene 28653 [Source:MGI Symbol;Acc:MGI:5579359]		NR_131249
ENSMUSG00000065559	Mir206	0	NA	NA	NA	NA	NA	microRNA 206 [Source:MGI Symbol;Acc:MGI:2676881]		NR_029593
ENSMUSG00000065480	Mir133b	0	NA	NA	NA	NA	NA	microRNA 133b [Source:MGI Symbol;Acc:MGI:3618720]		NR_029902
ENSMUSG00000025929	Il17a	0	NA	NA	NA	NA	NA	interleukin 17A [Source:MGI Symbol;Acc:MGI:107364]	NM_010552
ENSMUSG00000041872	Il17f	0	NA	NA	NA	NA	NA	interleukin 17F [Source:MGI Symbol;Acc:MGI:2676631]	NM_145856
ENSMUSG00000041859	Mcm3	1066.90288226625	-0.403650995910073	0.0822652279877444	-4.90670245234362	9.26203795371534e-07	3.28553775741193e-06	minichromosome maintenance complex component 3 [Source:MGI Symbol;Acc:MGI:101845]	NM_008563
ENSMUSG00000099714	Gm20587	0	NA	NA	NA	NA	NA	predicted gene, 20587 [Source:MGI Symbol;Acc:MGI:5295693]
ENSMUSG00000102121	Gm28065	0	NA	NA	NA	NA	NA	predicted gene 28065 [Source:MGI Symbol;Acc:MGI:5578771]
ENSMUSG00000088858	Gm24723	0	NA	NA	NA	NA	NA	predicted gene, 24723 [Source:MGI Symbol;Acc:MGI:5454500]
ENSMUSG00000097934	6720483E21Rik	0.25943270525624	-1.88696047688625	4.89492780135425	-0.385493015109272	0.699872180515176	NA	RIKEN cDNA 6720483E21 gene [Source:MGI Symbol;Acc:MGI:1924991]		NR_040492
ENSMUSG00000025931	Paqr8	71.9116870146281	0.381633179743803	0.290279117671207	1.31471110566097	0.188607012742583	0.293384724614042	progestin and adipoQ receptor family member VIII [Source:MGI Symbol;Acc:MGI:1921479]	NM_001355122
ENSMUSG00000077314	Gm24171	0	NA	NA	NA	NA	NA	predicted gene, 24171 [Source:MGI Symbol;Acc:MGI:5453948]
ENSMUSG00000100929	Gm28064	0.195636028228872	1.98670011640341	4.99337361276769	0.397867307850461	0.690727999465047	NA	predicted gene 28064 [Source:MGI Symbol;Acc:MGI:5578770]
ENSMUSG00000041809	Efhc1	8.33610254237288	-0.195546362059136	0.851591828447612	-0.229624516730746	0.818383554275202	0.881067204821294	EF-hand domain (C-terminal) containing 1 [Source:MGI Symbol;Acc:MGI:1919127]
ENSMUSG00000041779	Tram2	740.784119736631	1.0309791368574	0.100833359043613	10.2245838741866	1.53887446937733e-24	1.18279861130655e-23	translocating chain-associating membrane protein 2 [Source:MGI Symbol;Acc:MGI:1924817]	NM_177409
ENSMUSG00000099971	Gm28287	0	NA	NA	NA	NA	NA	predicted gene 28287 [Source:MGI Symbol;Acc:MGI:5578993]
ENSMUSG00000100819	Gm2693	0.781010531019625	-1.08303048582537	2.86829023758919	-0.377587481082688	0.705737066053415	NA	predicted gene 2693 [Source:MGI Symbol;Acc:MGI:3780862]
ENSMUSG00000025933	Tmem14a	38.690422941126	-0.081167018237308	0.407577594032991	-0.199144946693851	0.842149362919742	0.896230350915558	transmembrane protein 14A [Source:MGI Symbol;Acc:MGI:1922962]	NM_001290679
ENSMUSG00000102633	Gm38224	0.163181965969016	0	4.99745499518503	0	1	NA	predicted gene, 38224 [Source:MGI Symbol;Acc:MGI:5611452]
ENSMUSG00000025934	Gsta3	26.3506860221156	0.357928948895231	0.565611733683057	0.632817403847916	0.52685289020668	0.655915506221904	glutathione S-transferase, alpha 3 [Source:MGI Symbol;Acc:MGI:95856]	NM_010356
ENSMUSG00000099343	Gm28836	0	NA	NA	NA	NA	NA	predicted gene 28836 [Source:MGI Symbol;Acc:MGI:5579542]
ENSMUSG00000096375	Gm7094	0	NA	NA	NA	NA	NA	predicted pseudogene 7094 [Source:MGI Symbol;Acc:MGI:3648114]
ENSMUSG00000025936	Gm4956	0	NA	NA	NA	NA	NA	predicted gene 4956 [Source:MGI Symbol;Acc:MGI:3647976]		NR_002858
ENSMUSG00000093963	Gm21909	0	NA	NA	NA	NA	NA	predicted gene, 21909 [Source:MGI Symbol;Acc:MGI:5434073]
ENSMUSG00000067750	Khdc1a	0	NA	NA	NA	NA	NA	KH domain containing 1A [Source:MGI Symbol;Acc:MGI:2676610]	NM_183322
ENSMUSG00000086194	Gm16329	0	NA	NA	NA	NA	NA	predicted gene 16329 [Source:MGI Symbol;Acc:MGI:3840126]
ENSMUSG00000094436	Gm16327	0	NA	NA	NA	NA	NA	predicted gene 16327 [Source:MGI Symbol;Acc:MGI:3840125]
ENSMUSG00000041722	Khdc1c	0	NA	NA	NA	NA	NA	KH domain containing 1C [Source:MGI Symbol;Acc:MGI:3583007]	NM_001033904
ENSMUSG00000085507	Gm2709	0	NA	NA	NA	NA	NA	predicted gene 2709 [Source:MGI Symbol;Acc:MGI:3780878]
ENSMUSG00000094926	Gm16533	0	NA	NA	NA	NA	NA	predited gene 16533 [Source:MGI Symbol;Acc:MGI:4410373]
ENSMUSG00000085079	Khdc1b	0	NA	NA	NA	NA	NA	KH domain containing 1B [Source:MGI Symbol;Acc:MGI:2138477]	NM_001113187
ENSMUSG00000085679	Gm16328	0	NA	NA	NA	NA	NA	predicted gene 16328 [Source:MGI Symbol;Acc:MGI:3840127]
ENSMUSG00000028033	Kcnq5	0.620463997480054	-1.92288190644864	3.12664439183007	-0.614998594490992	0.538555648629562	NA	potassium voltage-gated channel, subfamily Q, member 5 [Source:MGI Symbol;Acc:MGI:1924937]	NM_023872
ENSMUSG00000104138	Gm36949	0	NA	NA	NA	NA	NA	predicted gene, 36949 [Source:MGI Symbol;Acc:MGI:5610177]
ENSMUSG00000082935	Gm7658	4.0354223844065	0.336861984315643	1.25661841052524	0.268070228395622	0.788645261683891	0.863010136073288	predicted gene 7658 [Source:MGI Symbol;Acc:MGI:3648029]
ENSMUSG00000103748	Gm38243	0	NA	NA	NA	NA	NA	predicted gene, 38243 [Source:MGI Symbol;Acc:MGI:5611471]
ENSMUSG00000097109	Gm26580	0	NA	NA	NA	NA	NA	predicted gene, 26580 [Source:MGI Symbol;Acc:MGI:5477074]
ENSMUSG00000099692	Gm5696	0	NA	NA	NA	NA	NA	predicted gene 5696 [Source:MGI Symbol;Acc:MGI:3647717]
ENSMUSG00000100418	Gm28239	0	NA	NA	NA	NA	NA	predicted gene 28239 [Source:MGI Symbol;Acc:MGI:5578945]
ENSMUSG00000041670	Rims1	0	NA	NA	NA	NA	NA	regulating synaptic membrane exocytosis 1 [Source:MGI Symbol;Acc:MGI:2152971]
ENSMUSG00000097642	Gm26866	0	NA	NA	NA	NA	NA	predicted gene, 26866 [Source:MGI Symbol;Acc:MGI:5477360]
ENSMUSG00000101468	Gm7761	0	NA	NA	NA	NA	NA	predicted gene 7761 [Source:MGI Symbol;Acc:MGI:3643583]
ENSMUSG00000101227	Gm29506	0	NA	NA	NA	NA	NA	predicted gene 29506 [Source:MGI Symbol;Acc:MGI:5580212]
ENSMUSG00000073730	4933415F23Rik	0	NA	NA	NA	NA	NA	RIKEN cDNA 4933415F23 gene [Source:MGI Symbol;Acc:MGI:1914005]	NM_025746
ENSMUSG00000089553	Gm24176	0	NA	NA	NA	NA	NA	predicted gene, 24176 [Source:MGI Symbol;Acc:MGI:5453953]
ENSMUSG00000102766	Gm6420	0	NA	NA	NA	NA	NA	predicted gene 6420 [Source:MGI Symbol;Acc:MGI:3644588]
ENSMUSG00000065405	Mir30a	0	NA	NA	NA	NA	NA	microRNA 30a [Source:MGI Symbol;Acc:MGI:2676907]		NR_029533
ENSMUSG00000097970	Gm27028	0	NA	NA	NA	NA	NA	predicted gene, 27028 [Source:MGI Symbol;Acc:MGI:5504143]
ENSMUSG00000065567	Mir30c-2	0	NA	NA	NA	NA	NA	microRNA 30c-2 [Source:MGI Symbol;Acc:MGI:3619048]		NR_029717
ENSMUSG00000100775	Gm29107	0	NA	NA	NA	NA	NA	predicted gene 29107 [Source:MGI Symbol;Acc:MGI:5579813]
ENSMUSG00000101226	Gm20954	0	NA	NA	NA	NA	NA	predicted gene, 20954 [Source:MGI Symbol;Acc:MGI:5434309]
ENSMUSG00000026158	Ogfrl1	735.58116081539	0.568807884196907	0.101483085969316	5.60495257671698	2.08311992091395e-08	8.33856030614447e-08	opioid growth factor receptor-like 1 [Source:MGI Symbol;Acc:MGI:1917405]	NM_001081079
ENSMUSG00000097920	Gm7784	0	NA	NA	NA	NA	NA	predicted gene 7784 [Source:MGI Symbol;Acc:MGI:3645448]
ENSMUSG00000099503	Gm28822	0	NA	NA	NA	NA	NA	predicted gene 28822 [Source:MGI Symbol;Acc:MGI:5579528]		NR_151529
ENSMUSG00000026156	B3gat2	18.4761656127127	0.961145329966315	0.603805015846029	1.59181408690286	0.111426483976323	0.188884000079327	beta-1,3-glucuronyltransferase 2 (glucuronosyltransferase S) [Source:MGI Symbol;Acc:MGI:2389490]
ENSMUSG00000026155	Smap1	579.464856193677	0.282207728698364	0.111745799561939	2.5254437285756	0.0115552285282879	0.0252192096368045	small ArfGAP 1 [Source:MGI Symbol;Acc:MGI:2138261]		NR_110972
ENSMUSG00000026154	Sdhaf4	148.598028042506	-0.00919663521124348	0.204535312458105	-0.0449635571516641	0.964136356739821	0.978647167931809	succinate dehydrogenase complex assembly factor 4 [Source:MGI Symbol;Acc:MGI:1915252]	NM_026503
ENSMUSG00000102495	Gm26524	0	NA	NA	NA	NA	NA	predicted gene, 26524 [Source:MGI Symbol;Acc:MGI:5477018]
ENSMUSG00000026153	Fam135a	196.830565368731	-0.313580137754399	0.185722889186653	-1.68843021518606	0.091328674410434	0.159476301580868	family with sequence similarity 135, member A [Source:MGI Symbol;Acc:MGI:1915437]
ENSMUSG00000102398	Gm37580	0.136971493563317	-0.950777298767834	4.99268065097726	-0.190434230673602	0.848968876235861	NA	predicted gene, 37580 [Source:MGI Symbol;Acc:MGI:5610808]
ENSMUSG00000097670	Gm26607	0	NA	NA	NA	NA	NA	predicted gene, 26607 [Source:MGI Symbol;Acc:MGI:5477101]
ENSMUSG00000026147	Col9a1	0.163181965969016	0	4.99745499518503	0	1	NA	collagen, type IX, alpha 1 [Source:MGI Symbol;Acc:MGI:88465]	NM_007740
ENSMUSG00000026141	Col19a1	4.60113668629238	4.32016198915709	1.77114595179127	2.43919027948422	0.0147202150227943	0.0314324233439442	collagen, type XIX, alpha 1 [Source:MGI Symbol;Acc:MGI:1095415]
ENSMUSG00000077463	Gm26418	0	NA	NA	NA	NA	NA	predicted gene, 26418 [Source:MGI Symbol;Acc:MGI:5456195]
ENSMUSG00000099997	Tubb4b-ps2	0.381188370639201	0	4.70154196870253	0	1	NA	tubulin, beta 4B class IVB, pseudogene 2 [Source:MGI Symbol;Acc:MGI:3723458]
ENSMUSG00000100131	Gm28439	0.163181965969016	0	4.99745499518503	0	1	NA	predicted gene 28439 [Source:MGI Symbol;Acc:MGI:5579145]
ENSMUSG00000067736	Gm10222	5.19812109955325	-0.275260773233581	1.1384395305813	-0.241787785683295	0.80894460376366	0.87607715692891	predicted gene 10222 [Source:MGI Symbol;Acc:MGI:3642643]
ENSMUSG00000101939	Gm28438	88.4774805074141	0.278907208892804	0.322624891016711	0.864493771741742	0.387316700289605	0.522304648034561	predicted gene 28438 [Source:MGI Symbol;Acc:MGI:5579144]
ENSMUSG00000101111	Gm28437	0.777502270006217	3.57613460227073	3.2376852422663	1.10453436164398	0.269361406393989	NA	predicted gene 28437 [Source:MGI Symbol;Acc:MGI:5579143]
ENSMUSG00000100862	Gm10925	0.892878539628001	2.49041739345163	2.84531055665279	0.875270851411505	0.381426550208134	NA	predicted gene 10925 [Source:MGI Symbol;Acc:MGI:3809095]
ENSMUSG00000102070	Gm28661	0.65291805973991	-0.465565335047982	3.08469829055098	-0.15092734886718	0.880033026327132	NA	predicted gene 28661 [Source:MGI Symbol;Acc:MGI:5579367]
ENSMUSG00000101249	Gm29216	7.32476792957588	0.612044841024772	0.924681916380081	0.661897707939167	0.508036780825748	0.63862602286063	predicted gene 29216 [Source:MGI Symbol;Acc:MGI:5579922]
ENSMUSG00000073725	Lmbrd1	3232.6647776081	0.571747713955756	0.0558301023264647	10.2408501888906	1.30088143123706e-24	1.00174566366107e-23	LMBR1 domain containing 1 [Source:MGI Symbol;Acc:MGI:1915671]	NM_026719
ENSMUSG00000100808	Gm28594	0	NA	NA	NA	NA	NA	predicted gene 28594 [Source:MGI Symbol;Acc:MGI:5579300]
ENSMUSG00000100483	Gm28237	0	NA	NA	NA	NA	NA	predicted gene 28237 [Source:MGI Symbol;Acc:MGI:5578943]
ENSMUSG00000100450	Gm9443	0	NA	NA	NA	NA	NA	predicted gene 9443 [Source:MGI Symbol;Acc:MGI:3779853]
ENSMUSG00000099392	Gm29414	0	NA	NA	NA	NA	NA	predicted gene 29414 [Source:MGI Symbol;Acc:MGI:5580120]
ENSMUSG00000033569	Adgrb3	0	NA	NA	NA	NA	NA	adhesion G protein-coupled receptor B3 [Source:MGI Symbol;Acc:MGI:2441837]
ENSMUSG00000080849	Gm15702	0	NA	NA	NA	NA	NA	predicted gene 15702 [Source:MGI Symbol;Acc:MGI:3783142]
ENSMUSG00000104257	Gm20172	0	NA	NA	NA	NA	NA	predicted gene, 20172 [Source:MGI Symbol;Acc:MGI:5012357]	NM_001204913
ENSMUSG00000096866	Gm22260	0	NA	NA	NA	NA	NA	predicted gene, 22260 [Source:MGI Symbol;Acc:MGI:5452037]
ENSMUSG00000102296	Gm37543	0	NA	NA	NA	NA	NA	predicted gene, 37543 [Source:MGI Symbol;Acc:MGI:5610771]
ENSMUSG00000103209	Gm37331	0	NA	NA	NA	NA	NA	predicted gene, 37331 [Source:MGI Symbol;Acc:MGI:5610559]
ENSMUSG00000104027	Gm37211	0	NA	NA	NA	NA	NA	predicted gene, 37211 [Source:MGI Symbol;Acc:MGI:5610439]
ENSMUSG00000102407	Gm37862	0	NA	NA	NA	NA	NA	predicted gene, 37862 [Source:MGI Symbol;Acc:MGI:5611090]
ENSMUSG00000103214	Gm38286	0	NA	NA	NA	NA	NA	predicted gene, 38286 [Source:MGI Symbol;Acc:MGI:5611514]
ENSMUSG00000104100	Gm37880	0	NA	NA	NA	NA	NA	predicted gene, 37880 [Source:MGI Symbol;Acc:MGI:5611108]
ENSMUSG00000084740	Gm25294	0	NA	NA	NA	NA	NA	predicted gene, 25294 [Source:MGI Symbol;Acc:MGI:5455071]
ENSMUSG00000103889	Gm37011	0	NA	NA	NA	NA	NA	predicted gene, 37011 [Source:MGI Symbol;Acc:MGI:5610239]
ENSMUSG00000101301	Gm29214	0	NA	NA	NA	NA	NA	predicted gene 29214 [Source:MGI Symbol;Acc:MGI:5579920]
ENSMUSG00000104221	Gm37051	0	NA	NA	NA	NA	NA	predicted gene, 37051 [Source:MGI Symbol;Acc:MGI:5610279]
ENSMUSG00000102250	Gm38260	0	NA	NA	NA	NA	NA	predicted gene, 38260 [Source:MGI Symbol;Acc:MGI:5611488]
ENSMUSG00000102317	Gm37628	0	NA	NA	NA	NA	NA	predicted gene, 37628 [Source:MGI Symbol;Acc:MGI:5610856]
ENSMUSG00000103563	8030445P17Rik	0	NA	NA	NA	NA	NA	RIKEN cDNA 8030445P17 gene [Source:MGI Symbol;Acc:MGI:2442299]
ENSMUSG00000102465	Gm38198	0	NA	NA	NA	NA	NA	predicted gene, 38198 [Source:MGI Symbol;Acc:MGI:5611426]
ENSMUSG00000102659	Gm37077	0	NA	NA	NA	NA	NA	predicted gene, 37077 [Source:MGI Symbol;Acc:MGI:5610305]
ENSMUSG00000103924	Gm37895	0	NA	NA	NA	NA	NA	predicted gene, 37895 [Source:MGI Symbol;Acc:MGI:5611123]
ENSMUSG00000104132	Gm36952	0	NA	NA	NA	NA	NA	predicted gene, 36952 [Source:MGI Symbol;Acc:MGI:5610180]
ENSMUSG00000102747	Gm37602	0	NA	NA	NA	NA	NA	predicted gene, 37602 [Source:MGI Symbol;Acc:MGI:5610830]
ENSMUSG00000102386	2900022M07Rik	0	NA	NA	NA	NA	NA	RIKEN cDNA 2900022M07 gene [Source:MGI Symbol;Acc:MGI:1920201]
ENSMUSG00000103004	2900002M20Rik	0	NA	NA	NA	NA	NA	RIKEN cDNA 2900002M20 gene [Source:MGI Symbol;Acc:MGI:1925574]
ENSMUSG00000104516	Gm9884	0	NA	NA	NA	NA	NA	predicted gene 9884 [Source:MGI Symbol;Acc:MGI:3642830]
ENSMUSG00000101618	Gm18443	0	NA	NA	NA	NA	NA	predicted gene, 18443 [Source:MGI Symbol;Acc:MGI:5010628]
ENSMUSG00000099458	Gm19123	0	NA	NA	NA	NA	NA	predicted gene, 19123 [Source:MGI Symbol;Acc:MGI:5011308]
ENSMUSG00000088111	Gm24064	0	NA	NA	NA	NA	NA	predicted gene, 24064 [Source:MGI Symbol;Acc:MGI:5453841]
ENSMUSG00000073722	4931408C20Rik	0	NA	NA	NA	NA	NA	RIKEN cDNA 4931408C20 gene [Source:MGI Symbol;Acc:MGI:3588222]	NM_001033764
ENSMUSG00000095256	n-R5s209	0	NA	NA	NA	NA	NA	nuclear encoded rRNA 5S 209 [Source:MGI Symbol;Acc:MGI:4422074]
ENSMUSG00000100310	Gm19641	0	NA	NA	NA	NA	NA	predicted gene, 19641 [Source:MGI Symbol;Acc:MGI:5011826]
ENSMUSG00000101514	Gm5524	0	NA	NA	NA	NA	NA	predicted gene 5524 [Source:MGI Symbol;Acc:MGI:3646041]
ENSMUSG00000101033	Gm18776	0	NA	NA	NA	NA	NA	predicted gene, 18776 [Source:MGI Symbol;Acc:MGI:5010961]
ENSMUSG00000101372	Gm19028	0.386230213548472	1.98402923182408	4.30101305209357	0.461293469188226	0.644588069842998	NA	predicted gene, 19028 [Source:MGI Symbol;Acc:MGI:5011213]
ENSMUSG00000103241	Gm38089	0	NA	NA	NA	NA	NA	predicted gene, 38089 [Source:MGI Symbol;Acc:MGI:5611317]
ENSMUSG00000086240	Gm7846	2.96743112287303	0.710507286019773	1.37424108631612	0.517017933093825	0.605143640326468	0.724522358119392	predicted gene 7846 [Source:MGI Symbol;Acc:MGI:3645212]
ENSMUSG00000048411	Gm597	0	NA	NA	NA	NA	NA	predicted gene 597 [Source:MGI Symbol;Acc:MGI:2685443]	NM_001013750
ENSMUSG00000081557	Gm5697	0	NA	NA	NA	NA	NA	predicted gene 5697 [Source:MGI Symbol;Acc:MGI:3649021]
ENSMUSG00000058590	Gm6462	0	NA	NA	NA	NA	NA	predicted gene 6462 [Source:MGI Symbol;Acc:MGI:3647053]
ENSMUSG00000101235	Gm18033	0	NA	NA	NA	NA	NA	predicted gene, 18033 [Source:MGI Symbol;Acc:MGI:5010218]
ENSMUSG00000064433	Gm25586	0	NA	NA	NA	NA	NA	predicted gene, 25586 [Source:MGI Symbol;Acc:MGI:5455363]
ENSMUSG00000080625	Gm22679	0	NA	NA	NA	NA	NA	predicted gene, 22679 [Source:MGI Symbol;Acc:MGI:5452456]
ENSMUSG00000080391	Gm23785	0	NA	NA	NA	NA	NA	predicted gene, 23785 [Source:MGI Symbol;Acc:MGI:5453562]
ENSMUSG00000099257	Mir6342	0	NA	NA	NA	NA	NA	microRNA 6342 [Source:MGI Symbol;Acc:MGI:5530650]		NR_105760
ENSMUSG00000099492	Gm5525	3.04739787261492	-2.06014477005286	1.95247320663048	-1.05514624377776	0.291358445148655	0.41804817973374	predicted gene 5525 [Source:MGI Symbol;Acc:MGI:3646042]
ENSMUSG00000101726	Gm7858	0.136971493563317	-0.950777298767834	4.99268065097726	-0.190434230673602	0.848968876235861	NA	predicted gene 7858 [Source:MGI Symbol;Acc:MGI:3644844]
ENSMUSG00000096829	Gm23771	0	NA	NA	NA	NA	NA	predicted gene, 23771 [Source:MGI Symbol;Acc:MGI:5453548]
ENSMUSG00000098883	Gm27430	0	NA	NA	NA	NA	NA	predicted gene, 27430 [Source:MGI Symbol;Acc:MGI:5530812]
ENSMUSG00000053185	Gm9898	0	NA	NA	NA	NA	NA	predicted gene 9898 [Source:MGI Symbol;Acc:MGI:3642391]
ENSMUSG00000100261	Gm6473	0	NA	NA	NA	NA	NA	predicted gene 6473 [Source:MGI Symbol;Acc:MGI:3645176]
ENSMUSG00000101180	Gm2914	0	NA	NA	NA	NA	NA	predicted gene 2914 [Source:MGI Symbol;Acc:MGI:3781092]
ENSMUSG00000048874	Phf3	2636.81171816066	-0.46502171477198	0.069052109560715	-6.73435927924986	1.64653868045661e-11	7.95988264559166e-11	PHD finger protein 3 [Source:MGI Symbol;Acc:MGI:2446126]
ENSMUSG00000103783	Gm37522	0.12971635262812	-0.911168897654301	4.99546314502376	-0.182399283350126	0.855269388176157	NA	predicted gene, 37522 [Source:MGI Symbol;Acc:MGI:5610750]
ENSMUSG00000104315	Gm37906	0.65392961082095	-0.941060928169039	3.38301425708486	-0.278172321088576	0.780880081222235	NA	predicted gene, 37906 [Source:MGI Symbol;Acc:MGI:5611134]
ENSMUSG00000026064	Ptp4a1	9.29163929521051	-0.405156571007459	0.858001057277282	-0.4722098738353	0.636776992693083	0.748378959559875	protein tyrosine phosphatase 4a1 [Source:MGI Symbol;Acc:MGI:1277096]
ENSMUSG00000117310	Ptp4a1	2.93843023540682	4.28041292663755	2.01133482797897	2.12814538240687	0.0333250315932978	0.0655898480922507	protein tyrosine phosphatase 4a1 [Source:NCBI gene;Acc:19243]
ENSMUSG00000117091	AC153137.1	0	NA	NA	NA	NA	NA	novel protein similar to Aly/REF export factor Alyref
ENSMUSG00000086726	Gm9458	0	NA	NA	NA	NA	NA	predicted gene 9458 [Source:MGI Symbol;Acc:MGI:3779868]
ENSMUSG00000086727	4931428L18Rik	0	NA	NA	NA	NA	NA	RIKEN cDNA 4931428L18 gene [Source:MGI Symbol;Acc:MGI:1918238]
ENSMUSG00000100237	Gm28644	0	NA	NA	NA	NA	NA	predicted gene 28644 [Source:MGI Symbol;Acc:MGI:5579350]
ENSMUSG00000098529	Gm27362	0	NA	NA	NA	NA	NA	predicted gene, 27362 [Source:MGI Symbol;Acc:MGI:5530744]
ENSMUSG00000100910	Gm29128	0.195636028228872	1.98670011640341	4.99337361276769	0.397867307850461	0.690727999465047	NA	predicted gene 29128 [Source:MGI Symbol;Acc:MGI:5579834]
ENSMUSG00000099796	Gm7893	0	NA	NA	NA	NA	NA	predicted gene 7893 [Source:MGI Symbol;Acc:MGI:3648015]
ENSMUSG00000050217	Lgsn	0	NA	NA	NA	NA	NA	lengsin, lens protein with glutamine synthetase domain [Source:MGI Symbol;Acc:MGI:2672844]	NM_153601
ENSMUSG00000026063	Pih1d3	0	NA	NA	NA	NA	NA	PIH1 domain containing 3 [Source:MGI Symbol;Acc:MGI:1921958]	NM_029062
ENSMUSG00000077664	Gm26145	0	NA	NA	NA	NA	NA	predicted gene, 26145 [Source:MGI Symbol;Acc:MGI:5455922]
ENSMUSG00000100205	Gm4850	0	NA	NA	NA	NA	NA	predicted pseudogene 4850 [Source:MGI Symbol;Acc:MGI:3647946]
ENSMUSG00000100592	Gm28645	0	NA	NA	NA	NA	NA	predicted gene 28645 [Source:MGI Symbol;Acc:MGI:5579351]
ENSMUSG00000094215	Gm6489	0	NA	NA	NA	NA	NA	predicted gene 6489 [Source:MGI Symbol;Acc:MGI:3646684]
ENSMUSG00000101093	Gm10307	0	NA	NA	NA	NA	NA	predicted gene 10307 [Source:MGI Symbol;Acc:MGI:3642371]
ENSMUSG00000070960	Gm19680	0.544370336608217	0	3.79810180341219	0	1	NA	predicted gene, 19680 [Source:MGI Symbol;Acc:MGI:5011865]
ENSMUSG00000088620	Gm23032	0	NA	NA	NA	NA	NA	predicted gene, 23032 [Source:MGI Symbol;Acc:MGI:5452809]
ENSMUSG00000082159	Gm7910	0	NA	NA	NA	NA	NA	predicted gene 7910 [Source:MGI Symbol;Acc:MGI:3645646]
ENSMUSG00000026058	Khdrbs2	0	NA	NA	NA	NA	NA	KH domain containing, RNA binding, signal transduction associated 2 [Source:MGI Symbol;Acc:MGI:2159649]	NM_133235
ENSMUSG00000064688	Gm25814	0	NA	NA	NA	NA	NA	predicted gene, 25814 [Source:MGI Symbol;Acc:MGI:5455591]
ENSMUSG00000103482	Gm37999	0	NA	NA	NA	NA	NA	predicted gene, 37999 [Source:MGI Symbol;Acc:MGI:5611227]
ENSMUSG00000104498	Gm37110	0	NA	NA	NA	NA	NA	predicted gene, 37110 [Source:MGI Symbol;Acc:MGI:5610338]
ENSMUSG00000104313	Gm37911	0	NA	NA	NA	NA	NA	predicted gene, 37911 [Source:MGI Symbol;Acc:MGI:5611139]
ENSMUSG00000102865	Gm9839	0	NA	NA	NA	NA	NA	predicted gene 9839 [Source:MGI Symbol;Acc:MGI:3641910]	NM_001199956
ENSMUSG00000102321	Gm37792	0	NA	NA	NA	NA	NA	predicted gene, 37792 [Source:MGI Symbol;Acc:MGI:5611020]
ENSMUSG00000091318	Gm5415	0	NA	NA	NA	NA	NA	predicted gene 5415 [Source:MGI Symbol;Acc:MGI:3644687]	NM_001164286
ENSMUSG00000089489	Gm24732	0	NA	NA	NA	NA	NA	predicted gene, 24732 [Source:MGI Symbol;Acc:MGI:5454509]
ENSMUSG00000104433	Gm37426	0	NA	NA	NA	NA	NA	predicted gene, 37426 [Source:MGI Symbol;Acc:MGI:5610654]
ENSMUSG00000089395	Gm23024	0	NA	NA	NA	NA	NA	predicted gene, 23024 [Source:MGI Symbol;Acc:MGI:5452801]
ENSMUSG00000102926	Gm37151	0	NA	NA	NA	NA	NA	predicted gene, 37151 [Source:MGI Symbol;Acc:MGI:5610379]
ENSMUSG00000100497	Gm28624	0	NA	NA	NA	NA	NA	predicted gene 28624 [Source:MGI Symbol;Acc:MGI:5579330]
ENSMUSG00000102917	Gm37724	0	NA	NA	NA	NA	NA	predicted gene, 37724 [Source:MGI Symbol;Acc:MGI:5610952]
ENSMUSG00000100481	Gm7114	0.18675700594527	1.95292563323052	4.99575549053083	0.390916976808049	0.695858604830179	NA	predicted gene 7114 [Source:MGI Symbol;Acc:MGI:3643085]
ENSMUSG00000100590	Gm4785	0	NA	NA	NA	NA	NA	predicted gene 4785 [Source:MGI Symbol;Acc:MGI:3646908]
ENSMUSG00000088750	Gm24901	0	NA	NA	NA	NA	NA	predicted gene, 24901 [Source:MGI Symbol;Acc:MGI:5454678]
ENSMUSG00000104230	Gm37591	0	NA	NA	NA	NA	NA	predicted gene, 37591 [Source:MGI Symbol;Acc:MGI:5610819]
ENSMUSG00000101754	Gm2987	0	NA	NA	NA	NA	NA	predicted gene 2987 [Source:MGI Symbol;Acc:MGI:3781165]
ENSMUSG00000065223	Gm25792	0	NA	NA	NA	NA	NA	predicted gene, 25792 [Source:MGI Symbol;Acc:MGI:5455569]
ENSMUSG00000100318	Gm18799	0	NA	NA	NA	NA	NA	predicted gene, 18799 [Source:MGI Symbol;Acc:MGI:5010984]
ENSMUSG00000101612	Gm7933	0	NA	NA	NA	NA	NA	predicted gene 7933 [Source:MGI Symbol;Acc:MGI:3643452]
ENSMUSG00000065260	Gm23453	0	NA	NA	NA	NA	NA	predicted gene, 23453 [Source:MGI Symbol;Acc:MGI:5453230]
ENSMUSG00000026134	Prim2	274.467476606235	0.0481121725600724	0.152721240320621	0.315032620603829	0.75273688629556	0.838420461713882	DNA primase, p58 subunit [Source:MGI Symbol;Acc:MGI:97758]	NM_008922
ENSMUSG00000101682	Gm29228	0.195636028228872	1.98670011640341	4.99337361276769	0.397867307850461	0.690727999465047	NA	predicted gene 29228 [Source:MGI Symbol;Acc:MGI:5579934]
ENSMUSG00000102714	Gm37618	0	NA	NA	NA	NA	NA	predicted gene, 37618 [Source:MGI Symbol;Acc:MGI:5610846]
ENSMUSG00000102093	Gm17813	0	NA	NA	NA	NA	NA	predicted gene, 17813 [Source:MGI Symbol;Acc:MGI:5009998]
ENSMUSG00000103746	1700001G17Rik	0.1905941853196	0	4.9974549951815	0	1	NA	RIKEN cDNA 1700001G17 gene [Source:MGI Symbol;Acc:MGI:1914753]		NR_033199
ENSMUSG00000102198	Gm38173	0	NA	NA	NA	NA	NA	predicted gene, 38173 [Source:MGI Symbol;Acc:MGI:5611401]
ENSMUSG00000004768	Rab23	103.687782404824	-0.786243170154294	0.245184611089743	-3.20673947137128	0.00134248516571262	0.00343950426389021	RAB23, member RAS oncogene family [Source:MGI Symbol;Acc:MGI:99833]
ENSMUSG00000042215	Bag2	37.8863181234327	-0.818308206547858	0.411748141855572	-1.98739987716786	0.0468781012928416	0.0890483706423873	BCL2-associated athanogene 2 [Source:MGI Symbol;Acc:MGI:1891254]	NM_145392
ENSMUSG00000103072	Gm37905	0	NA	NA	NA	NA	NA	predicted gene, 37905 [Source:MGI Symbol;Acc:MGI:5611133]
ENSMUSG00000042197	Zfp451	948.797596097508	0.241555069604951	0.0892970163618405	2.70507436246408	0.00682891004868669	0.0155710882307314	zinc finger protein 451 [Source:MGI Symbol;Acc:MGI:2137896]
ENSMUSG00000081402	Gm15455	0.25943270525624	-1.88696047688625	4.89492780135425	-0.385493015109272	0.699872180515176	NA	predicted gene 15455 [Source:MGI Symbol;Acc:MGI:3705563]	NM_001161816
ENSMUSG00000042182	Bend6	13.2347198394017	1.5616231678606	0.723799052617301	2.157536905048	0.0309638548278425	0.0613609338929404	BEN domain containing 6 [Source:MGI Symbol;Acc:MGI:2444572]	NM_001310484
ENSMUSG00000104416	Gm37067	0.163181965969016	0	4.99745499518503	0	1	NA	predicted gene, 37067 [Source:MGI Symbol;Acc:MGI:5610295]
ENSMUSG00000026131	Dst	1809.76251317477	1.48339831538775	0.0693093813747488	21.4025617595282	1.2646510007084e-101	2.6079068756463e-100	dystonin [Source:MGI Symbol;Acc:MGI:104627]	NM_001276764
ENSMUSG00000103596	Gm37354	1.45578498989326	4.52906554610174	2.47111557365389	1.83280199209982	0.0668320228119717	0.121698325483435	predicted gene, 37354 [Source:MGI Symbol;Acc:MGI:5610582]
ENSMUSG00000099382	Gm28631	0	NA	NA	NA	NA	NA	predicted gene 28631 [Source:MGI Symbol;Acc:MGI:5579337]
ENSMUSG00000084506	Gm23792	0	NA	NA	NA	NA	NA	predicted gene, 23792 [Source:MGI Symbol;Acc:MGI:5453569]
ENSMUSG00000103364	Gm38157	0.560271017835811	3.51754772920232	3.89977086381809	0.90198830957941	0.367063077863969	NA	predicted gene, 38157 [Source:MGI Symbol;Acc:MGI:5611385]
ENSMUSG00000105982	Mir6896	0	NA	NA	NA	NA	NA	microRNA 6896 [Source:MGI Symbol;Acc:MGI:5562721]		NR_105861
ENSMUSG00000096992	Gm26788	4.1441842694052	5.54789673369794	1.85113367954723	2.99702652217689	0.00272626993392032	0.00664742895726667	predicted gene, 26788 [Source:MGI Symbol;Acc:MGI:5477282]
ENSMUSG00000103001	A930005N03Rik	0.136971493563317	-0.950777298767834	4.99268065097726	-0.190434230673602	0.848968876235861	NA	RIKEN cDNA A930005N03 gene [Source:MGI Symbol;Acc:MGI:1924441]
ENSMUSG00000104397	Gm37958	0	NA	NA	NA	NA	NA	predicted gene, 37958 [Source:MGI Symbol;Acc:MGI:5611186]
ENSMUSG00000102839	Gm37385	0	NA	NA	NA	NA	NA	predicted gene, 37385 [Source:MGI Symbol;Acc:MGI:5610613]
ENSMUSG00000101206	Gm5266	0	NA	NA	NA	NA	NA	predicted gene 5266 [Source:MGI Symbol;Acc:MGI:3646119]
ENSMUSG00000101462	Gm3052	4.81097219481595	-3.47186641440747	1.42759447212995	-2.4319696399689	0.0150169659906717	0.0320102580754525	predicted gene 3052 [Source:MGI Symbol;Acc:MGI:3781230]
ENSMUSG00000102336	Gm37233	61.2612176829516	-0.584910398952996	0.317831161428013	-1.84031797362159	0.0657215681127644	0.120026239281798	predicted gene, 37233 [Source:MGI Symbol;Acc:MGI:5610461]
ENSMUSG00000092852	Mir5103	0	NA	NA	NA	NA	NA	microRNA 5103 [Source:MGI Symbol;Acc:MGI:4950423]		NR_039562
ENSMUSG00000042111	Ccdc115	569.049262128701	-1.17899132874978	0.109856120327652	-10.7321405965673	7.19107680676341e-27	5.85244114402071e-26	coiled-coil domain containing 115 [Source:MGI Symbol;Acc:MGI:1916918]	NM_027159
ENSMUSG00000101711	Gm28306	0.787676255277301	-0.0291639257955955	2.84378214870111	-0.0102553304967176	0.991817573557747	NA	predicted gene 28306 [Source:MGI Symbol;Acc:MGI:5579012]
ENSMUSG00000026127	Imp4	1047.51830165214	0.0182605740427755	0.0908999922450364	0.20088642024909	0.840787386336184	0.895308176830243	IMP4, U3 small nucleolar ribonucleoprotein [Source:MGI Symbol;Acc:MGI:106572]	NM_178601
ENSMUSG00000026126	Ptpn18	304.285265883687	-0.262160453765838	0.145910379027392	-1.79672245054357	0.0723796929941869	0.130415003603672	protein tyrosine phosphatase, non-receptor type 18 [Source:MGI Symbol;Acc:MGI:108410]
ENSMUSG00000100280	Gm28417	12.2535727903768	-1.80659028346853	0.751752288764815	-2.40317230884244	0.0162535268671083	0.0343700897102459	predicted gene 28417 [Source:MGI Symbol;Acc:MGI:5579123]
ENSMUSG00000101223	4930568A12Rik	4.17559905080221	-0.378102963142066	1.20183603651135	-0.314604448240385	0.753062001345176	0.83845658282383	RIKEN cDNA 4930568A12 gene [Source:MGI Symbol;Acc:MGI:1923133]
ENSMUSG00000026125	Prss39	0	NA	NA	NA	NA	NA	protease, serine 39 [Source:MGI Symbol;Acc:MGI:1270856]	NM_009355
ENSMUSG00000101116	Gm28416	0	NA	NA	NA	NA	NA	predicted gene 28416 [Source:MGI Symbol;Acc:MGI:5579122]
ENSMUSG00000026124	Cfc1	0	NA	NA	NA	NA	NA	cripto, FRL-1, cryptic family 1 [Source:MGI Symbol;Acc:MGI:109448]	NM_007685
ENSMUSG00000101803	Gm28419	0	NA	NA	NA	NA	NA	predicted gene 28419 [Source:MGI Symbol;Acc:MGI:5579125]
ENSMUSG00000037529	Prss40	0	NA	NA	NA	NA	NA	protease, serine 40 [Source:MGI Symbol;Acc:MGI:1270857]
ENSMUSG00000045815	1700101I19Rik	0	NA	NA	NA	NA	NA	RIKEN cDNA 1700101I19 gene [Source:MGI Symbol;Acc:MGI:1920839]
ENSMUSG00000045174	Amer3	0	NA	NA	NA	NA	NA	APC membrane recruitment 3 [Source:MGI Symbol;Acc:MGI:3026939]	NM_213727
ENSMUSG00000100524	Gm28418	0	NA	NA	NA	NA	NA	predicted gene 28418 [Source:MGI Symbol;Acc:MGI:5579124]
ENSMUSG00000102499	Gm36984	0	NA	NA	NA	NA	NA	predicted gene, 36984 [Source:MGI Symbol;Acc:MGI:5610212]
ENSMUSG00000103521	Gm29730	0	NA	NA	NA	NA	NA	predicted gene, 29730 [Source:MGI Symbol;Acc:MGI:5588889]
ENSMUSG00000104098	AA619741	0	NA	NA	NA	NA	NA	expressed sequence AA619741 [Source:MGI Symbol;Acc:MGI:3035322]
ENSMUSG00000037509	Arhgef4	50.8938071307915	-2.05559177775931	0.384315524535219	-5.348708669121	8.85840013807373e-08	3.40911676034007e-07	Rho guanine nucleotide exchange factor (GEF) 4 [Source:MGI Symbol;Acc:MGI:2442507]
ENSMUSG00000102537	Gm37224	0	NA	NA	NA	NA	NA	predicted gene, 37224 [Source:MGI Symbol;Acc:MGI:5610452]
ENSMUSG00000102612	Gm37845	0	NA	NA	NA	NA	NA	predicted gene, 37845 [Source:MGI Symbol;Acc:MGI:5611073]
ENSMUSG00000104002	Gm38336	3.48903188161361	-3.86961767550419	1.88021642100711	-2.05807035417311	0.0395833803362129	0.0765973785057289	predicted gene, 38336 [Source:MGI Symbol;Acc:MGI:5611564]
ENSMUSG00000037503	Fam168b	7429.38237816375	-0.152305246807635	0.0476308527320281	-3.1976174700148	0.00138567960464102	0.0035441006487368	family with sequence similarity 168, member B [Source:MGI Symbol;Acc:MGI:2448487]	NM_174997
ENSMUSG00000104358	Gm37127	14.3345158269123	-0.339868728492464	0.678064504196845	-0.501233623628525	0.616206713296662	0.733051230680971	predicted gene, 37127 [Source:MGI Symbol;Acc:MGI:5610355]
ENSMUSG00000026123	Plekhb2	6762.76845970676	0.230576407096229	0.045001117689172	5.12379289529757	2.99449891945982e-07	1.10512388918212e-06	pleckstrin homology domain containing, family B (evectins) member 2 [Source:MGI Symbol;Acc:MGI:2385825]	NM_175421
ENSMUSG00000103716	Gm19430	0	NA	NA	NA	NA	NA	predicted gene, 19430 [Source:MGI Symbol;Acc:MGI:5011615]
ENSMUSG00000103548	Gm37670	0.586998384139158	-2.49672650657666	3.30509325460607	-0.755417870009312	0.449998294310081	NA	predicted gene, 37670 [Source:MGI Symbol;Acc:MGI:5610898]
ENSMUSG00000103760	Gm8009	0	NA	NA	NA	NA	NA	predicted gene 8009 [Source:MGI Symbol;Acc:MGI:3648650]
ENSMUSG00000103997	Gm38027	0	NA	NA	NA	NA	NA	predicted gene, 38027 [Source:MGI Symbol;Acc:MGI:5611255]
ENSMUSG00000077231	Gm25096	0	NA	NA	NA	NA	NA	predicted gene, 25096 [Source:MGI Symbol;Acc:MGI:5454873]
ENSMUSG00000104417	Gm37068	0	NA	NA	NA	NA	NA	predicted gene, 37068 [Source:MGI Symbol;Acc:MGI:5610296]
ENSMUSG00000064601	Gm25634	0	NA	NA	NA	NA	NA	predicted gene, 25634 [Source:MGI Symbol;Acc:MGI:5455411]
ENSMUSG00000101714	Gm28415	0	NA	NA	NA	NA	NA	predicted gene 28415 [Source:MGI Symbol;Acc:MGI:5579121]
ENSMUSG00000102531	1110002O04Rik	0	NA	NA	NA	NA	NA	RIKEN cDNA 1110002O04 gene [Source:MGI Symbol;Acc:MGI:1915733]
ENSMUSG00000103096	Gm8022	0	NA	NA	NA	NA	NA	predicted gene 8022 [Source:MGI Symbol;Acc:MGI:3647993]
ENSMUSG00000102279	Gm37146	0	NA	NA	NA	NA	NA	predicted gene, 37146 [Source:MGI Symbol;Acc:MGI:5610374]
ENSMUSG00000103708	Gm33222	0	NA	NA	NA	NA	NA	predicted gene, 33222 [Source:MGI Symbol;Acc:MGI:5592381]
ENSMUSG00000104201	4930535G08Rik	0	NA	NA	NA	NA	NA	RIKEN cDNA 4930535G08 gene [Source:MGI Symbol;Acc:MGI:1925283]
ENSMUSG00000102434	Gm38049	0	NA	NA	NA	NA	NA	predicted gene, 38049 [Source:MGI Symbol;Acc:MGI:5611277]
ENSMUSG00000045216	Hs6st1	1755.99213671116	0.253324542285295	0.0685790943550723	3.69390329031895	0.000220837819455562	0.000622705133132408	heparan sulfate 6-O-sulfotransferase 1 [Source:MGI Symbol;Acc:MGI:1354958]	NM_015818
ENSMUSG00000104523	Gm37335	0	NA	NA	NA	NA	NA	predicted gene, 37335 [Source:MGI Symbol;Acc:MGI:5610563]
ENSMUSG00000102202	Gm33280	13.751481214159	0.0649406468381367	0.688552651721393	0.0943147146057516	0.924859161453324	0.953251188834753	predicted gene, 33280 [Source:MGI Symbol;Acc:MGI:5592439]
ENSMUSG00000037470	Uggt1	4181.44347260783	0.170377602772721	0.0534386212696259	3.18828590118514	0.00143118951916989	0.00365481916937611	UDP-glucose glycoprotein glucosyltransferase 1 [Source:MGI Symbol;Acc:MGI:2443162]	NM_198899
ENSMUSG00000098752	Mir6897	0	NA	NA	NA	NA	NA	microRNA 6897 [Source:MGI Symbol;Acc:MGI:5531034]		NR_105862
ENSMUSG00000047180	Neurl3	4627.57966670968	0.518541065743706	0.0544476320807672	9.52366606089511	1.67175058898534e-21	1.19350662439665e-20	neuralized E3 ubiquitin protein ligase 3 [Source:MGI Symbol;Acc:MGI:2429944]	NM_153408
ENSMUSG00000037447	Arid5a	1436.37547574119	4.39406721206672	0.120358100871783	36.5082797106253	8.19499943598774e-292	4.12406454796985e-290	AT rich interactive domain 5A (MRF1-like) [Source:MGI Symbol;Acc:MGI:2443039]
ENSMUSG00000102762	4930403P22Rik	1.44492615157493	3.96291095194676	2.38103546940575	1.6643645182387	0.0960396062382277	0.166220841423672	RIKEN cDNA 4930403P22 gene [Source:MGI Symbol;Acc:MGI:1921057]
ENSMUSG00000010453	Kansl3	1621.82261378573	0.380787563874137	0.0706008376698278	5.39352756202313	6.90877225282723e-08	2.68075350607227e-07	KAT8 regulatory NSL complex subunit 3 [Source:MGI Symbol;Acc:MGI:1918055]
ENSMUSG00000098680	Mir6898	0	NA	NA	NA	NA	NA	microRNA 6898 [Source:MGI Symbol;Acc:MGI:5531198]		NR_105863
ENSMUSG00000037432	Fer1l5	80.5805867736378	-0.725040456425515	0.295770006998987	-2.45136572089271	0.0142315274588632	0.030462280939523	fer-1-like 5 (C. elegans) [Source:MGI Symbol;Acc:MGI:3616091]	NM_001277076
ENSMUSG00000001143	Lman2l	595.82126984302	-0.374388777099558	0.11169750570017	-3.35180964653349	0.000802852003242296	0.00212066333312283	lectin, mannose-binding 2-like [Source:MGI Symbol;Acc:MGI:2443010]
ENSMUSG00000037408	Cnnm4	235.75505437441	-0.584056135171532	0.167245534525855	-3.49220765043053	0.000479045677166476	0.00129978814318883	cyclin M4 [Source:MGI Symbol;Acc:MGI:2151060]	NM_033570
ENSMUSG00000104316	Gm37909	2.42227534054334	-0.275002010296078	1.58383944020734	-0.173629979980849	0.862156269262439	0.910339657810888	predicted gene, 37909 [Source:MGI Symbol;Acc:MGI:5611137]
ENSMUSG00000106081	Gm47280	0	NA	NA	NA	NA	NA	predicted gene, 47280 [Source:MGI Symbol;Acc:MGI:6096125]
ENSMUSG00000001138	Cnnm3	432.57846356295	-1.44695888731573	0.12659847188197	-11.4295130565617	2.97773953360041e-30	2.61761120539147e-29	cyclin M3 [Source:MGI Symbol;Acc:MGI:2151055]	NM_001331209
ENSMUSG00000102845	Gm38033	0	NA	NA	NA	NA	NA	predicted gene, 38033 [Source:MGI Symbol;Acc:MGI:5611261]
ENSMUSG00000067653	Ankrd23	3.35718737410758	-2.57136142069856	1.59709716901713	-1.61002190134806	0.107393075107494	0.183154777072124	ankyrin repeat domain 23 [Source:MGI Symbol;Acc:MGI:1925571]	NM_001310521
ENSMUSG00000109510	Gm42417	0	NA	NA	NA	NA	NA	predicted gene, 42417 [Source:MGI Symbol;Acc:MGI:5649003]
ENSMUSG00000079610	Ankrd39	68.0795589048531	-0.582301245841882	0.304124944145682	-1.91467769103132	0.0555336203520328	0.103577157034235	ankyrin repeat domain 39 [Source:MGI Symbol;Acc:MGI:1914816]		NR_132321
ENSMUSG00000026121	Sema4c	1516.62638654391	4.37182958056203	0.101531046971306	43.0590416525259	0	0	sema domain, immunoglobulin domain (Ig), transmembrane domain (TM) and short cytoplasmic domain, (semaphorin) 4C [Source:MGI Symbol;Acc:MGI:109252]
ENSMUSG00000087589	D430040D24Rik	8.48239400984746	4.14484355387205	1.12493389332351	3.68452188921652	0.000229132335060558	0.000644657497992228	RIKEN cDNA D430040D24 gene [Source:MGI Symbol;Acc:MGI:2442526]
ENSMUSG00000046337	Fam178b	0.195636028228872	1.98670011640341	4.99337361276769	0.397867307850461	0.690727999465047	NA	family with sequence similarity 178, member B [Source:MGI Symbol;Acc:MGI:3026913]	NM_001126046
ENSMUSG00000089906	Gm6428	0	NA	NA	NA	NA	NA	predicted pseudogene 6428 [Source:MGI Symbol;Acc:MGI:3649065]
ENSMUSG00000077939	Gm24133	0	NA	NA	NA	NA	NA	predicted gene, 24133 [Source:MGI Symbol;Acc:MGI:5453910]
ENSMUSG00000061518	Cox5b	1377.21225249833	0.364043553278141	0.0768514924658856	4.73697441126131	2.16932544265166e-06	7.45581025151958e-06	cytochrome c oxidase subunit 5B [Source:MGI Symbol;Acc:MGI:88475]
ENSMUSG00000037351	Actr1b	3572.00335905241	0.41619484218335	0.0531006455277963	7.83784901382199	4.58329644012431e-15	2.61249484650799e-14	ARP1 actin-related protein 1B, centractin beta [Source:MGI Symbol;Acc:MGI:1917446]	NM_146107
ENSMUSG00000102416	4933424G06Rik	10.2174407241019	0.118624364966354	0.804033393862241	0.147536614613147	0.882708481646848	0.924655123940733	RIKEN cDNA 4933424G06 gene [Source:MGI Symbol;Acc:MGI:1918416]
ENSMUSG00000104237	Gm33533	0	NA	NA	NA	NA	NA	predicted gene, 33533 [Source:MGI Symbol;Acc:MGI:5592692]
ENSMUSG00000026117	Zap70	1.52495466790529	-1.05573963377308	2.12410573378896	-0.497027815978756	0.619169436066211	0.734981767287425	zeta-chain (TCR) associated protein kinase [Source:MGI Symbol;Acc:MGI:99613]	NM_009539
ENSMUSG00000097291	Gm18828	0.136971493563317	-0.950777298767834	4.99268065097726	-0.190434230673602	0.848968876235861	NA	predicted gene, 18828 [Source:MGI Symbol;Acc:MGI:5011013]
ENSMUSG00000026116	Tmem131	3581.36444122306	0.41566937277037	0.0546153433157249	7.6108534257019	2.72291893803072e-14	1.51022426842715e-13	transmembrane protein 131 [Source:MGI Symbol;Acc:MGI:1927110]
ENSMUSG00000103016	Gm37506	0.136971493563317	-0.950777298767834	4.99268065097726	-0.190434230673602	0.848968876235861	NA	predicted gene, 37506 [Source:MGI Symbol;Acc:MGI:5610734]
ENSMUSG00000102930	Gm38115	0.486910465477604	0.490194420668949	3.71256617919929	0.132036547500595	0.894955384076557	NA	predicted gene, 38115 [Source:MGI Symbol;Acc:MGI:5611343]
ENSMUSG00000103159	F830112A20Rik	0.93060055015669	1.97588726010015	3.07993871650253	0.641534602462447	0.521175406849671	NA	RIKEN cDNA F830112A20 gene [Source:MGI Symbol;Acc:MGI:3641781]
ENSMUSG00000080054	Rpl12-ps1	0.581866241777344	2.99049569861267	3.61552264956219	0.827126805297373	0.408165192516119	NA	ribosomal protein L12, pseudogene 1 [Source:MGI Symbol;Acc:MGI:3646154]
ENSMUSG00000095944	n-R5s210	0	NA	NA	NA	NA	NA	nuclear encoded rRNA 5S 210 [Source:MGI Symbol;Acc:MGI:4422075]
ENSMUSG00000050122	Vwa3b	0.512109386802262	1.53024512373357	3.50710522245642	0.436327120707764	0.662599407407158	NA	von Willebrand factor A domain containing 3B [Source:MGI Symbol;Acc:MGI:1918103]
ENSMUSG00000103603	Gm37020	0	NA	NA	NA	NA	NA	predicted gene, 37020 [Source:MGI Symbol;Acc:MGI:5610248]
ENSMUSG00000026114	Cnga3	0	NA	NA	NA	NA	NA	cyclic nucleotide gated channel alpha 3 [Source:MGI Symbol;Acc:MGI:1341818]
ENSMUSG00000102231	1700074A21Rik	0	NA	NA	NA	NA	NA	RIKEN cDNA 1700074A21 gene [Source:MGI Symbol;Acc:MGI:1920732]
ENSMUSG00000026113	Inpp4a	843.342294732489	-0.713302768888267	0.0915352225079181	-7.79265892784128	6.56135620418535e-15	3.72066429000945e-14	inositol polyphosphate-4-phosphatase, type I [Source:MGI Symbol;Acc:MGI:1931123]
ENSMUSG00000086064	4930439A04Rik	0	NA	NA	NA	NA	NA	RIKEN cDNA 4930439A04 gene [Source:MGI Symbol;Acc:MGI:1925369]
ENSMUSG00000102879	Gm37135	0	NA	NA	NA	NA	NA	predicted gene, 37135 [Source:MGI Symbol;Acc:MGI:5610363]
ENSMUSG00000026112	Coa5	4384.58244592003	0.794678868103497	0.0505276220584488	15.7276126548017	9.78307009161958e-56	1.28689209774334e-54	cytochrome C oxidase assembly factor 5 [Source:MGI Symbol;Acc:MGI:1923428]	NM_198006
ENSMUSG00000026111	Unc50	1031.39751681782	-0.0383347153438913	0.0835556570245323	-0.458792578611835	0.646383124639876	0.756060349717224	unc-50 homolog [Source:MGI Symbol;Acc:MGI:1914637]	NM_001356528
ENSMUSG00000026110	Mgat4a	1354.60319527033	1.0433785092907	0.077536621551932	13.4565897817958	2.81616510264396e-41	3.03092301694631e-40	mannoside acetylglucosaminyltransferase 4, isoenzyme A [Source:MGI Symbol;Acc:MGI:2662992]	NM_173870
ENSMUSG00000103948	4930594C11Rik	1.7051413859626	1.50308953132845	1.86139266448936	0.807508034174397	0.419373847642517	0.554003053448283	RIKEN cDNA 4930594C11 gene [Source:MGI Symbol;Acc:MGI:1924883]		NR_024017
ENSMUSG00000087233	Gm43213	0.382393034174142	2.96296037160948	4.18456890685179	0.708068247306895	0.478902876890328	NA	predicted gene 43213 [Source:MGI Symbol;Acc:MGI:5663350]
ENSMUSG00000026090	2010300C02Rik	11.7284692443031	4.28391010014896	1.06253795321867	4.03177137077507	5.53580270355282e-05	0.000166875195621296	RIKEN cDNA 2010300C02 gene [Source:MGI Symbol;Acc:MGI:1919347]
ENSMUSG00000089767	4930556I23Rik	0	NA	NA	NA	NA	NA	RIKEN cDNA 4930556I23 gene [Source:MGI Symbol;Acc:MGI:1922520]
ENSMUSG00000104365	4930470B04Rik	0	NA	NA	NA	NA	NA	RIKEN cDNA 4930470B04 gene [Source:MGI Symbol;Acc:MGI:1923057]
ENSMUSG00000102650	Gm19863	0	NA	NA	NA	NA	NA	predicted gene, 19863 [Source:MGI Symbol;Acc:MGI:5012048]
ENSMUSG00000060771	Tsga10	207.972346835335	0.12165051980405	0.17769918983657	0.684586800400906	0.493604698696111	0.625549397130782	testis specific 10 [Source:MGI Symbol;Acc:MGI:2685063]	NM_207228
ENSMUSG00000097268	Gm26805	0	NA	NA	NA	NA	NA	predicted gene, 26805 [Source:MGI Symbol;Acc:MGI:5477299]
ENSMUSG00000037216	Lipt1	40.5958233798893	-0.00427561869405256	0.413585262370705	-0.0103379377435849	0.991751666004755	0.994410517656242	lipoyltransferase 1 [Source:MGI Symbol;Acc:MGI:3645211]
ENSMUSG00000026088	Mitd1	568.561182497519	1.75520687591216	0.114648821607248	15.3094192448393	6.61519626487402e-53	8.3353499031215e-52	MIT, microtubule interacting and transport, domain containing 1 [Source:MGI Symbol;Acc:MGI:1916278]	NM_001356262
ENSMUSG00000026087	Mrpl30	799.181182418268	0.408418939213578	0.094448566960104	4.32424707286557	1.53053687992617e-05	4.88205367242975e-05	mitochondrial ribosomal protein L30 [Source:MGI Symbol;Acc:MGI:1333820]	NM_027098
ENSMUSG00000061584	Lyg2	0	NA	NA	NA	NA	NA	lysozyme G-like 2 [Source:MGI Symbol;Acc:MGI:2685622]	NM_001033427
ENSMUSG00000087374	Gm15457	0	NA	NA	NA	NA	NA	predicted gene 15457 [Source:MGI Symbol;Acc:MGI:3705190]
ENSMUSG00000026085	Lyg1	0	NA	NA	NA	NA	NA	lysozyme G-like 1 [Source:MGI Symbol;Acc:MGI:1916791]
ENSMUSG00000089141	Gm23409	0	NA	NA	NA	NA	NA	predicted gene, 23409 [Source:MGI Symbol;Acc:MGI:5453186]
ENSMUSG00000058407	Txndc9	2147.90857420095	0.769877871345147	0.0691268440830956	11.1371766143366	8.26996574966346e-29	7.04402465716677e-28	thioredoxin domain containing 9 [Source:MGI Symbol;Acc:MGI:2138153]	NM_172054
ENSMUSG00000026083	Eif5b	5009.63707171762	0.449120142862231	0.0517364444700692	8.6809240074868	3.92566385118796e-18	2.51560453018493e-17	eukaryotic translation initiation factor 5B [Source:MGI Symbol;Acc:MGI:2441772]	NM_198303
ENSMUSG00000026082	Rev1	410.067840221992	-0.112959280471478	0.136376535527653	-0.828289705662551	0.407506451389432	0.541828186237921	REV1, DNA directed polymerase [Source:MGI Symbol;Acc:MGI:1929074]	NM_019570
ENSMUSG00000103804	Gm37062	2.29529209642885	-1.63094918183717	1.76377943399804	-0.924689986967487	0.355127189360525	0.488871760759311	predicted gene, 37062 [Source:MGI Symbol;Acc:MGI:5610290]
ENSMUSG00000102716	Gm5099	0	NA	NA	NA	NA	NA	predicted gene 5099 [Source:MGI Symbol;Acc:MGI:3644917]		NR_151587
ENSMUSG00000037138	Aff3	0.899351151431776	2.96287417364923	2.80810983500618	1.05511334945441	0.291373487344435	NA	AF4/FMR2 family, member 3 [Source:MGI Symbol;Acc:MGI:106927]	NM_001290814
ENSMUSG00000085391	Gm16150	0	NA	NA	NA	NA	NA	predicted gene 16150 [Source:MGI Symbol;Acc:MGI:3801827]
ENSMUSG00000085280	Gm16151	0	NA	NA	NA	NA	NA	predicted gene 16151 [Source:MGI Symbol;Acc:MGI:3801826]
ENSMUSG00000087131	Gm16152	0.195636028228872	1.98670011640341	4.99337361276769	0.397867307850461	0.690727999465047	NA	predicted gene 16152 [Source:MGI Symbol;Acc:MGI:3802058]
ENSMUSG00000102984	Gm34727	0	NA	NA	NA	NA	NA	predicted gene, 34727 [Source:MGI Symbol;Acc:MGI:5593886]
ENSMUSG00000102541	Gm38135	0	NA	NA	NA	NA	NA	predicted gene, 38135 [Source:MGI Symbol;Acc:MGI:5611363]
ENSMUSG00000103531	2610300A13Rik	0	NA	NA	NA	NA	NA	RIKEN cDNA 2610300A13 gene [Source:MGI Symbol;Acc:MGI:1917693]
ENSMUSG00000048814	Lonrf2	0.136971493563317	-0.950777298767834	4.99268065097726	-0.190434230673602	0.848968876235861	NA	LON peptidase N-terminal domain and ring finger 2 [Source:MGI Symbol;Acc:MGI:1920209]
ENSMUSG00000026080	Chst10	5.77202699419799	-3.37616669336599	1.36624981840971	-2.47111959165402	0.0134690767135981	0.028996222710488	carbohydrate sulfotransferase 10 [Source:MGI Symbol;Acc:MGI:2138283]	NM_145142
ENSMUSG00000103647	Gm37707	0	NA	NA	NA	NA	NA	predicted gene, 37707 [Source:MGI Symbol;Acc:MGI:5610935]
ENSMUSG00000102447	Gm6621	0	NA	NA	NA	NA	NA	predicted gene 6621 [Source:MGI Symbol;Acc:MGI:3647848]
ENSMUSG00000067604	Nms	0	NA	NA	NA	NA	NA	neuromedin S [Source:MGI Symbol;Acc:MGI:3583618]	NM_001011684
ENSMUSG00000026078	Pdcl3	1025.02553812547	0.514425068989364	0.0875109093501771	5.87841073540762	4.1422407682626e-09	1.74378905301942e-08	phosducin-like 3 [Source:MGI Symbol;Acc:MGI:1916083]	NM_026850
ENSMUSG00000103046	Gm37309	33.0566610930533	-0.855699091623476	0.442668595005452	-1.93304675614708	0.0532304382204232	0.0997449432196862	predicted gene, 37309 [Source:MGI Symbol;Acc:MGI:5610537]
ENSMUSG00000104188	Gm37821	0	NA	NA	NA	NA	NA	predicted gene, 37821 [Source:MGI Symbol;Acc:MGI:5611049]
ENSMUSG00000103182	Gm37091	0	NA	NA	NA	NA	NA	predicted gene, 37091 [Source:MGI Symbol;Acc:MGI:5610319]
ENSMUSG00000098833	Mir6349	0	NA	NA	NA	NA	NA	microRNA 6349 [Source:MGI Symbol;Acc:MGI:5530940]		NR_105767
ENSMUSG00000026077	Npas2	95.9844489021322	-1.30251586109023	0.273234683081865	-4.76702242335751	1.86968508103553e-06	6.46241077368633e-06	neuronal PAS domain protein 2 [Source:MGI Symbol;Acc:MGI:109232]
ENSMUSG00000092553	Gm20428	0	NA	NA	NA	NA	NA	predicted gene 20428 [Source:MGI Symbol;Acc:MGI:5141893]
ENSMUSG00000092563	Gm3617	0	NA	NA	NA	NA	NA	predicted gene 3617 [Source:MGI Symbol;Acc:MGI:3781793]
ENSMUSG00000073702	Rpl31	4856.75736006336	0.216239897523704	0.0530467735719494	4.07640056054322	4.57382019056014e-05	0.000139022506567894	ribosomal protein L31 [Source:MGI Symbol;Acc:MGI:2149632]	NM_001252218
ENSMUSG00000003134	Tbc1d8	486.737736707314	-0.599811262286303	0.121125672274248	-4.95197468071207	7.34641646040578e-07	2.62410742939956e-06	TBC1 domain family, member 8 [Source:MGI Symbol;Acc:MGI:1927225]	NM_018775
ENSMUSG00000102607	Gm37265	0	NA	NA	NA	NA	NA	predicted gene, 37265 [Source:MGI Symbol;Acc:MGI:5610493]
ENSMUSG00000104827	Gm24826	0	NA	NA	NA	NA	NA	predicted gene, 24826 [Source:MGI Symbol;Acc:MGI:5454603]
ENSMUSG00000065629	Gm24826	0	NA	NA	NA	NA	NA	predicted gene, 24826 [Source:MGI Symbol;Acc:MGI:5454603]
ENSMUSG00000003135	Cnot11	576.173883960001	-0.445138310272755	0.112445314231612	-3.95870929184179	7.5355890677406e-05	0.00022416061767668	CCR4-NOT transcription complex, subunit 11 [Source:MGI Symbol;Acc:MGI:106580]
ENSMUSG00000085894	Gm15832	81.4760005068087	-0.0882629721399649	0.287537268448906	-0.306961850949241	0.758872409801252	0.842588514654167	predicted gene 15832 [Source:MGI Symbol;Acc:MGI:3834078]
ENSMUSG00000077704	Snord89	4.86050202507327	0.00386111023367596	1.13138928780436	0.00341271591953028	0.99727705194293	0.998426137260964	small nucleolar RNA, C/D box 89 [Source:MGI Symbol;Acc:MGI:3819562]		NR_028555
ENSMUSG00000048234	Rnf149	5046.3667328474	0.976539755326622	0.0544061274970908	17.9490766987384	4.87948297291376e-72	7.78069494208031e-71	ring finger protein 149 [Source:MGI Symbol;Acc:MGI:2677438]	NM_001033135
ENSMUSG00000064936	Gm23722	4.76401780379484	0.648038339466735	1.11992002700062	0.578646978215326	0.562827399244357	0.6886673865689	predicted gene, 23722 [Source:MGI Symbol;Acc:MGI:5453499]
ENSMUSG00000102471	Gm5100	0.163181965969016	0	4.99745499518503	0	1	NA	predicted gene 5100 [Source:MGI Symbol;Acc:MGI:3644919]
ENSMUSG00000050967	Creg2	332.905829491235	-1.74549623481346	0.149429648435062	-11.6810569595364	1.59302230616733e-31	1.43642603124874e-30	cellular repressor of E1A-stimulated genes 2 [Source:MGI Symbol;Acc:MGI:1928333]	NM_170597
ENSMUSG00000097083	D930019O06Rik	5.77332195718547	-4.52417133686207	1.69814977779848	-2.66417685648866	0.00771769756581116	0.0174549795413673	RIKEN cDNA D930019O06 [Source:MGI Symbol;Acc:MGI:3043219]
ENSMUSG00000057173	Rfx8	0	NA	NA	NA	NA	NA	regulatory factor X 8 [Source:MGI Symbol;Acc:MGI:3588206]	NM_001145660
ENSMUSG00000091937	Gm3646	0	NA	NA	NA	NA	NA	predicted gene 3646 [Source:MGI Symbol;Acc:MGI:3781822]	NM_001177348
ENSMUSG00000101634	1700066B17Rik	0	NA	NA	NA	NA	NA	RIKEN cDNA 1700066B17 gene [Source:MGI Symbol;Acc:MGI:1920676]
ENSMUSG00000026074	Map4k4	5585.60081366608	1.53982471253791	0.0503721292895897	30.5689819798057	3.16378770452061e-205	1.18057347994538e-203	mitogen-activated protein kinase kinase kinase kinase 4 [Source:MGI Symbol;Acc:MGI:1349394]
ENSMUSG00000102985	4930456G14Rik	0	NA	NA	NA	NA	NA	RIKEN cDNA 4930456G14 gene [Source:MGI Symbol;Acc:MGI:1921928]
ENSMUSG00000026073	Il1r2	3.7706269713873	3.33840722065222	1.5555735818324	2.14609405793567	0.0318654752626679	0.0629808144273916	interleukin 1 receptor, type II [Source:MGI Symbol;Acc:MGI:96546]
ENSMUSG00000097899	Gm16894	0	NA	NA	NA	NA	NA	predicted gene, 16894 [Source:MGI Symbol;Acc:MGI:4439818]		NR_037980
ENSMUSG00000102975	Gm37347	0	NA	NA	NA	NA	NA	predicted gene, 37347 [Source:MGI Symbol;Acc:MGI:5610575]
ENSMUSG00000026072	Il1r1	59.4561848865421	1.34321918161679	0.356269315909068	3.77023538552397	0.000163093648651212	0.000468062274538602	interleukin 1 receptor, type I [Source:MGI Symbol;Acc:MGI:96545]	NM_008362
ENSMUSG00000103560	Gm38070	0.195636028228872	1.98670011640341	4.99337361276769	0.397867307850461	0.690727999465047	NA	predicted gene, 38070 [Source:MGI Symbol;Acc:MGI:5611298]
ENSMUSG00000070942	Il1rl2	50.4744302796484	-0.175757208604243	0.369195910525667	-0.476054050419998	0.634035871478559	0.746703950551146	interleukin 1 receptor-like 2 [Source:MGI Symbol;Acc:MGI:1913107]
ENSMUSG00000103230	Gm17970	0.797144694238424	-1.08260270855975	3.04296139606899	-0.35577273834571	0.722010766694179	NA	predicted gene, 17970 [Source:MGI Symbol;Acc:MGI:5010155]
ENSMUSG00000026069	Il1rl1	13.2245550777455	-0.106008099817168	0.65592791223433	-0.161615473041948	0.871608671779864	0.917131278800875	interleukin 1 receptor-like 1 [Source:MGI Symbol;Acc:MGI:98427]	NM_001294171
ENSMUSG00000026070	Il18r1	1.16844540810304	0.925539576508157	2.21691972924176	0.417488989023844	0.676320776546817	NA	interleukin 18 receptor 1 [Source:MGI Symbol;Acc:MGI:105383]	NM_001161842
ENSMUSG00000026068	Il18rap	43.598101319914	0.36516762144356	0.3810345398683	0.958358319877709	0.337882105011299	0.470053165157922	interleukin 18 receptor accessory protein [Source:MGI Symbol;Acc:MGI:1338888]	NM_010553
ENSMUSG00000104441	Gm35801	0	NA	NA	NA	NA	NA	predicted gene, 35801 [Source:MGI Symbol;Acc:MGI:5594960]
ENSMUSG00000026065	Slc9a4	8.67164634506107	0.818721876618771	0.869029278533474	0.942110808971133	0.346135911100649	0.479179991004651	solute carrier family 9 (sodium/hydrogen exchanger), member 4 [Source:MGI Symbol;Acc:MGI:105074]	NM_177084
ENSMUSG00000102676	Gm37435	0	NA	NA	NA	NA	NA	predicted gene, 37435 [Source:MGI Symbol;Acc:MGI:5610663]
ENSMUSG00000026062	Slc9a2	6.98677889032208	-0.334662941106154	0.911822841900513	-0.367026274981899	0.713599419043338	0.809693997088683	solute carrier family 9 (sodium/hydrogen exchanger), member 2 [Source:MGI Symbol;Acc:MGI:105075]	NM_001033289
ENSMUSG00000103679	Gm37623	0	NA	NA	NA	NA	NA	predicted gene, 37623 [Source:MGI Symbol;Acc:MGI:5610851]
ENSMUSG00000103270	Gm37915	0.332607521792189	0.516152069284066	4.53812065701918	0.113736964768825	0.909446308992933	NA	predicted gene, 37915 [Source:MGI Symbol;Acc:MGI:5611143]
ENSMUSG00000041945	Mfsd9	31.7016431681626	-0.756704323925926	0.448750789555137	-1.68624622293383	0.0917483842737977	0.160107254677584	major facilitator superfamily domain containing 9 [Source:MGI Symbol;Acc:MGI:2443548]	NM_172499
ENSMUSG00000079588	Tmem182	0	NA	NA	NA	NA	NA	transmembrane protein 182 [Source:MGI Symbol;Acc:MGI:1923725]	NM_001081198
ENSMUSG00000094136	Gm5973	0	NA	NA	NA	NA	NA	predicted gene 5973 [Source:MGI Symbol;Acc:MGI:3646541]
ENSMUSG00000104072	4930448I06Rik	0	NA	NA	NA	NA	NA	RIKEN cDNA 4930448I06 gene [Source:MGI Symbol;Acc:MGI:1922147]		NR_040475
ENSMUSG00000100185	Gm28634	0	NA	NA	NA	NA	NA	predicted gene 28634 [Source:MGI Symbol;Acc:MGI:5579340]
ENSMUSG00000100832	Gm29260	0	NA	NA	NA	NA	NA	predicted gene 29260 [Source:MGI Symbol;Acc:MGI:5579966]
ENSMUSG00000100178	Gm5267	0	NA	NA	NA	NA	NA	predicted gene 5267 [Source:MGI Symbol;Acc:MGI:3643178]
ENSMUSG00000101877	Gm8176	0	NA	NA	NA	NA	NA	predicted gene 8176 [Source:MGI Symbol;Acc:MGI:3646477]
ENSMUSG00000053640	Gm9915	0	NA	NA	NA	NA	NA	predicted gene 9915 [Source:MGI Symbol;Acc:MGI:3641924]
ENSMUSG00000101919	Gm29664	0	NA	NA	NA	NA	NA	predicted gene 29664 [Source:MGI Symbol;Acc:MGI:5580370]
ENSMUSG00000101299	Gm28175	0	NA	NA	NA	NA	NA	predicted gene 28175 [Source:MGI Symbol;Acc:MGI:5578881]
ENSMUSG00000100180	Gm28140	0	NA	NA	NA	NA	NA	predicted gene 28140 [Source:MGI Symbol;Acc:MGI:5578846]
ENSMUSG00000103106	Gm37047	0	NA	NA	NA	NA	NA	predicted gene, 37047 [Source:MGI Symbol;Acc:MGI:5610275]
ENSMUSG00000060424	Pantr1	0	NA	NA	NA	NA	NA	POU domain, class 3, transcription factor 3 adjacent noncoding transcript 1 [Source:MGI Symbol;Acc:MGI:1913547]
ENSMUSG00000104199	4930420N18Rik	0	NA	NA	NA	NA	NA	RIKEN cDNA 4930420N18 gene [Source:MGI Symbol;Acc:MGI:1921202]
ENSMUSG00000093436	AC122898.1	0	NA	NA	NA	NA	NA	novel transcript, sense overlapping Pou3f3
ENSMUSG00000045515	Pou3f3	0	NA	NA	NA	NA	NA	POU domain, class 3, transcription factor 3 [Source:MGI Symbol;Acc:MGI:102564]	NM_008900
ENSMUSG00000097063	Pantr2	0	NA	NA	NA	NA	NA	POU domain, class 3, transcription factor 3 adjacent noncoding transcript 2 [Source:MGI Symbol;Acc:MGI:1913870]		NR_110495
ENSMUSG00000099784	Dalir	0	NA	NA	NA	NA	NA	DNMT1 associated long intergenic non-coding RNA [Source:MGI Symbol;Acc:MGI:5579231]		NR_130904
ENSMUSG00000060679	Mrps9	570.437175770135	0.00937949587917562	0.110214308896667	0.0851023426365579	0.932180027911089	0.95845722765644	mitochondrial ribosomal protein S9 [Source:MGI Symbol;Acc:MGI:1916777]	NM_023514
ENSMUSG00000077448	Gm23126	0.12971635262812	-0.911168897654301	4.99546314502376	-0.182399283350126	0.855269388176157	NA	predicted gene, 23126 [Source:MGI Symbol;Acc:MGI:5452903]
ENSMUSG00000041907	Gpr45	1.61314996045322	4.29023044786725	2.41327768671392	1.77776079043316	0.075443150753827	0.135209375822803	G protein-coupled receptor 45 [Source:MGI Symbol;Acc:MGI:2135882]
ENSMUSG00000089088	Gm24001	0	NA	NA	NA	NA	NA	predicted gene, 24001 [Source:MGI Symbol;Acc:MGI:5453778]
ENSMUSG00000070939	Tgfbrap1	1166.32457822022	-0.940524957648939	0.0815171811606196	-11.5377512354819	8.51214906374146e-31	7.57167162123943e-30	transforming growth factor, beta receptor associated protein 1 [Source:MGI Symbol;Acc:MGI:2447427]	NM_001013025
ENSMUSG00000100269	Gm28782	0.136971493563317	-0.950777298767834	4.99268065097726	-0.190434230673602	0.848968876235861	NA	predicted gene 28782 [Source:MGI Symbol;Acc:MGI:5579488]
ENSMUSG00000041878	8430432A02Rik	2.35687547543029	-1.90879326921206	1.76800223814262	-1.07963283531663	0.280305713598059	0.404765779481368	RIKEN cDNA 8430432A02 gene [Source:MGI Symbol;Acc:MGI:1918774]
ENSMUSG00000010290	AI597479	421.539430272199	-0.48595334733625	0.12834453515591	-3.78631896360782	0.00015289539433347	0.000440330173110183	expressed sequence AI597479 [Source:MGI Symbol;Acc:MGI:2138299]	NM_133818
ENSMUSG00000008136	Fhl2	2.24993094038428	0.942424687240117	1.72314465074714	0.546921401422389	0.58443273186339	0.707423687792861	four and a half LIM domains 2 [Source:MGI Symbol;Acc:MGI:1338762]	NM_010212
ENSMUSG00000094497	Gm8210	3.66893294805001	1.04084050390444	1.2934608501228	0.804694246297152	0.420996140645355	0.55556635849719	predicted pseudogene 8210 [Source:MGI Symbol;Acc:MGI:3643593]
ENSMUSG00000099576	Gm29040	0	NA	NA	NA	NA	NA	predicted gene 29040 [Source:MGI Symbol;Acc:MGI:5579746]
ENSMUSG00000099694	Gm29610	0	NA	NA	NA	NA	NA	predicted gene 29610 [Source:MGI Symbol;Acc:MGI:5580316]
ENSMUSG00000101923	Gm29041	0	NA	NA	NA	NA	NA	predicted gene 29041 [Source:MGI Symbol;Acc:MGI:5579747]
ENSMUSG00000066877	Nck2	750.008732144076	0.678303378027759	0.0966464613485153	7.01839848622848	2.24425719780231e-12	1.12767928082549e-11	non-catalytic region of tyrosine kinase adaptor protein 2 [Source:MGI Symbol;Acc:MGI:1306821]
ENSMUSG00000103422	Gm37536	0	NA	NA	NA	NA	NA	predicted gene, 37536 [Source:MGI Symbol;Acc:MGI:5610764]
ENSMUSG00000103945	Gm38228	33.6530901294122	2.14458514316086	0.507060376712556	4.22944730381998	2.34266143188075e-05	7.3428480987776e-05	predicted gene, 38228 [Source:MGI Symbol;Acc:MGI:5611456]
ENSMUSG00000026051	1500015O10Rik	0.533375692382874	-2.92302886890999	3.59389190426839	-0.813332439252937	0.416027483104692	NA	RIKEN cDNA 1500015O10 gene [Source:MGI Symbol;Acc:MGI:1926146]	NM_024283
ENSMUSG00000100764	Gm29155	1.65739897274251	0.141398358169088	1.99066448750588	0.071030733233327	0.943373295675367	0.965989893255691	predicted gene 29155 [Source:MGI Symbol;Acc:MGI:5579861]
ENSMUSG00000100635	Gm29157	0.768623247722615	3.55706058717716	3.01981325401352	1.17790746909585	0.238833497089864	NA	predicted gene 29157 [Source:MGI Symbol;Acc:MGI:5579863]
ENSMUSG00000100480	Gm29156	3.62399324953337	-0.16194893198367	1.32677259387318	-0.122062313264176	0.90284966830103	0.939679346070144	predicted gene 29156 [Source:MGI Symbol;Acc:MGI:5579862]
ENSMUSG00000057363	Uxs1	473.616344262991	0.264788043201772	0.118704098896954	2.23065627608726	0.0257039059934103	0.0520082966958762	UDP-glucuronate decarboxylase 1 [Source:MGI Symbol;Acc:MGI:1915133]	NM_026430
ENSMUSG00000090243	Gm16103	0.327565678882918	-0.948985999268686	4.57470137021573	-0.207442174356385	0.835664548477518	NA	predicted gene 16103 [Source:MGI Symbol;Acc:MGI:3802086]
ENSMUSG00000100701	Gm19587	1.71665292408559	0.518811850108585	1.92297113976701	0.269797002866847	0.787316428717677	0.862301440996878	predicted gene, 19587 [Source:MGI Symbol;Acc:MGI:5011772]
ENSMUSG00000101395	Gm8241	0	NA	NA	NA	NA	NA	predicted gene 8241 [Source:MGI Symbol;Acc:MGI:3647219]
ENSMUSG00000088848	Gm26352	0	NA	NA	NA	NA	NA	predicted gene, 26352 [Source:MGI Symbol;Acc:MGI:5456129]
ENSMUSG00000095757	Gm24180	0	NA	NA	NA	NA	NA	predicted gene, 24180 [Source:MGI Symbol;Acc:MGI:5453957]
ENSMUSG00000041763	Tpp2	3566.6444488335	0.349404309659181	0.0547962515930142	6.3764272099175	1.81266841839739e-10	8.28821102893788e-10	tripeptidyl peptidase II [Source:MGI Symbol;Acc:MGI:102724]
ENSMUSG00000047343	Mettl21c	1.65929072903916	-0.904253461219795	1.92899368951805	-0.468769527932317	0.639234383166031	0.750248984336368	methyltransferase like 21C [Source:MGI Symbol;Acc:MGI:3611450]	NM_001013799
ENSMUSG00000090106	Gm15838	0	NA	NA	NA	NA	NA	predicted gene 15838 [Source:MGI Symbol;Acc:MGI:3801943]
ENSMUSG00000091844	Gm8251	0.9693914183133	-0.0553054794855547	2.40096677816815	-0.0230346708619395	0.981622616931633	NA	predicted gene 8251 [Source:MGI Symbol;Acc:MGI:3647616]
ENSMUSG00000026049	Tex30	137.566736458813	0.271048730183684	0.217634458148805	1.24543113479924	0.212973314580434	0.32471869403647	testis expressed 30 [Source:MGI Symbol;Acc:MGI:1922873]	NM_029368
ENSMUSG00000101104	Gm29247	0	NA	NA	NA	NA	NA	predicted gene 29247 [Source:MGI Symbol;Acc:MGI:5579953]
ENSMUSG00000026047	Kdelc1	173.827067542309	-0.368828594060513	0.193633759929863	-1.90477422012622	0.0568094263628412	0.105633437313776	KDEL (Lys-Asp-Glu-Leu) containing 1 [Source:MGI Symbol;Acc:MGI:1919300]	NM_023645
ENSMUSG00000041684	Bivm	181.859032964956	-1.64068496899648	0.195412184746312	-8.39602183009442	4.61859812126436e-17	2.84871254436005e-16	basic, immunoglobulin-like variable motif containing [Source:MGI Symbol;Acc:MGI:2179809]
ENSMUSG00000026048	Ercc5	193.619773925269	-1.46754212161575	0.193873479094849	-7.56958676590205	3.74413319072823e-14	2.06065069520481e-13	excision repair cross-complementing rodent repair deficiency, complementation group 5 [Source:MGI Symbol;Acc:MGI:103582]
ENSMUSG00000046828	Mettl21e	0	NA	NA	NA	NA	NA	methyltransferase like 21E [Source:MGI Symbol;Acc:MGI:2685837]	NM_207281
ENSMUSG00000089703	Gm15833	0	NA	NA	NA	NA	NA	predicted gene 15833 [Source:MGI Symbol;Acc:MGI:3801794]
ENSMUSG00000100966	Gm5700	0	NA	NA	NA	NA	NA	predicted gene 5700 [Source:MGI Symbol;Acc:MGI:3649023]
ENSMUSG00000100769	Gm28893	0	NA	NA	NA	NA	NA	predicted gene 28893 [Source:MGI Symbol;Acc:MGI:5579599]
ENSMUSG00000101567	Txn-ps1	2.32200168605953	0.192553832463236	1.65371764461096	0.116436946228831	0.907306255660776	0.942295139918049	thioredoxin, pseudogene 1 [Source:MGI Symbol;Acc:MGI:98875]
ENSMUSG00000056870	Gulp1	0	NA	NA	NA	NA	NA	GULP, engulfment adaptor PTB domain containing 1 [Source:MGI Symbol;Acc:MGI:1920407]	NM_028450
ENSMUSG00000102319	Gm37626	0	NA	NA	NA	NA	NA	predicted gene, 37626 [Source:MGI Symbol;Acc:MGI:5610854]
ENSMUSG00000089877	Gm16102	0	NA	NA	NA	NA	NA	predicted gene 16102 [Source:MGI Symbol;Acc:MGI:3802041]
ENSMUSG00000101701	4930521E06Rik	0	NA	NA	NA	NA	NA	RIKEN cDNA 4930521E06 gene [Source:MGI Symbol;Acc:MGI:1922316]		NR_040602
ENSMUSG00000103071	Gm38110	0	NA	NA	NA	NA	NA	predicted gene, 38110 [Source:MGI Symbol;Acc:MGI:5611338]
ENSMUSG00000100434	Gm3489	0	NA	NA	NA	NA	NA	predicted gene 3489 [Source:MGI Symbol;Acc:MGI:3781666]
ENSMUSG00000100013	Gm19480	0	NA	NA	NA	NA	NA	predicted gene, 19480 [Source:MGI Symbol;Acc:MGI:5011665]
ENSMUSG00000101251	Gm3496	0	NA	NA	NA	NA	NA	predicted gene 3496 [Source:MGI Symbol;Acc:MGI:3781673]
ENSMUSG00000101937	Gm5268	0	NA	NA	NA	NA	NA	predicted gene 5268 [Source:MGI Symbol;Acc:MGI:3646790]
ENSMUSG00000026043	Col3a1	2.25779619125972	-4.08934447948518	2.05686770131987	-1.98814171512396	0.0467960189292389	0.0889129762728964	collagen, type III, alpha 1 [Source:MGI Symbol;Acc:MGI:88453]
ENSMUSG00000105211	Gm47302	0	NA	NA	NA	NA	NA	predicted gene, 47302 [Source:MGI Symbol;Acc:MGI:6096169]
ENSMUSG00000026042	Col5a2	6.73177721424643	-0.972494760149882	1.04097219447082	-0.934217806503708	0.350191552319272	0.483625021783358	collagen, type V, alpha 2 [Source:MGI Symbol;Acc:MGI:88458]	NM_007737
ENSMUSG00000104476	Gm38211	0	NA	NA	NA	NA	NA	predicted gene, 38211 [Source:MGI Symbol;Acc:MGI:5611439]
ENSMUSG00000100218	Gm8296	0	NA	NA	NA	NA	NA	predicted gene 8296 [Source:MGI Symbol;Acc:MGI:3648466]
ENSMUSG00000100361	Gm7063	0	NA	NA	NA	NA	NA	predicted gene 7063 [Source:MGI Symbol;Acc:MGI:3644583]
ENSMUSG00000100894	Gm8304	0	NA	NA	NA	NA	NA	predicted gene 8304 [Source:MGI Symbol;Acc:MGI:3646945]
ENSMUSG00000095121	Gm23216	0	NA	NA	NA	NA	NA	predicted gene, 23216 [Source:MGI Symbol;Acc:MGI:5452993]
ENSMUSG00000065255	Gm23974	0	NA	NA	NA	NA	NA	predicted gene, 23974 [Source:MGI Symbol;Acc:MGI:5453751]
ENSMUSG00000100843	Gm8307	0	NA	NA	NA	NA	NA	predicted gene 8307 [Source:MGI Symbol;Acc:MGI:3646941]
ENSMUSG00000087764	Gm23984	0	NA	NA	NA	NA	NA	predicted gene, 23984 [Source:MGI Symbol;Acc:MGI:5453761]
ENSMUSG00000025995	Wdr75	698.561792880119	0.0678153546612904	0.104220021413153	0.650694115600439	0.515243962470311	0.644877901309053	WD repeat domain 75 [Source:MGI Symbol;Acc:MGI:1920924]	NM_028599
ENSMUSG00000099850	Gm28906	0	NA	NA	NA	NA	NA	predicted gene 28906 [Source:MGI Symbol;Acc:MGI:5579612]
ENSMUSG00000084817	Gm5526	10.5514571816805	-0.486459027201187	0.808069193222174	-0.6020016989652	0.547173006482372	0.674187455463647	predicted pseudogene 5526 [Source:MGI Symbol;Acc:MGI:3643066]
ENSMUSG00000098549	Gm5269	0	NA	NA	NA	NA	NA	predicted gene 5269 [Source:MGI Symbol;Acc:MGI:3646793]
ENSMUSG00000099381	Gm18303	1.45408858576498	0.534312908689553	1.96022862219512	0.272576832436624	0.785178522821196	0.861048765263601	predicted gene, 18303 [Source:MGI Symbol;Acc:MGI:5010488]
ENSMUSG00000025993	Slc40a1	2042.95330712311	-2.20030767971807	0.0721541468896993	-30.4945422344421	3.07835191340497e-204	1.14609409699077e-202	solute carrier family 40 (iron-regulated transporter), member 1 [Source:MGI Symbol;Acc:MGI:1315204]	NM_016917
ENSMUSG00000099946	Gm9496	0	NA	NA	NA	NA	NA	predicted gene 9496 [Source:MGI Symbol;Acc:MGI:3779906]
ENSMUSG00000070896	Rpl23a-ps1	0	NA	NA	NA	NA	NA	ribosomal protein 23A, pseudogene 1 [Source:MGI Symbol;Acc:MGI:3646201]
ENSMUSG00000090682	Gm3852	0	NA	NA	NA	NA	NA	predicted gene 3852 [Source:MGI Symbol;Acc:MGI:3782024]
ENSMUSG00000044457	Stk-ps2	0	NA	NA	NA	NA	NA	serine/threonine kinase 2 [Source:MGI Symbol;Acc:MGI:3643324]
ENSMUSG00000099432	Gm18849	0	NA	NA	NA	NA	NA	predicted gene, 18849 [Source:MGI Symbol;Acc:MGI:5011034]
ENSMUSG00000041144	Dnah7b	0.1905941853196	0	4.9974549951815	0	1	NA	dynein, axonemal, heavy chain 7B [Source:MGI Symbol;Acc:MGI:2684953]
ENSMUSG00000096047	n-R5s211	0	NA	NA	NA	NA	NA	nuclear encoded rRNA 5S 211 [Source:MGI Symbol;Acc:MGI:4422076]
ENSMUSG00000101262	Gm8326	1.08893378567034	2.12148165815971	2.640683962563	0.803383399238976	0.421753167118771	NA	predicted gene 8326 [Source:MGI Symbol;Acc:MGI:3644839]
ENSMUSG00000101337	Dnah7c	2.74148180763036	-1.34052175981793	1.52560439980601	-0.87868241595815	0.379573495400284	0.514222560328235	dynein, axonemal, heavy chain 7C [Source:MGI Symbol;Acc:MGI:3639762]	NM_001310335
ENSMUSG00000025986	Slc39a10	1781.38039575195	0.0035558338790992	0.0702641554264221	0.0506066550934741	0.959638959624908	0.976310276326893	solute carrier family 39 (zinc transporter), member 10 [Source:MGI Symbol;Acc:MGI:1914515]	NM_172653
ENSMUSG00000100213	Gm28151	3.72589594167011	-2.47246786894495	1.50111800946481	-1.6470842754238	0.0995407247403575	0.171522739929563	predicted gene 28151 [Source:MGI Symbol;Acc:MGI:5578857]
ENSMUSG00000103129	Gm37393	0	NA	NA	NA	NA	NA	predicted gene, 37393 [Source:MGI Symbol;Acc:MGI:5610621]
ENSMUSG00000100160	Gm28527	0.136971493563317	-0.950777298767834	4.99268065097726	-0.190434230673602	0.848968876235861	NA	predicted gene 28527 [Source:MGI Symbol;Acc:MGI:5579233]
ENSMUSG00000101921	Gm28825	0	NA	NA	NA	NA	NA	predicted gene 28825 [Source:MGI Symbol;Acc:MGI:5579531]
ENSMUSG00000101447	Gm28826	0	NA	NA	NA	NA	NA	predicted gene 28826 [Source:MGI Symbol;Acc:MGI:5579532]
ENSMUSG00000081185	Gm4852	0.382393034174142	2.96296037160948	4.18456890685179	0.708068247306895	0.478902876890328	NA	predicted pseudogene 4852 [Source:MGI Symbol;Acc:MGI:3643039]
ENSMUSG00000103246	Gm38090	0	NA	NA	NA	NA	NA	predicted gene, 38090 [Source:MGI Symbol;Acc:MGI:5611318]
ENSMUSG00000098876	Mir6350	0	NA	NA	NA	NA	NA	microRNA 6350 [Source:MGI Symbol;Acc:MGI:5531340]		NR_105768
ENSMUSG00000100530	Gm18117	0	NA	NA	NA	NA	NA	predicted gene, 18117 [Source:MGI Symbol;Acc:MGI:5010302]
ENSMUSG00000104067	Gm37196	0	NA	NA	NA	NA	NA	predicted gene, 37196 [Source:MGI Symbol;Acc:MGI:5610424]
ENSMUSG00000100033	Gm8337	5.09360880516696	2.10300708866036	1.16534222320323	1.80462618343968	0.0711331979446101	0.128492635057794	predicted gene 8337 [Source:MGI Symbol;Acc:MGI:3644012]
ENSMUSG00000094968	Gm22419	0	NA	NA	NA	NA	NA	predicted gene, 22419 [Source:MGI Symbol;Acc:MGI:5452196]
ENSMUSG00000088017	Gm23829	0	NA	NA	NA	NA	NA	predicted gene, 23829 [Source:MGI Symbol;Acc:MGI:5453606]
ENSMUSG00000101996	Gm19206	0	NA	NA	NA	NA	NA	predicted gene, 19206 [Source:MGI Symbol;Acc:MGI:5011391]
ENSMUSG00000096973	Gm5974	0.636783896521111	-0.457272786912267	3.30370433644426	-0.138412139932723	0.88991470308493	NA	predicted gene 5974 [Source:MGI Symbol;Acc:MGI:3646540]
ENSMUSG00000064943	Gm23240	0	NA	NA	NA	NA	NA	predicted gene, 23240 [Source:MGI Symbol;Acc:MGI:5453017]
ENSMUSG00000100866	Gm28830	0	NA	NA	NA	NA	NA	predicted gene 28830 [Source:MGI Symbol;Acc:MGI:5579536]
ENSMUSG00000101721	Gm8354	0	NA	NA	NA	NA	NA	predicted gene 8354 [Source:MGI Symbol;Acc:MGI:3645192]
ENSMUSG00000099376	Gm19124	0	NA	NA	NA	NA	NA	predicted gene, 19124 [Source:MGI Symbol;Acc:MGI:5011309]
ENSMUSG00000097883	Gm8357	0.12971635262812	-0.911168897654301	4.99546314502376	-0.182399283350126	0.855269388176157	NA	predicted gene 8357 [Source:MGI Symbol;Acc:MGI:3645186]
ENSMUSG00000092790	Gm22693	0	NA	NA	NA	NA	NA	predicted gene, 22693 [Source:MGI Symbol;Acc:MGI:5452470]
ENSMUSG00000099698	Gm28740	0	NA	NA	NA	NA	NA	predicted gene 28740 [Source:MGI Symbol;Acc:MGI:5579446]
ENSMUSG00000099454	Gm8367	0	NA	NA	NA	NA	NA	predicted gene 8367 [Source:MGI Symbol;Acc:MGI:3645196]
ENSMUSG00000051616	C230029F24Rik	0	NA	NA	NA	NA	NA	RIKEN cDNA C230029F24 gene [Source:MGI Symbol;Acc:MGI:3045370]		NR_151585
ENSMUSG00000099627	Gm6757	0	NA	NA	NA	NA	NA	predicted gene 6757 [Source:MGI Symbol;Acc:MGI:3648801]
ENSMUSG00000099577	Gm3605	0	NA	NA	NA	NA	NA	predicted gene 3605 [Source:MGI Symbol;Acc:MGI:3781782]
ENSMUSG00000099882	Gm28388	0	NA	NA	NA	NA	NA	predicted gene 28388 [Source:MGI Symbol;Acc:MGI:5579094]
ENSMUSG00000101760	Gm8384	0	NA	NA	NA	NA	NA	predicted gene 8384 [Source:MGI Symbol;Acc:MGI:3648814]
ENSMUSG00000099608	4933411E06Rik	0	NA	NA	NA	NA	NA	RIKEN cDNA 4933411E06 gene [Source:MGI Symbol;Acc:MGI:1918431]
ENSMUSG00000099864	Gm8391	0	NA	NA	NA	NA	NA	predicted gene 8391 [Source:MGI Symbol;Acc:MGI:3648160]
ENSMUSG00000098249	Gm27330	0	NA	NA	NA	NA	NA	predicted gene, 27330 [Source:MGI Symbol;Acc:MGI:5530712]
ENSMUSG00000100451	Gm29665	0	NA	NA	NA	NA	NA	predicted gene 29665 [Source:MGI Symbol;Acc:MGI:5580371]
ENSMUSG00000099941	Gm20118	0	NA	NA	NA	NA	NA	predicted gene, 20118 [Source:MGI Symbol;Acc:MGI:5012303]
ENSMUSG00000084531	Gm25843	0	NA	NA	NA	NA	NA	predicted gene, 25843 [Source:MGI Symbol;Acc:MGI:5455620]
ENSMUSG00000100816	Gm28321	0	NA	NA	NA	NA	NA	predicted gene 28321 [Source:MGI Symbol;Acc:MGI:5579027]
ENSMUSG00000026109	Tmeff2	0	NA	NA	NA	NA	NA	transmembrane protein with EGF-like and two follistatin-like domains 2 [Source:MGI Symbol;Acc:MGI:1861735]
ENSMUSG00000100671	Gm28322	0	NA	NA	NA	NA	NA	predicted gene 28322 [Source:MGI Symbol;Acc:MGI:5579028]
ENSMUSG00000092906	Gm25736	0	NA	NA	NA	NA	NA	predicted gene, 25736 [Source:MGI Symbol;Acc:MGI:5455513]
ENSMUSG00000101242	Gm28319	0	NA	NA	NA	NA	NA	predicted gene 28319 [Source:MGI Symbol;Acc:MGI:5579025]
ENSMUSG00000099924	Gm28320	0	NA	NA	NA	NA	NA	predicted gene 28320 [Source:MGI Symbol;Acc:MGI:5579026]
ENSMUSG00000099625	Gm29325	0	NA	NA	NA	NA	NA	predicted gene 29325 [Source:MGI Symbol;Acc:MGI:5580031]
ENSMUSG00000101799	9330175M20Rik	0	NA	NA	NA	NA	NA	RIKEN cDNA 9330175M20 gene [Source:MGI Symbol;Acc:MGI:3045285]		NR_045151
ENSMUSG00000045954	Cavin2	2.92573472701162	-0.458237687171506	1.66349191530044	-0.275467336484616	0.782957217130465	0.859471947508434	caveolae associated 2 [Source:MGI Symbol;Acc:MGI:99513]	NM_138741
ENSMUSG00000099741	Gm5253	0	NA	NA	NA	NA	NA	predicted gene 5253 [Source:MGI Symbol;Acc:MGI:3779481]
ENSMUSG00000101702	1700072G22Rik	0	NA	NA	NA	NA	NA	RIKEN cDNA 1700072G22 gene [Source:MGI Symbol;Acc:MGI:1920746]
ENSMUSG00000026107	Nabp1	517.02386480319	-1.17629644671433	0.120472383699242	-9.76403396857271	1.60635560487333e-22	1.17485279261313e-21	nucleic acid binding protein 1 [Source:MGI Symbol;Acc:MGI:1923258]
ENSMUSG00000099413	Gm17767	0.136971493563317	-0.950777298767834	4.99268065097726	-0.190434230673602	0.848968876235861	NA	predicted gene, 17767 [Source:MGI Symbol;Acc:MGI:5009931]
ENSMUSG00000103424	Gm37535	0	NA	NA	NA	NA	NA	predicted gene, 37535 [Source:MGI Symbol;Acc:MGI:5610763]
ENSMUSG00000101741	Gm28055	0.163181965969016	0	4.99745499518503	0	1	NA	predicted gene 28055 [Source:MGI Symbol;Acc:MGI:5578761]
ENSMUSG00000018417	Myo1b	381.366983805916	0.227469590923136	0.133675344781888	1.70165703551608	0.0888196789271605	0.155822669128502	myosin IB [Source:MGI Symbol;Acc:MGI:107752]	NM_010863
ENSMUSG00000101724	Gm29453	0	NA	NA	NA	NA	NA	predicted gene 29453 [Source:MGI Symbol;Acc:MGI:5580159]
ENSMUSG00000100313	Gm28323	0.136971493563317	-0.950777298767834	4.99268065097726	-0.190434230673602	0.848968876235861	NA	predicted gene 28323 [Source:MGI Symbol;Acc:MGI:5579029]
ENSMUSG00000100696	Gm8419	0	NA	NA	NA	NA	NA	predicted gene 8419 [Source:MGI Symbol;Acc:MGI:3645596]
ENSMUSG00000099135	Gm27607	0	NA	NA	NA	NA	NA	predicted gene, 27607 [Source:MGI Symbol;Acc:MGI:5530989]
ENSMUSG00000072324	Gm8420	0.12971635262812	-0.911168897654301	4.99546314502376	-0.182399283350126	0.855269388176157	NA	predicted gene 8420 [Source:MGI Symbol;Acc:MGI:3645594]
ENSMUSG00000062939	Stat4	50.2250352680496	1.07433097033403	0.37235970941586	2.88519660738641	0.00391169289865172	0.00929811040592413	signal transducer and activator of transcription 4 [Source:MGI Symbol;Acc:MGI:103062]	NM_001308266
ENSMUSG00000101628	Gm28177	0.756233744098486	-1.92288035919033	3.13388428987802	-0.613577331301269	0.539494667025176	NA	predicted gene 28177 [Source:MGI Symbol;Acc:MGI:5578883]
ENSMUSG00000078291	Gm3940	0.266687846191437	-1.92300947687907	4.83671065039573	-0.397586214242883	0.690935224036878	NA	predicted gene 3940 [Source:MGI Symbol;Acc:MGI:3782114]
ENSMUSG00000109599	Gm31812	1.53460884268867	-1.09470861964412	2.03804741755432	-0.537135991152641	0.591173681457775	0.713055292041261	predicted gene, 31812 [Source:MGI Symbol;Acc:MGI:5590971]
ENSMUSG00000026104	Stat1	1744.51104216655	1.73072593294561	0.0808998106557156	21.393448500282	1.53760470021337e-101	3.16681138256711e-100	signal transducer and activator of transcription 1 [Source:MGI Symbol;Acc:MGI:103063]
ENSMUSG00000099569	Gm18301	3.91872669475586	4.7670498017069	1.87839159553284	2.53783599385976	0.0111540241958779	0.0244310691025377	predicted gene, 18301 [Source:MGI Symbol;Acc:MGI:5010486]
ENSMUSG00000026103	Gls	5034.25508483612	0.739357078494644	0.0491630733122727	15.0388702064742	4.08461710110364e-51	5.0349407502443e-50	glutaminase [Source:MGI Symbol;Acc:MGI:95752]	NM_001081081
ENSMUSG00000099648	Gm5975	0	NA	NA	NA	NA	NA	predicted gene 5975 [Source:MGI Symbol;Acc:MGI:3646539]
ENSMUSG00000065192	Gm23460	0	NA	NA	NA	NA	NA	predicted gene, 23460 [Source:MGI Symbol;Acc:MGI:5453237]
ENSMUSG00000002881	Nab1	3092.8444579925	0.978492672418477	0.0563361537774686	17.3688228039774	1.42111601701545e-67	2.18151913955283e-66	Ngfi-A binding protein 1 [Source:MGI Symbol;Acc:MGI:107564]
ENSMUSG00000097833	Gm5976	2.62576108268945	-3.20289578536222	1.99019574892716	-1.60933706500418	0.107542658576009	0.183301968920177	predicted gene 5976 [Source:MGI Symbol;Acc:MGI:3646538]
ENSMUSG00000101501	Rps27a-ps1	0.422614671225256	-1.88871172395805	4.06441056916914	-0.464695111828761	0.642149809388479	NA	ribosomal protein S27A, pseudogene 1 [Source:MGI Symbol;Acc:MGI:3781839]
ENSMUSG00000100120	Gm553	0.266687846191437	-1.92300947687907	4.83671065039573	-0.397586214242883	0.690935224036878	NA	predicted gene 553 [Source:MGI Symbol;Acc:MGI:2685399]
ENSMUSG00000099878	Gm28178	0	NA	NA	NA	NA	NA	predicted gene 28178 [Source:MGI Symbol;Acc:MGI:5578884]		NR_151614
ENSMUSG00000100007	Gm5527	0	NA	NA	NA	NA	NA	predicted gene 5527 [Source:MGI Symbol;Acc:MGI:3646585]
ENSMUSG00000043015	Nemp2	76.1536333187568	-2.61653713376276	0.323580210879138	-8.08620875378587	6.1550654416484e-16	3.63820965904332e-15	nuclear envelope integral membrane protein 2 [Source:MGI Symbol;Acc:MGI:2444113]	NM_001142647	NR_024590
ENSMUSG00000103630	Gm37242	0.736266861546943	-1.48230809404142	3.03291002253456	-0.488741203341956	0.625024929028694	NA	predicted gene, 37242 [Source:MGI Symbol;Acc:MGI:5610470]
ENSMUSG00000041439	Mfsd6	2585.30849725161	0.00868787281403225	0.0588988550639458	0.147504952423946	0.88273347101988	0.924655123940733	major facilitator superfamily domain containing 6 [Source:MGI Symbol;Acc:MGI:1922925]	NM_133829
ENSMUSG00000100302	Gm29670	0	NA	NA	NA	NA	NA	predicted gene 29670 [Source:MGI Symbol;Acc:MGI:5580376]
ENSMUSG00000100230	Gm28650	0	NA	NA	NA	NA	NA	predicted gene 28650 [Source:MGI Symbol;Acc:MGI:5579356]
ENSMUSG00000026102	Inpp1	320.893935637071	-0.584539806292462	0.142901810708677	-4.09049964723064	4.30444866008842e-05	0.000131149800315525	inositol polyphosphate-1-phosphatase [Source:MGI Symbol;Acc:MGI:104848]	NM_008384
ENSMUSG00000041426	Hibch	198.675154571971	-0.201685843983299	0.183449236942232	-1.09940955517198	0.271589464821913	0.394777513745199	3-hydroxyisobutyryl-Coenzyme A hydrolase [Source:MGI Symbol;Acc:MGI:1923792]
ENSMUSG00000089802	Gm16107	0	NA	NA	NA	NA	NA	predicted gene 16107 [Source:MGI Symbol;Acc:MGI:3801820]
ENSMUSG00000043629	1700019D03Rik	0.920617457012388	-2.51792498095209	2.7270912140581	-0.923300609811742	0.355850570188266	NA	RIKEN cDNA 1700019D03 gene [Source:MGI Symbol;Acc:MGI:1914330]	NM_144953
ENSMUSG00000026100	Mstn	0	NA	NA	NA	NA	NA	myostatin [Source:MGI Symbol;Acc:MGI:95691]	NM_010834
ENSMUSG00000089334	Gm24349	0	NA	NA	NA	NA	NA	predicted gene, 24349 [Source:MGI Symbol;Acc:MGI:5454126]
ENSMUSG00000060715	1700019A02Rik	0	NA	NA	NA	NA	NA	RIKEN cDNA 1700019A02 gene [Source:MGI Symbol;Acc:MGI:1916647]	NM_027070
ENSMUSG00000026098	Pms1	71.823614884781	-2.08095216699061	0.322799535324174	-6.44657733134837	1.14404255547188e-10	5.3032012092522e-10	PMS1 homolog 1, mismatch repair system component [Source:MGI Symbol;Acc:MGI:1202302]	NM_153556
ENSMUSG00000100763	Gm28777	0.273942987126634	-1.95833623390953	4.88966460430752	-0.40050522732875	0.688784434115227	NA	predicted gene 28777 [Source:MGI Symbol;Acc:MGI:5579483]
ENSMUSG00000026097	Ormdl1	339.512999878853	-0.810088327895916	0.13971775029836	-5.7980344384734	6.70966753886712e-09	2.7875356985508e-08	ORM1-like 1 (S. cerevisiae) [Source:MGI Symbol;Acc:MGI:2181669]
ENSMUSG00000100679	Gm28778	0	NA	NA	NA	NA	NA	predicted gene 28778 [Source:MGI Symbol;Acc:MGI:5579484]
ENSMUSG00000026096	Osgepl1	37.4997431189577	-1.87472650545262	0.462869239857386	-4.05022918790249	5.11674943039892e-05	0.00015472478615701	O-sialoglycoprotein endopeptidase-like 1 [Source:MGI Symbol;Acc:MGI:1919335]	NM_001285839
ENSMUSG00000099913	Gm28551	0.807318679509508	-3.51984706143626	3.05132220345008	-1.15354814298419	0.248685469112981	NA	predicted gene 28551 [Source:MGI Symbol;Acc:MGI:5579257]
ENSMUSG00000101838	Gm18800	0	NA	NA	NA	NA	NA	predicted gene, 18800 [Source:MGI Symbol;Acc:MGI:5010985]
ENSMUSG00000026095	Asnsd1	137.323004781186	-0.308144594055855	0.220124769396452	-1.39986333614677	0.161554247047486	0.258260801380749	asparagine synthetase domain containing 1 [Source:MGI Symbol;Acc:MGI:1917646]	NM_133728
ENSMUSG00000100267	Gm28779	0	NA	NA	NA	NA	NA	predicted gene 28779 [Source:MGI Symbol;Acc:MGI:5579485]
ENSMUSG00000099450	Gm6799	0	NA	NA	NA	NA	NA	predicted gene 6799 [Source:MGI Symbol;Acc:MGI:3646265]
ENSMUSG00000100069	Gm6801	0	NA	NA	NA	NA	NA	predicted gene 6801 [Source:MGI Symbol;Acc:MGI:3643101]
ENSMUSG00000096141	Dnah7a	0.12971635262812	-0.911168897654301	4.99546314502376	-0.182399283350126	0.855269388176157	NA	dynein, axonemal, heavy chain 7A [Source:MGI Symbol;Acc:MGI:2685838]	NM_001252070
ENSMUSG00000092657	Gm25240	0	NA	NA	NA	NA	NA	predicted gene, 25240 [Source:MGI Symbol;Acc:MGI:5455017]
ENSMUSG00000026094	Stk17b	682.79354238352	-1.53398115616002	0.10728698460091	-14.2979240386536	2.25434497285714e-46	2.60516157818378e-45	serine/threonine kinase 17b (apoptosis-inducing) [Source:MGI Symbol;Acc:MGI:2138162]	NM_133810
ENSMUSG00000102405	Gm37863	0	NA	NA	NA	NA	NA	predicted gene, 37863 [Source:MGI Symbol;Acc:MGI:5611091]
ENSMUSG00000042807	Hecw2	5.44770136126768	0.520487466839768	1.15423906639205	0.45093558344609	0.652035976547222	0.760343478525511	HECT, C2 and WW domain containing E3 ubiquitin protein ligase 2 [Source:MGI Symbol;Acc:MGI:2685817]
ENSMUSG00000098443	Mir7681	0	NA	NA	NA	NA	NA	microRNA 7681 [Source:MGI Symbol;Acc:MGI:5531188]		NR_106149
ENSMUSG00000087949	Gm24251	0	NA	NA	NA	NA	NA	predicted gene, 24251 [Source:MGI Symbol;Acc:MGI:5454028]
ENSMUSG00000102868	Gm37633	0	NA	NA	NA	NA	NA	predicted gene, 37633 [Source:MGI Symbol;Acc:MGI:5610861]
ENSMUSG00000094013	Gm25829	0.136971493563317	-0.950777298767834	4.99268065097726	-0.190434230673602	0.848968876235861	NA	predicted gene, 25829 [Source:MGI Symbol;Acc:MGI:5455606]
ENSMUSG00000025983	Ccdc150	1.17520143181326	-1.05412571231978	2.25559786326175	-0.467337609016637	0.640258352883059	NA	coiled-coil domain containing 150 [Source:MGI Symbol;Acc:MGI:1925266]	NM_030025
ENSMUSG00000041303	Gtf3c3	672.278952386168	-0.069743358578379	0.101153865354015	-0.689477938725264	0.490522551655594	0.622596859207167	general transcription factor IIIC, polypeptide 3 [Source:MGI Symbol;Acc:MGI:2138383]	NM_001033194
ENSMUSG00000109809	Gm34066	0.510904723267321	-0.912182597896524	3.92501819817371	-0.232402132127937	0.816225693058213	NA	predicted gene, 34066 [Source:MGI Symbol;Acc:MGI:5593225]
ENSMUSG00000073678	Pgap1	1875.78158380235	-1.04044964908052	0.075597827668661	-13.7629569680325	4.25750503067575e-43	4.67388277416945e-42	post-GPI attachment to proteins 1 [Source:MGI Symbol;Acc:MGI:2443342]	NM_001163314
ENSMUSG00000104136	Gm36955	0.807318679509508	-3.51984706143626	3.05132220345008	-1.15354814298419	0.248685469112981	NA	predicted gene, 36955 [Source:MGI Symbol;Acc:MGI:5610183]
ENSMUSG00000101130	Gm19637	0	NA	NA	NA	NA	NA	predicted gene, 19637 [Source:MGI Symbol;Acc:MGI:5011822]
ENSMUSG00000052331	Ankrd44	3311.13607681879	1.60866198731913	0.0582754619593305	27.6044484802503	9.83976015161603e-168	3.02095322863794e-166	ankyrin repeat domain 44 [Source:MGI Symbol;Acc:MGI:3045243]
ENSMUSG00000101674	4930444A19Rik	0.540533157233887	1.95429968035299	3.59119764642662	0.544191624289351	0.586309614905401	NA	RIKEN cDNA 4930444A19 gene [Source:MGI Symbol;Acc:MGI:1921230]
ENSMUSG00000102503	Gm37370	1.85492451755356	3.69978315645095	2.21528745237682	1.67011425649587	0.0948967600072124	0.164571723330033	predicted gene, 37370 [Source:MGI Symbol;Acc:MGI:5610598]
ENSMUSG00000089245	Gm24053	0	NA	NA	NA	NA	NA	predicted gene, 24053 [Source:MGI Symbol;Acc:MGI:5453830]
ENSMUSG00000102642	A130048G24Rik	0.12971635262812	-0.911168897654301	4.99546314502376	-0.182399283350126	0.855269388176157	NA	RIKEN cDNA A130048G24 gene [Source:MGI Symbol;Acc:MGI:2443520]
ENSMUSG00000025982	Sf3b1	15133.9338499816	1.0688018969955	0.039625150232387	26.9728162726794	3.08088013859091e-160	9.13494838930667e-159	splicing factor 3b, subunit 1 [Source:MGI Symbol;Acc:MGI:1932339]	NM_031179
ENSMUSG00000103030	E330011M16Rik	3.39013831387795	1.04953839980829	1.42282221792076	0.737645495402814	0.460729901261249	0.594695368668532	RIKEN cDNA E330011M16 gene [Source:MGI Symbol;Acc:MGI:3704186]
ENSMUSG00000025981	Coq10b	829.572595111227	1.22166935660691	0.105416834150789	11.5889399112425	4.68899911931276e-31	4.18223140961576e-30	coenzyme Q10B [Source:MGI Symbol;Acc:MGI:1915126]	NM_026424
ENSMUSG00000101122	Gm17971	5.83704577132041	-1.32521678923503	1.10391821215611	-1.20046646086823	0.229958230751453	0.345556811729149	predicted gene, 17971 [Source:MGI Symbol;Acc:MGI:5010156]
ENSMUSG00000025980	Hspd1	3986.40793188319	0.209014914967763	0.0531041615384137	3.93594228611573	8.28708885924904e-05	0.000245583169940216	heat shock protein 1 (chaperonin) [Source:MGI Symbol;Acc:MGI:96242]	NM_010477
ENSMUSG00000073676	Hspe1	878.204033966248	0.106977479614371	0.0930168095447698	1.15008760392799	0.250107791439688	0.369624949791784	heat shock protein 1 (chaperonin 10) [Source:MGI Symbol;Acc:MGI:104680]	NM_008303
ENSMUSG00000100736	Gm5147	0	NA	NA	NA	NA	NA	predicted gene 5147 [Source:MGI Symbol;Acc:MGI:3646018]
ENSMUSG00000089670	Gm16581	1.27218031027508	-1.04671941023387	2.43704924789683	-0.4295027731332	0.667557376193323	0.773233207759367	predicted gene 16581 [Source:MGI Symbol;Acc:MGI:4415001]
ENSMUSG00000025979	Mob4	1145.00165430147	0.498333771852946	0.0832043321697383	5.98927674626768	2.10776243107855e-09	9.06095573819973e-09	MOB family member 4, phocein [Source:MGI Symbol;Acc:MGI:104899]	NM_001310585
ENSMUSG00000061863	Gm6822	0.353776151288617	0	4.43426352743885	0	1	NA	predicted pseudogene 6822 [Source:MGI Symbol;Acc:MGI:3644721]
ENSMUSG00000025978	Rftn2	30.2488363355733	-1.12639122672965	0.45984493914809	-2.44950227965192	0.0143053804243254	0.030608417665154	raftlin family member 2 [Source:MGI Symbol;Acc:MGI:1921263]	NM_028713
ENSMUSG00000097649	Gm10561	1.4619331433777	0.0501902072095492	2.20315914494438	0.0227810175786535	0.981824949873595	0.988112846301683	predicted gene 10561 [Source:MGI Symbol;Acc:MGI:3648163]
ENSMUSG00000046994	Mars2	187.353487512334	-1.25245785731018	0.20372135311257	-6.14789681186788	7.85170839493949e-10	3.45198272367417e-09	methionine-tRNA synthetase 2 (mitochondrial) [Source:MGI Symbol;Acc:MGI:2444136]	NM_175439
ENSMUSG00000025977	Boll	1.22317732702455	-0.82093079901234	2.19752146807792	-0.373571230560206	0.70872334139391	NA	boule homolog, RNA binding protein [Source:MGI Symbol;Acc:MGI:1922638]
ENSMUSG00000100215	Gm8292	2.83931573800348	0.728952384408532	1.72750423355614	0.42196850823801	0.673048003769467	0.777424089982238	predicted gene 8292 [Source:MGI Symbol;Acc:MGI:3648460]
ENSMUSG00000101945	Gm29138	0	NA	NA	NA	NA	NA	predicted gene 29138 [Source:MGI Symbol;Acc:MGI:5579844]
ENSMUSG00000101085	Gm8531	0	NA	NA	NA	NA	NA	predicted gene 8531 [Source:MGI Symbol;Acc:MGI:3645221]
ENSMUSG00000038349	Plcl1	35.3978307052751	1.08053003187785	0.443484085054143	2.43645728965884	0.0148319208917064	0.0316404057809075	phospholipase C-like 1 [Source:MGI Symbol;Acc:MGI:3036262]	NM_001114663
ENSMUSG00000102145	Gm38056	0.18675700594527	1.95292563323052	4.99575549053083	0.390916976808049	0.695858604830179	NA	predicted gene, 38056 [Source:MGI Symbol;Acc:MGI:5611284]
ENSMUSG00000100309	Gm6644	0	NA	NA	NA	NA	NA	predicted gene 6644 [Source:MGI Symbol;Acc:MGI:3644951]		NR_037965
ENSMUSG00000102831	Gm37382	0	NA	NA	NA	NA	NA	predicted gene, 37382 [Source:MGI Symbol;Acc:MGI:5610610]
ENSMUSG00000099950	9130227L01Rik	0	NA	NA	NA	NA	NA	RIKEN cDNA 9130227L01 gene [Source:MGI Symbol;Acc:MGI:2445084]		NR_045837
ENSMUSG00000102491	Gm36986	0	NA	NA	NA	NA	NA	predicted gene, 36986 [Source:MGI Symbol;Acc:MGI:5610214]
ENSMUSG00000100372	1700003I22Rik	0	NA	NA	NA	NA	NA	RIKEN cDNA 1700003I22 gene [Source:MGI Symbol;Acc:MGI:1916606]		NR_126075
ENSMUSG00000100944	Gm28900	0	NA	NA	NA	NA	NA	predicted gene 28900 [Source:MGI Symbol;Acc:MGI:5579606]
ENSMUSG00000101332	Gm28240	0	NA	NA	NA	NA	NA	predicted gene 28240 [Source:MGI Symbol;Acc:MGI:5578946]
ENSMUSG00000045336	Hsfy2	0	NA	NA	NA	NA	NA	heat shock transcription factor, Y-linked 2 [Source:MGI Symbol;Acc:MGI:1918316]	NM_027661
ENSMUSG00000038331	Satb2	55.7767801693997	0.397850825436859	0.342802735718379	1.16058241076496	0.245811761862278	0.36442147326177	special AT-rich sequence binding protein 2 [Source:MGI Symbol;Acc:MGI:2679336]
ENSMUSG00000087022	9130024F11Rik	1.24283528821495	-3.90555767641262	2.52347170965148	-1.54769227706223	0.121696402373806	0.204059098987503	RIKEN cDNA 9130024F11 gene [Source:MGI Symbol;Acc:MGI:1926150]		NR_024326
ENSMUSG00000104310	Gm4081	0	NA	NA	NA	NA	NA	predicted gene 4081 [Source:MGI Symbol;Acc:MGI:3782256]
ENSMUSG00000094128	Gm23943	0	NA	NA	NA	NA	NA	predicted gene, 23943 [Source:MGI Symbol;Acc:MGI:5453720]
ENSMUSG00000099945	1700126A01Rik	0	NA	NA	NA	NA	NA	RIKEN cDNA 1700126A01 gene [Source:MGI Symbol;Acc:MGI:1920852]
ENSMUSG00000101429	BC055402	0	NA	NA	NA	NA	NA	cDNA sequence BC055402 [Source:MGI Symbol;Acc:MGI:3039597]		NR_037990
ENSMUSG00000101129	Gm5254	0	NA	NA	NA	NA	NA	predicted gene 5254 [Source:MGI Symbol;Acc:MGI:3645015]
ENSMUSG00000097519	4930558J18Rik	4.04175919030326	-0.127406591292079	1.21572680891716	-0.104798701778699	0.916535540208566	0.948035349497304	RIKEN cDNA 4930558J18 gene [Source:MGI Symbol;Acc:MGI:1922573]		NR_037999
ENSMUSG00000038323	1700066M21Rik	183.368454660701	-1.3590048372558	0.197097144897876	-6.89510159043633	5.38263228857565e-12	2.66155639846157e-11	RIKEN cDNA 1700066M21 gene [Source:MGI Symbol;Acc:MGI:1920717]	NM_028546
ENSMUSG00000048495	Tyw5	165.377817358024	0.51912316142193	0.196846165562092	2.63720230434553	0.0083592961786564	0.0187872955361882	tRNA-yW synthesizing protein 5 [Source:MGI Symbol;Acc:MGI:1915986]	NM_001302963
ENSMUSG00000025971	Maip1	245.740698931603	0.556948920795112	0.162373796210046	3.4300418774138	0.000603488101299945	0.00161453425377856	matrix AAA peptidase interacting protein 1 [Source:MGI Symbol;Acc:MGI:1915365]	NM_001081181
ENSMUSG00000077776	Gm22371	0	NA	NA	NA	NA	NA	predicted gene, 22371 [Source:MGI Symbol;Acc:MGI:5452148]
ENSMUSG00000088353	Gm24014	0	NA	NA	NA	NA	NA	predicted gene, 24014 [Source:MGI Symbol;Acc:MGI:5453791]
ENSMUSG00000101826	Gm8581	0	NA	NA	NA	NA	NA	predicted gene 8581 [Source:MGI Symbol;Acc:MGI:3647054]
ENSMUSG00000102685	Gm37373	0	NA	NA	NA	NA	NA	predicted gene, 37373 [Source:MGI Symbol;Acc:MGI:5610601]
ENSMUSG00000101151	Gm17929	0	NA	NA	NA	NA	NA	predicted gene, 17929 [Source:MGI Symbol;Acc:MGI:5010114]
ENSMUSG00000038305	Spats2l	0.44618971120151	-0.455418415176447	3.97902223172919	-0.114454855653956	0.908877231125303	NA	spermatogenesis associated, serine-rich 2-like [Source:MGI Symbol;Acc:MGI:1914448]
ENSMUSG00000091283	Gm17234	0	NA	NA	NA	NA	NA	predicted gene 17234 [Source:MGI Symbol;Acc:MGI:4938061]
ENSMUSG00000054770	Kctd18	280.730423425642	-0.638671412917921	0.153530719252635	-4.15989331663969	3.18396280296158e-05	9.84318840607473e-05	potassium channel tetramerisation domain containing 18 [Source:MGI Symbol;Acc:MGI:3603813]	NM_001159864
ENSMUSG00000026039	Sgo2a	51.1906686824492	-1.15554648256504	0.35512267610648	-3.25393606298056	0.0011381789339398	0.00294448554266834	shugoshin 2A [Source:MGI Symbol;Acc:MGI:1098767]	NM_199007
ENSMUSG00000063558	Aox1	3.31437650734444	-1.58796799805087	1.4621335708789	-1.08606219683222	0.277451475879754	0.401560377051648	aldehyde oxidase 1 [Source:MGI Symbol;Acc:MGI:88035]	NM_009676
ENSMUSG00000064294	Aox3	0	NA	NA	NA	NA	NA	aldehyde oxidase 3 [Source:MGI Symbol;Acc:MGI:1918974]
ENSMUSG00000089275	Gm24548	0	NA	NA	NA	NA	NA	predicted gene, 24548 [Source:MGI Symbol;Acc:MGI:5454325]
ENSMUSG00000038242	Aox4	4.12590605819991	-0.102133062786147	1.26507256265561	-0.0807329680534309	0.935654317667353	0.960819185743149	aldehyde oxidase 4 [Source:MGI Symbol;Acc:MGI:1919122]	NM_023631
ENSMUSG00000089822	Gm15759	0.455068733485112	-0.426201672523771	3.94922911378929	-0.107920219426021	0.914058978011834	NA	predicted gene 15759 [Source:MGI Symbol;Acc:MGI:3783202]
ENSMUSG00000079554	Aox2	0.540533157233887	1.95429968035299	3.59119764642662	0.544191624289351	0.586309614905401	NA	aldehyde oxidase 2 [Source:MGI Symbol;Acc:MGI:3529596]	NM_001008419
ENSMUSG00000103839	Gm37607	6.59352701782962	-0.776360654647066	0.940397865336492	-0.825566160094664	0.409050237936943	0.543331238638335	predicted gene, 37607 [Source:MGI Symbol;Acc:MGI:5610835]
ENSMUSG00000051223	Bzw1	7393.35408082879	0.746900029536996	0.0451341675806169	16.5484392329362	1.64307277709397e-61	2.33492276510003e-60	basic leucine zipper and W2 domains 1 [Source:MGI Symbol;Acc:MGI:1914132]	NM_025824
ENSMUSG00000026034	Clk1	2044.23006524153	-1.04153783720072	0.0694483424122239	-14.997303046032	7.64636979924817e-51	9.39019861316625e-50	CDC-like kinase 1 [Source:MGI Symbol;Acc:MGI:107403]
ENSMUSG00000026035	Ppil3	199.51416614173	0.00958571278679394	0.178590607273402	0.0536742269548325	0.957194717103927	0.974908477109749	peptidylprolyl isomerase (cyclophilin)-like 3 [Source:MGI Symbol;Acc:MGI:1917475]	NM_001285826
ENSMUSG00000026036	Nif3l1	342.395447436398	0.0702651807011406	0.142260356493	0.493919616352134	0.621362950237762	0.736521332214117	Ngg1 interacting factor 3-like 1 (S. pombe) [Source:MGI Symbol;Acc:MGI:1929485]
ENSMUSG00000026037	Orc2	454.312996909502	-0.349330297878121	0.124165278147167	-2.81342983393534	0.00490160821199703	0.0114510029438704	origin recognition complex, subunit 2 [Source:MGI Symbol;Acc:MGI:1328306]	NM_001271526
ENSMUSG00000094245	Gm23966	0.750180350108174	-2.49737259106127	2.8969525102828	-0.862068874859628	0.388649617943156	NA	predicted gene, 23966 [Source:MGI Symbol;Acc:MGI:5453743]
ENSMUSG00000085054	Gm15834	3.09887127264821	-2.71955322024174	1.63312684221111	-1.66524310907761	0.0958642635741331	0.166004663935171	predicted gene 15834 [Source:MGI Symbol;Acc:MGI:3802168]
ENSMUSG00000038174	Fam126b	343.955657392078	-0.545842080195736	0.142549433477615	-3.82914240259996	0.000128590586621927	0.000373999062115664	family with sequence similarity 126, member B [Source:MGI Symbol;Acc:MGI:1098784]	NM_172513
ENSMUSG00000026032	Ndufb3	498.728018432471	0.0305804979850609	0.115489292662417	0.264790763542468	0.791170652630322	0.864792978239333	NADH:ubiquinone oxidoreductase subunit B3 [Source:MGI Symbol;Acc:MGI:1913745]	NM_025597
ENSMUSG00000100202	Gm29389	0	NA	NA	NA	NA	NA	predicted gene 29389 [Source:MGI Symbol;Acc:MGI:5580095]
ENSMUSG00000099490	Gm18802	0	NA	NA	NA	NA	NA	predicted gene, 18802 [Source:MGI Symbol;Acc:MGI:5010987]
ENSMUSG00000059647	Cbx3-ps7	0	NA	NA	NA	NA	NA	chromobox 3, pseudogene 7 [Source:MGI Symbol;Acc:MGI:3704187]
ENSMUSG00000047528	Als2cr12	0.1905941853196	0	4.9974549951815	0	1	NA	amyotrophic lateral sclerosis 2 chromosome region 12 [Source:MGI Symbol;Acc:MGI:1918359]
ENSMUSG00000102059	Gm20257	18.8360895613354	-0.0424821625149812	0.574092721614772	-0.0739987826278133	0.941011353928867	0.964634824659156	predicted gene, 20257 [Source:MGI Symbol;Acc:MGI:5012442]		NR_045007
ENSMUSG00000101046	Gm28803	0	NA	NA	NA	NA	NA	predicted gene 28803 [Source:MGI Symbol;Acc:MGI:5579509]
ENSMUSG00000026031	Cflar	30100.1864558756	4.56533377739345	0.041918140794445	108.910693338729	0	0	CASP8 and FADD-like apoptosis regulator [Source:MGI Symbol;Acc:MGI:1336166]		NR_149258
ENSMUSG00000100236	Gm3841	0	NA	NA	NA	NA	NA	predicted gene 3841 [Source:MGI Symbol;Acc:MGI:3782013]
ENSMUSG00000026029	Casp8	1798.50586433264	0.710910808270384	0.0696730011400321	10.2035336017974	1.91187259436921e-24	1.46538311192081e-23	caspase 8 [Source:MGI Symbol;Acc:MGI:1261423]	NM_009812
ENSMUSG00000102719	Gm37760	6.34308912437687	1.95920038323761	1.02140266812704	1.91814692126292	0.0550923843266994	0.102824121184095	predicted gene, 37760 [Source:MGI Symbol;Acc:MGI:5610988]
ENSMUSG00000099719	Gm28802	0.429869812160454	-1.92295419968294	3.73292307925665	-0.515133625540943	0.606459646917504	NA	predicted gene 28802 [Source:MGI Symbol;Acc:MGI:5579508]
ENSMUSG00000026028	Trak2	1930.93807849159	0.472812552133838	0.0788290122613933	5.99795098999863	1.99822804655071e-09	8.60131852839091e-09	trafficking protein, kinesin binding 2 [Source:MGI Symbol;Acc:MGI:1918077]	NM_172406
ENSMUSG00000026027	Stradb	444.668645962107	-0.0912382839592366	0.122421141140915	-0.745282090241381	0.456101205768512	0.590434348814241	STE20-related kinase adaptor beta [Source:MGI Symbol;Acc:MGI:2144047]
ENSMUSG00000047383	C2cd6b	0	NA	NA	NA	NA	NA	C2 calcium dependent domain containing 6B [Source:MGI Symbol;Acc:MGI:5592748]
ENSMUSG00000099752	Gm29018	0	NA	NA	NA	NA	NA	predicted gene 29018 [Source:MGI Symbol;Acc:MGI:5579724]
ENSMUSG00000072295	C2cd6	0	NA	NA	NA	NA	NA	C2 calcium dependent domain containing 6 [Source:MGI Symbol;Acc:MGI:1920713]	NM_175200
ENSMUSG00000077616	Gm25502	0	NA	NA	NA	NA	NA	predicted gene, 25502 [Source:MGI Symbol;Acc:MGI:5455279]
ENSMUSG00000038079	Tmem237	318.985325250054	0.0623466925383547	0.141273410158534	0.44131937119937	0.658981804244786	0.766266575088482	transmembrane protein 237 [Source:MGI Symbol;Acc:MGI:2138365]	NM_001033449
ENSMUSG00000097573	G730003C15Rik	1.73792214625626	-0.215774348620012	1.90231358017419	-0.113427329157927	0.909691773987499	0.94393642932961	RIKEN cDNA G730003C15 gene [Source:MGI Symbol;Acc:MGI:3641700]
ENSMUSG00000079550	Mpp4	2.76444451733925	-1.23514796353615	1.58407058206809	-0.779730384187553	0.435549590437322	0.570153850945556	membrane protein, palmitoylated 4 (MAGUK p55 subfamily member 4) [Source:MGI Symbol;Acc:MGI:2386681]
ENSMUSG00000101586	Gm29017	2.27642998100094	-3.07012368498226	2.07853062726982	-1.4770644438446	0.139658363479341	0.228837800399884	predicted gene 29017 [Source:MGI Symbol;Acc:MGI:5579723]
ENSMUSG00000099563	Gm19125	0	NA	NA	NA	NA	NA	predicted gene, 19125 [Source:MGI Symbol;Acc:MGI:5011310]
ENSMUSG00000026024	Als2	976.405700847232	-0.424016181693574	0.0947541980022037	-4.47490655436409	7.64447384255894e-06	2.50942472677339e-05	alsin Rho guanine nucleotide exchange factor [Source:MGI Symbol;Acc:MGI:1921268]	NM_028717
ENSMUSG00000026023	Cdk15	70.1933308599697	-0.449337693801966	0.309501939640827	-1.45180897516641	0.14655472764499	0.23814600554221	cyclin-dependent kinase 15 [Source:MGI Symbol;Acc:MGI:3583944]
ENSMUSG00000099922	Gm29016	0	NA	NA	NA	NA	NA	predicted gene 29016 [Source:MGI Symbol;Acc:MGI:5579722]
ENSMUSG00000104502	Gm37737	0.136971493563317	-0.950777298767834	4.99268065097726	-0.190434230673602	0.848968876235861	NA	predicted gene, 37737 [Source:MGI Symbol;Acc:MGI:5610965]
ENSMUSG00000041075	Fzd7	1921.59598363928	1.20161836173902	0.0691515626720467	17.3765901348857	1.24117529056948e-67	1.91064364654924e-66	frizzled class receptor 7 [Source:MGI Symbol;Acc:MGI:108570]	NM_008057
ENSMUSG00000097819	Gm26813	34.8191359956042	0.628229559371811	0.414216265175777	1.51667042602785	0.129349914621977	0.214595073339881	predicted gene, 26813 [Source:MGI Symbol;Acc:MGI:5477307]
ENSMUSG00000047361	Gm973	0.52320170711179	0.517006356029999	3.63500133189859	0.142230032075384	0.886898310757913	NA	predicted gene 973 [Source:MGI Symbol;Acc:MGI:2685819]	NM_001013771
ENSMUSG00000099811	Gm28411	0	NA	NA	NA	NA	NA	predicted gene 28411 [Source:MGI Symbol;Acc:MGI:5579117]
ENSMUSG00000101409	1700122D07Rik	0	NA	NA	NA	NA	NA	RIKEN cDNA 1700122D07 gene [Source:MGI Symbol;Acc:MGI:1923911]
ENSMUSG00000026021	Sumo1	1333.49542170828	1.31357401949388	0.0788327176899851	16.6628026786999	2.44303032722919e-62	3.51727970821378e-61	small ubiquitin-like modifier 1 [Source:MGI Symbol;Acc:MGI:1197010]
ENSMUSG00000089276	Gm24545	0	NA	NA	NA	NA	NA	predicted gene, 24545 [Source:MGI Symbol;Acc:MGI:5454322]
ENSMUSG00000103821	D430013B06Rik	8.38749346316763	1.58525155292949	0.885818125137549	1.78959033230816	0.0735197938161112	0.13220869052977	RIKEN cDNA D430013B06 gene [Source:MGI Symbol;Acc:MGI:3026994]
ENSMUSG00000101400	Gm29596	0.503230364518661	1.50220955594207	3.80250636129278	0.395057736453424	0.692800278631947	NA	predicted gene 29596 [Source:MGI Symbol;Acc:MGI:5580302]
ENSMUSG00000026020	Nop58	1851.55664580678	1.57490741709011	0.0752934651350501	20.9169204029231	3.75599026428887e-97	7.54683465068836e-96	NOP58 ribonucleoprotein [Source:MGI Symbol;Acc:MGI:1933184]
ENSMUSG00000077345	Snord70	0.163181965969016	0	4.99745499518503	0	1	NA	small nucleolar RNA, C/D box 70 [Source:MGI Symbol;Acc:MGI:3819553]		NR_028554
ENSMUSG00000077358	Gm26293	0	NA	NA	NA	NA	NA	predicted gene, 26293 [Source:MGI Symbol;Acc:MGI:5456070]
ENSMUSG00000089512	Gm26287	0.1905941853196	0	4.9974549951815	0	1	NA	predicted gene, 26287 [Source:MGI Symbol;Acc:MGI:5456064]
ENSMUSG00000089093	Snord11	0.273942987126634	-1.95833623390953	4.88966460430752	-0.40050522732875	0.688784434115227	NA	small nucleolar RNA, C/D box 11 [Source:MGI Symbol;Acc:MGI:3819516]		NR_028521
ENSMUSG00000067336	Bmpr2	2365.33717298605	0.184777261903306	0.0781691324394234	2.36381364532219	0.018087908566264	0.0378791834266276	bone morphogenetic protein receptor, type II (serine/threonine kinase) [Source:MGI Symbol;Acc:MGI:1095407]	NM_007561
ENSMUSG00000104052	Gm38125	0	NA	NA	NA	NA	NA	predicted gene, 38125 [Source:MGI Symbol;Acc:MGI:5611353]
ENSMUSG00000103131	Gm37977	0	NA	NA	NA	NA	NA	predicted gene, 37977 [Source:MGI Symbol;Acc:MGI:5611205]
ENSMUSG00000041040	Fam117b	571.68865511099	-0.69621053182581	0.113367478002838	-6.14118390997799	8.19086833492328e-10	3.59724924791827e-09	family with sequence similarity 117, member B [Source:MGI Symbol;Acc:MGI:1920000]	NM_001037725
ENSMUSG00000103696	Gm37531	0.195636028228872	1.98670011640341	4.99337361276769	0.397867307850461	0.690727999465047	NA	predicted gene, 37531 [Source:MGI Symbol;Acc:MGI:5610759]
ENSMUSG00000100901	Gm18829	0.12971635262812	-0.911168897654301	4.99546314502376	-0.182399283350126	0.855269388176157	NA	predicted gene, 18829 [Source:MGI Symbol;Acc:MGI:5011014]
ENSMUSG00000026018	Ica1l	3.24511876959434	-0.630490788082408	1.44827645063743	-0.435338700567084	0.663316597768494	0.769946951603184	islet cell autoantigen 1-like [Source:MGI Symbol;Acc:MGI:1917625]
ENSMUSG00000026019	Wdr12	504.607719116348	-0.362117817761494	0.117920047185567	-3.07087578748711	0.00213431920395234	0.00529908823479777	WD repeat domain 12 [Source:MGI Symbol;Acc:MGI:1927241]	NM_021312
ENSMUSG00000026017	Carf	92.0511026699801	-1.44943960231643	0.278455680399234	-5.20527934728536	1.93704990935458e-07	7.27266559624434e-07	calcium response factor [Source:MGI Symbol;Acc:MGI:2182269]
ENSMUSG00000082609	Gm15464	0.781010531019625	-1.08303048582537	2.86829023758919	-0.377587481082688	0.705737066053415	NA	predicted gene 15464 [Source:MGI Symbol;Acc:MGI:3646025]
ENSMUSG00000073664	Nbeal1	1049.37025837376	0.0196311118478562	0.0937971682635219	0.209293225065205	0.834219340283304	0.891057922438338	neurobeachin like 1 [Source:MGI Symbol;Acc:MGI:2444343]	NM_173444
ENSMUSG00000100516	Gm29332	0	NA	NA	NA	NA	NA	predicted gene 29332 [Source:MGI Symbol;Acc:MGI:5580038]
ENSMUSG00000049439	Cyp20a1	681.379418937058	0.167067569938028	0.104113073727988	1.6046742638155	0.108565508586784	0.184790443659921	cytochrome P450, family 20, subfamily a, polypeptide 1 [Source:MGI Symbol;Acc:MGI:1925201]
ENSMUSG00000103822	6030460B20Rik	0	NA	NA	NA	NA	NA	RIKEN cDNA 6030460B20 gene [Source:MGI Symbol;Acc:MGI:1924974]
ENSMUSG00000026782	Abi2	489.055742546877	-0.0833431352566389	0.119708249143572	-0.696218814099278	0.486291806993973	0.618464162584891	abl-interactor 2 [Source:MGI Symbol;Acc:MGI:106913]	NM_198127
ENSMUSG00000026014	Raph1	3725.34387579622	0.456283018037955	0.0617372411109562	7.39072575688811	1.46029531394427e-13	7.80975615413291e-13	Ras association (RalGDS/AF-6) and pleckstrin homology domains 1 [Source:MGI Symbol;Acc:MGI:1924550]	NM_001045513
ENSMUSG00000081562	Gm11575	0.80601925648044	0.521376253890022	3.23406279928855	0.16121401662476	0.871924841847778	NA	predicted gene 11575 [Source:MGI Symbol;Acc:MGI:3649592]
ENSMUSG00000084400	Gm11576	0.353776151288617	0	4.43426352743885	0	1	NA	predicted gene 11576 [Source:MGI Symbol;Acc:MGI:3649593]
ENSMUSG00000082160	Gm11578	0	NA	NA	NA	NA	NA	predicted gene 11578 [Source:MGI Symbol;Acc:MGI:3650505]
ENSMUSG00000103215	Gm38388	0	NA	NA	NA	NA	NA	predicted gene, 38388 [Source:MGI Symbol;Acc:MGI:5613624]
ENSMUSG00000088973	Gm23762	0	NA	NA	NA	NA	NA	predicted gene, 23762 [Source:MGI Symbol;Acc:MGI:5453539]
ENSMUSG00000084151	Gm11577	0	NA	NA	NA	NA	NA	predicted gene 11577 [Source:MGI Symbol;Acc:MGI:3650975]
ENSMUSG00000101188	Eif4a-ps4	71.7452702879194	0.693445913866052	0.311561872700289	2.22570851772072	0.0260337118580246	0.0526399676104283	eukaryotic translation initiation factor 4A, pseudogene 4 [Source:MGI Symbol;Acc:MGI:1195958]
ENSMUSG00000026012	Cd28	670.235885654927	-1.14253932481865	0.106024325803915	-10.7761998593767	4.45929699150765e-27	3.64179609390818e-26	CD28 antigen [Source:MGI Symbol;Acc:MGI:88327]
ENSMUSG00000086795	Gm11579	0.594253525074355	-2.51907019501765	3.29173842280956	-0.765270465466567	0.444110507148523	NA	predicted gene 11579 [Source:MGI Symbol;Acc:MGI:3650510]
ENSMUSG00000085965	2310016D23Rik	2.14007081770499	-2.03669881708424	1.84705111168526	-1.10267593798525	0.270167919725445	0.393232202989733	RIKEN cDNA 2310016D23 gene [Source:MGI Symbol;Acc:MGI:1923693]
ENSMUSG00000104069	Gm37198	1.74204273753703	-1.6465664305517	1.89728851509222	-0.867852420680292	0.385475128564996	0.520290248988318	predicted gene, 37198 [Source:MGI Symbol;Acc:MGI:5610426]
ENSMUSG00000083118	Gm11609	0	NA	NA	NA	NA	NA	predicted gene 11609 [Source:MGI Symbol;Acc:MGI:3694969]
ENSMUSG00000083355	Gm11581	0	NA	NA	NA	NA	NA	predicted gene 11581 [Source:MGI Symbol;Acc:MGI:3652083]
ENSMUSG00000102549	Gm38137	0	NA	NA	NA	NA	NA	predicted gene, 38137 [Source:MGI Symbol;Acc:MGI:5611365]
ENSMUSG00000026011	Ctla4	0	NA	NA	NA	NA	NA	cytotoxic T-lymphocyte-associated protein 4 [Source:MGI Symbol;Acc:MGI:88556]
ENSMUSG00000081382	Rpl18-ps1	0	NA	NA	NA	NA	NA	ribosomal protein L18, pseudogene 1 [Source:MGI Symbol;Acc:MGI:98018]
ENSMUSG00000080800	Gm11582	0	NA	NA	NA	NA	NA	predicted gene 11582 [Source:MGI Symbol;Acc:MGI:3652084]
ENSMUSG00000026009	Icos	0.958113362181515	-0.0519925102537354	2.53233001788855	-0.0205314907166352	0.983619391407735	NA	inducible T cell co-stimulator [Source:MGI Symbol;Acc:MGI:1858745]
ENSMUSG00000102561	Gm37039	0	NA	NA	NA	NA	NA	predicted gene, 37039 [Source:MGI Symbol;Acc:MGI:5610267]
ENSMUSG00000082804	Rpl17-ps1	0	NA	NA	NA	NA	NA	ribosomal protein L17, pseudogene 1 [Source:MGI Symbol;Acc:MGI:3652107]
ENSMUSG00000082661	Gm11590	0	NA	NA	NA	NA	NA	predicted gene 11590 [Source:MGI Symbol;Acc:MGI:3652106]
ENSMUSG00000080785	Gm11591	0	NA	NA	NA	NA	NA	predicted gene 11591 [Source:MGI Symbol;Acc:MGI:3652105]
ENSMUSG00000100893	Gm28083	0	NA	NA	NA	NA	NA	predicted gene 28083 [Source:MGI Symbol;Acc:MGI:5578789]
ENSMUSG00000085248	Gm11587	0	NA	NA	NA	NA	NA	predicted gene 11587 [Source:MGI Symbol;Acc:MGI:3652110]
ENSMUSG00000085447	9530026F06Rik	0	NA	NA	NA	NA	NA	RIKEN cDNA 9530026F06 gene [Source:MGI Symbol;Acc:MGI:1924591]		NR_040483
ENSMUSG00000086408	Gm11588	0	NA	NA	NA	NA	NA	predicted gene 11588 [Source:MGI Symbol;Acc:MGI:3650951]
ENSMUSG00000089546	Gm25839	0	NA	NA	NA	NA	NA	predicted gene, 25839 [Source:MGI Symbol;Acc:MGI:5455616]
ENSMUSG00000100965	Gm28449	0	NA	NA	NA	NA	NA	predicted gene 28449 [Source:MGI Symbol;Acc:MGI:5579155]
ENSMUSG00000102168	Gm36943	0	NA	NA	NA	NA	NA	predicted gene, 36943 [Source:MGI Symbol;Acc:MGI:5610171]
ENSMUSG00000100381	Gm28094	0	NA	NA	NA	NA	NA	predicted gene 28094 [Source:MGI Symbol;Acc:MGI:5578800]
ENSMUSG00000086009	4930587A21Rik	0	NA	NA	NA	NA	NA	RIKEN cDNA 4930587A21 gene [Source:MGI Symbol;Acc:MGI:1923146]
ENSMUSG00000052062	Pard3b	26.0172628629547	0.227320288713176	0.488486840634588	0.465356013312184	0.641676528511173	0.752147764516615	par-3 family cell polarity regulator beta [Source:MGI Symbol;Acc:MGI:1919301]
ENSMUSG00000103656	Gm37205	0	NA	NA	NA	NA	NA	predicted gene, 37205 [Source:MGI Symbol;Acc:MGI:5610433]
ENSMUSG00000104402	Gm38012	0	NA	NA	NA	NA	NA	predicted gene, 38012 [Source:MGI Symbol;Acc:MGI:5611240]
ENSMUSG00000104081	Gm38278	0	NA	NA	NA	NA	NA	predicted gene, 38278 [Source:MGI Symbol;Acc:MGI:5611506]
ENSMUSG00000085842	Pard3bos1	0	NA	NA	NA	NA	NA	par-3 family cell polarity regulator beta, opposite strand 1 [Source:MGI Symbol;Acc:MGI:1921911]
ENSMUSG00000103002	Gm38075	0	NA	NA	NA	NA	NA	predicted gene, 38075 [Source:MGI Symbol;Acc:MGI:5611303]
ENSMUSG00000100344	Gm29640	0	NA	NA	NA	NA	NA	predicted gene 29640 [Source:MGI Symbol;Acc:MGI:5580346]
ENSMUSG00000101509	Gm29641	0	NA	NA	NA	NA	NA	predicted gene 29641 [Source:MGI Symbol;Acc:MGI:5580347]
ENSMUSG00000085019	Pard3bos2	0	NA	NA	NA	NA	NA	par-3 family cell polarity regulator beta, opposite strand 2 [Source:MGI Symbol;Acc:MGI:3650411]
ENSMUSG00000102359	Gm38351	0	NA	NA	NA	NA	NA	predicted gene, 38351 [Source:MGI Symbol;Acc:MGI:5611579]
ENSMUSG00000085400	Pard3bos3	0	NA	NA	NA	NA	NA	par-3 family cell polarity regulator beta, opposite strand 3 [Source:MGI Symbol;Acc:MGI:3651159]
ENSMUSG00000100750	Gm29084	0.163181965969016	0	4.99745499518503	0	1	NA	predicted gene 29084 [Source:MGI Symbol;Acc:MGI:5579790]
ENSMUSG00000081950	Gm11600	0	NA	NA	NA	NA	NA	predicted gene 11600 [Source:MGI Symbol;Acc:MGI:3651838]
ENSMUSG00000084333	Gm11599	0.731225018637672	-2.93990907790567	3.0507539255445	-0.963666408257087	0.335213200901989	NA	predicted gene 11599 [Source:MGI Symbol;Acc:MGI:3651840]
ENSMUSG00000025969	Nrp2	29976.353031734	1.82027623919366	0.0373497005141502	48.7360330641483	0	0	neuropilin 2 [Source:MGI Symbol;Acc:MGI:1100492]
ENSMUSG00000100811	Gm29083	0.897134936815793	0.542801321837583	3.15834308759164	0.171862684573477	0.86354548341998	NA	predicted gene 29083 [Source:MGI Symbol;Acc:MGI:5579789]
ENSMUSG00000103032	Gm37121	48.0741778939874	1.41246548029213	0.400766035930826	3.52441413108151	0.000424420350941441	0.00115902112431005	predicted gene, 37121 [Source:MGI Symbol;Acc:MGI:5610349]
ENSMUSG00000100426	Gm4208	0	NA	NA	NA	NA	NA	predicted gene 4208 [Source:MGI Symbol;Acc:MGI:3782384]
ENSMUSG00000040865	Ino80d	2657.35393331873	1.05815514612854	0.067983073412926	15.5649795310276	1.25910402956384e-54	1.62381002433405e-53	INO80 complex subunit D [Source:MGI Symbol;Acc:MGI:3027003]
ENSMUSG00000104991	Gm44468	0	NA	NA	NA	NA	NA	predicted gene, 44468 [Source:MGI Symbol;Acc:MGI:5690860]
ENSMUSG00000088953	Gm24942	0	NA	NA	NA	NA	NA	predicted gene, 24942 [Source:MGI Symbol;Acc:MGI:5454719]
ENSMUSG00000081617	Rps13-ps7	0	NA	NA	NA	NA	NA	ribosomal protein S13, pseudogene 7 [Source:MGI Symbol;Acc:MGI:3650301]
ENSMUSG00000081429	Rps27-ps1	0.25943270525624	-1.88696047688625	4.89492780135425	-0.385493015109272	0.699872180515176	NA	ribosomal protein S27, pseudogene 1 [Source:MGI Symbol;Acc:MGI:3652266]
ENSMUSG00000084799	Ino80dos	11.3848778378265	-0.968203775335925	0.764951920636029	-1.26570539823065	0.205618574941118	0.315463291929054	INO80 complex subunit D, opposite strand [Source:MGI Symbol;Acc:MGI:3651861]
ENSMUSG00000101599	Gm20342	36.5848309242698	-2.06486338563277	0.442272472846317	-4.66875854231669	3.03025265416459e-06	1.02879797146549e-05	predicted gene, 20342 [Source:MGI Symbol;Acc:MGI:5012527]
ENSMUSG00000025968	Ndufs1	1730.78621719145	0.182909616199046	0.0687916470160424	2.658892818141	0.00783978992524579	0.0177043478811369	NADH:ubiquinone oxidoreductase core subunit S1 [Source:MGI Symbol;Acc:MGI:2443241]
ENSMUSG00000077884	Gm24557	0	NA	NA	NA	NA	NA	predicted gene, 24557 [Source:MGI Symbol;Acc:MGI:5454334]
ENSMUSG00000025967	Eef1b2	6360.48933665875	0.328366867805074	0.0496887296244295	6.6084778235834	3.88291688868041e-11	1.84567534142475e-10	eukaryotic translation elongation factor 1 beta 2 [Source:MGI Symbol;Acc:MGI:1929520]	NM_018796
ENSMUSG00000098850	Gm27390	0	NA	NA	NA	NA	NA	predicted gene, 27390 [Source:MGI Symbol;Acc:MGI:5530772]
ENSMUSG00000064612	Gm26457	0.323728499508588	0.484050829914802	4.58520684127227	0.105567937646296	0.915925164611871	NA	predicted gene, 26457 [Source:MGI Symbol;Acc:MGI:5456234]
ENSMUSG00000105060	Gm26457	0	NA	NA	NA	NA	NA	predicted gene, 26457 [Source:MGI Symbol;Acc:MGI:5456234]
ENSMUSG00000064602	Snora41	12.5293098114157	-0.692958206551703	0.740352649509985	-0.935983962521576	0.349281445003912	0.482747538672708	small nucleolar RNA, H/ACA box 41 [Source:MGI Symbol;Acc:MGI:3819505]		NR_028558
ENSMUSG00000046856	Gpr1	0	NA	NA	NA	NA	NA	G protein-coupled receptor 1 [Source:MGI Symbol;Acc:MGI:2385324]	NM_146250
ENSMUSG00000094290	Gm27512	0	NA	NA	NA	NA	NA	predicted gene, 27512 [Source:MGI Symbol;Acc:MGI:5530894]
ENSMUSG00000086730	Platr12	0	NA	NA	NA	NA	NA	pluripotency associated transcript 12 [Source:MGI Symbol;Acc:MGI:3651341]
ENSMUSG00000102536	1700039I01Rik	0	NA	NA	NA	NA	NA	RIKEN cDNA 1700039I01 gene [Source:MGI Symbol;Acc:MGI:1920596]
ENSMUSG00000087561	Gm11608	0	NA	NA	NA	NA	NA	predicted gene 11608 [Source:MGI Symbol;Acc:MGI:3651337]
ENSMUSG00000092705	Gm24513	0	NA	NA	NA	NA	NA	predicted gene, 24513 [Source:MGI Symbol;Acc:MGI:5454290]
ENSMUSG00000027520	Zdbf2	0	NA	NA	NA	NA	NA	zinc finger, DBF-type containing 2 [Source:MGI Symbol;Acc:MGI:1921134]	NM_001285936
ENSMUSG00000094214	Gm23448	0	NA	NA	NA	NA	NA	predicted gene, 23448 [Source:MGI Symbol;Acc:MGI:5453225]
ENSMUSG00000083039	Gm11606	0	NA	NA	NA	NA	NA	predicted gene 11606 [Source:MGI Symbol;Acc:MGI:3649658]
ENSMUSG00000081643	Gm11605	1.04769837721106	-1.81542468068835	2.57022455246834	-0.7063292111753	0.479983431649795	NA	predicted gene 11605 [Source:MGI Symbol;Acc:MGI:3651339]
ENSMUSG00000025964	Adam23	0.382393034174142	2.96296037160948	4.18456890685179	0.708068247306895	0.478902876890328	NA	a disintegrin and metallopeptidase domain 23 [Source:MGI Symbol;Acc:MGI:1345162]
ENSMUSG00000087823	Gm22281	0	NA	NA	NA	NA	NA	predicted gene, 22281 [Source:MGI Symbol;Acc:MGI:5452058]
ENSMUSG00000115378	Gm39653	0	NA	NA	NA	NA	NA	predicted gene, 39653 [Source:MGI Symbol;Acc:MGI:5622538]
ENSMUSG00000069085	Dytn	0	NA	NA	NA	NA	NA	dystrotelin [Source:MGI Symbol;Acc:MGI:2685061]	NM_001081658
ENSMUSG00000083066	Gm12748	0	NA	NA	NA	NA	NA	predicted gene 12748 [Source:MGI Symbol;Acc:MGI:3652128]
ENSMUSG00000025963	Mdh1b	0	NA	NA	NA	NA	NA	malate dehydrogenase 1B, NAD (soluble) [Source:MGI Symbol;Acc:MGI:1923918]	NM_029696
ENSMUSG00000025962	Fastkd2	690.738362121201	0.290340605130171	0.105159977468538	2.76094206293487	0.00576348997152196	0.0133095693195854	FAST kinase domains 2 [Source:MGI Symbol;Acc:MGI:1922869]	NM_172422
ENSMUSG00000025961	4933402D24Rik	1.38322474333914	-2.6526480169104	2.40340406142503	-1.10370455783352	0.269721317856185	0.392790620056759	RIKEN cDNA 4933402D24 gene [Source:MGI Symbol;Acc:MGI:1921676]	NM_001256158
ENSMUSG00000080817	Gm13751	0	NA	NA	NA	NA	NA	predicted gene 13751 [Source:MGI Symbol;Acc:MGI:3650600]
ENSMUSG00000082373	Gm13754	0	NA	NA	NA	NA	NA	predicted gene 13754 [Source:MGI Symbol;Acc:MGI:3651213]
ENSMUSG00000044689	Gm13749	0	NA	NA	NA	NA	NA	predicted gene 13749 [Source:MGI Symbol;Acc:MGI:3649721]		NR_027824
ENSMUSG00000025959	Klf7	1337.56404892273	4.21444041331768	0.110492146241308	38.142443211426	0	0	Kruppel-like factor 7 (ubiquitous) [Source:MGI Symbol;Acc:MGI:1935151]	NM_033563
ENSMUSG00000097272	Gm26649	0	NA	NA	NA	NA	NA	predicted gene, 26649 [Source:MGI Symbol;Acc:MGI:5477143]
ENSMUSG00000098487	Mir6899	0	NA	NA	NA	NA	NA	microRNA 6899 [Source:MGI Symbol;Acc:MGI:5530766]		NR_105864
ENSMUSG00000086836	Gm13748	0	NA	NA	NA	NA	NA	predicted gene 13748 [Source:MGI Symbol;Acc:MGI:3702115]
ENSMUSG00000086721	Gm13750	0.18675700594527	1.95292563323052	4.99575549053083	0.390916976808049	0.695858604830179	NA	predicted gene 13750 [Source:MGI Symbol;Acc:MGI:3650598]
ENSMUSG00000101895	Gm28981	0.919515606478805	2.5315170553911	3.03706038210097	0.833541891465408	0.404539182117738	NA	predicted gene 28981 [Source:MGI Symbol;Acc:MGI:5579687]
ENSMUSG00000093228	Gm25748	0	NA	NA	NA	NA	NA	predicted gene, 25748 [Source:MGI Symbol;Acc:MGI:5455525]
ENSMUSG00000099658	Gm28980	0	NA	NA	NA	NA	NA	predicted gene 28980 [Source:MGI Symbol;Acc:MGI:5579686]
ENSMUSG00000025958	Creb1	2691.14708268772	1.25304950068324	0.0591159822168973	21.1964591248063	1.02957439694235e-99	2.09427395254429e-98	cAMP responsive element binding protein 1 [Source:MGI Symbol;Acc:MGI:88494]
ENSMUSG00000025956	Mettl21a	199.253277955672	-1.42355100240275	0.188524697203511	-7.55100537764575	4.3191100562228e-14	2.37313105459774e-13	methyltransferase like 21A [Source:MGI Symbol;Acc:MGI:1914349]
ENSMUSG00000101832	Gm28982	0.903381443260007	2.54296488284917	2.83683951079466	0.896407735852788	0.37003503720595	NA	predicted gene 28982 [Source:MGI Symbol;Acc:MGI:5579688]
ENSMUSG00000100437	Gm29152	0	NA	NA	NA	NA	NA	predicted gene 29152 [Source:MGI Symbol;Acc:MGI:5579858]
ENSMUSG00000087213	2810408I11Rik	15.6207661678691	1.4012703511527	0.659167967526691	2.12581681784463	0.0335185151310018	0.0659312317709498	RIKEN cDNA 2810408I11 gene [Source:MGI Symbol;Acc:MGI:1917191]		NR_038009
ENSMUSG00000070871	Ccnyl1	286.20614839185	1.30761433521923	0.155344489855707	8.4175134659351	3.84559087404791e-17	2.37816773481144e-16	cyclin Y-like 1 [Source:MGI Symbol;Acc:MGI:2138614]
ENSMUSG00000045005	Fzd5	907.053279262509	2.05260466616343	0.106766002379748	19.2252647885296	2.27475055817997e-82	3.97381052923668e-81	frizzled class receptor 5 [Source:MGI Symbol;Acc:MGI:108571]	NM_001042659
ENSMUSG00000102140	Gm38058	0.323728499508588	0.484050829914802	4.58520684127227	0.105567937646296	0.915925164611871	NA	predicted gene, 38058 [Source:MGI Symbol;Acc:MGI:5611286]
ENSMUSG00000051344	Plekhm3	3238.97087047802	0.155462854762708	0.0582356259353048	2.66954896192608	0.00759531984995613	0.0171971083449199	pleckstrin homology domain containing, family M, member 3 [Source:MGI Symbol;Acc:MGI:2443627]
ENSMUSG00000097264	Rpl31-ps24	0	NA	NA	NA	NA	NA	ribosomal protein L31, pseudogene 24 [Source:MGI Symbol;Acc:MGI:3648658]
ENSMUSG00000084416	Rpl10a-ps1	27.433911450046	0.0363356201158703	0.500374126060555	0.0726169044789358	0.942110974406106	0.96529851104815	ribosomal protein L10A, pseudogene 1 [Source:MGI Symbol;Acc:MGI:3705885]
ENSMUSG00000077471	Gm24788	0	NA	NA	NA	NA	NA	predicted gene, 24788 [Source:MGI Symbol;Acc:MGI:5454565]
ENSMUSG00000025955	Akr1cl	0	NA	NA	NA	NA	NA	aldo-keto reductase family 1, member C-like [Source:MGI Symbol;Acc:MGI:1918111]	NM_001310617
ENSMUSG00000090042	Gm8550	0	NA	NA	NA	NA	NA	predicted gene 8550 [Source:MGI Symbol;Acc:MGI:3779803]
ENSMUSG00000070870	Cryge	0	NA	NA	NA	NA	NA	crystallin, gamma E [Source:MGI Symbol;Acc:MGI:88525]	NM_007777
ENSMUSG00000067299	Crygd	0	NA	NA	NA	NA	NA	crystallin, gamma D [Source:MGI Symbol;Acc:MGI:88524]	NM_007776
ENSMUSG00000025952	Crygc	0	NA	NA	NA	NA	NA	crystallin, gamma C [Source:MGI Symbol;Acc:MGI:88523]	NM_007775
ENSMUSG00000073658	Crygb	0	NA	NA	NA	NA	NA	crystallin, gamma B [Source:MGI Symbol;Acc:MGI:88522]	NM_144761
ENSMUSG00000100774	Gm7329	0	NA	NA	NA	NA	NA	predicted gene 7329 [Source:MGI Symbol;Acc:MGI:3646271]
ENSMUSG00000044429	Cryga	0	NA	NA	NA	NA	NA	crystallin, gamma A [Source:MGI Symbol;Acc:MGI:88521]	NM_007774
ENSMUSG00000100846	Gm28845	0	NA	NA	NA	NA	NA	predicted gene 28845 [Source:MGI Symbol;Acc:MGI:5579551]
ENSMUSG00000044816	D630023F18Rik	0	NA	NA	NA	NA	NA	RIKEN cDNA D630023F18 gene [Source:MGI Symbol;Acc:MGI:2138198]	NM_001285882
ENSMUSG00000025950	Idh1	4125.79413724451	-0.232711597201183	0.0562385193888018	-4.13793961381424	3.5043856696838e-05	0.000107932192738755	isocitrate dehydrogenase 1 (NADP+), soluble [Source:MGI Symbol;Acc:MGI:96413]	NM_010497
ENSMUSG00000025949	Pikfyve	3969.33688338752	0.736930680464637	0.05222606971307	14.1103989734118	3.2771863514549e-45	3.73213692730393e-44	phosphoinositide kinase, FYVE type zinc finger containing [Source:MGI Symbol;Acc:MGI:1335106]
ENSMUSG00000025946	Pth2r	0.12971635262812	-0.911168897654301	4.99546314502376	-0.182399283350126	0.855269388176157	NA	parathyroid hormone 2 receptor [Source:MGI Symbol;Acc:MGI:2180917]
ENSMUSG00000100503	Gm28927	0	NA	NA	NA	NA	NA	predicted gene 28927 [Source:MGI Symbol;Acc:MGI:5579633]
ENSMUSG00000100504	Gm28926	0	NA	NA	NA	NA	NA	predicted gene 28926 [Source:MGI Symbol;Acc:MGI:5579632]
ENSMUSG00000099383	Gm28925	0	NA	NA	NA	NA	NA	predicted gene 28925 [Source:MGI Symbol;Acc:MGI:5579631]
ENSMUSG00000100340	Gm28923	0	NA	NA	NA	NA	NA	predicted gene 28923 [Source:MGI Symbol;Acc:MGI:5579629]
ENSMUSG00000100439	Gm28922	0	NA	NA	NA	NA	NA	predicted gene 28922 [Source:MGI Symbol;Acc:MGI:5579628]
ENSMUSG00000099819	Gm28728	0	NA	NA	NA	NA	NA	predicted gene 28728 [Source:MGI Symbol;Acc:MGI:5579434]
ENSMUSG00000082565	Gm5255	0	NA	NA	NA	NA	NA	predicted gene 5255 [Source:MGI Symbol;Acc:MGI:3779482]
ENSMUSG00000082774	Gm8805	0.136971493563317	-0.950777298767834	4.99268065097726	-0.190434230673602	0.848968876235861	NA	predicted gene 8805 [Source:MGI Symbol;Acc:MGI:3643512]
ENSMUSG00000025945	Crygf	0	NA	NA	NA	NA	NA	crystallin, gamma F [Source:MGI Symbol;Acc:MGI:88526]	NM_001360779
ENSMUSG00000081623	Gm8809	0	NA	NA	NA	NA	NA	predicted gene 8809 [Source:MGI Symbol;Acc:MGI:3645410]
ENSMUSG00000083242	Gm15659	0	NA	NA	NA	NA	NA	predicted gene 15659 [Source:MGI Symbol;Acc:MGI:3801822]
ENSMUSG00000083289	Gm8812	0	NA	NA	NA	NA	NA	predicted gene 8812 [Source:MGI Symbol;Acc:MGI:3643091]
ENSMUSG00000015222	Map2	18.6460766129794	0.688480163713211	0.567320089004287	1.21356563438741	0.224913636713952	0.339827136405347	microtubule-associated protein 2 [Source:MGI Symbol;Acc:MGI:97175]	NM_008632
ENSMUSG00000088850	Gm24729	0	NA	NA	NA	NA	NA	predicted gene, 24729 [Source:MGI Symbol;Acc:MGI:5454506]
ENSMUSG00000073656	Gm10558	0	NA	NA	NA	NA	NA	predicted gene 10558 [Source:MGI Symbol;Acc:MGI:3642906]
ENSMUSG00000065694	Gm25411	0	NA	NA	NA	NA	NA	predicted gene, 25411 [Source:MGI Symbol;Acc:MGI:5455188]
ENSMUSG00000055567	Unc80	48.1980004304987	7.78703993715361	1.47022183674549	5.29650678729623	1.18038953073e-07	4.50161995775039e-07	unc-80, NALCN activator [Source:MGI Symbol;Acc:MGI:2652882]	NM_175510
ENSMUSG00000103375	Gm37181	0.18675700594527	1.95292563323052	4.99575549053083	0.390916976808049	0.695858604830179	NA	predicted gene, 37181 [Source:MGI Symbol;Acc:MGI:5610409]
ENSMUSG00000026005	Rpe	1125.5015523191	0.917989850785834	0.08425185521455	10.8957820388423	1.20724921828673e-27	1.0013353395225e-26	ribulose-5-phosphate-3-epimerase [Source:MGI Symbol;Acc:MGI:1913896]
ENSMUSG00000026004	Kansl1l	401.839733768416	0.410824998821396	0.130815150827093	3.14050013491488	0.00168659629823746	0.00426534942120727	KAT8 regulatory NSL complex subunit 1-like [Source:MGI Symbol;Acc:MGI:1915941]	NM_001122738
ENSMUSG00000102559	Gm37570	14.3730133460912	0.466998299154685	0.683657025038877	0.683088569342396	0.494550877919292	0.626362598863993	predicted gene, 37570 [Source:MGI Symbol;Acc:MGI:5610798]
ENSMUSG00000102374	Gm38387	9.68709114909782	0.588860698550875	0.787043748473675	0.748193095609819	0.454343694979075	0.588600762725132	predicted gene, 38387 [Source:MGI Symbol;Acc:MGI:5613622]
ENSMUSG00000102776	Gm38162	2.79459206553058	0.112739913914055	1.50103769814047	0.0751079829998407	0.940128796252723	0.96403037581847	predicted gene, 38162 [Source:MGI Symbol;Acc:MGI:5611390]
ENSMUSG00000082057	Gm15789	0	NA	NA	NA	NA	NA	predicted gene 15789 [Source:MGI Symbol;Acc:MGI:3783231]
ENSMUSG00000103706	6820402A03Rik	6.57481660141732	0.93038621256144	1.02515886943497	0.907553200094962	0.364114329889949	0.498201165100939	RIKEN cDNA 6820402A03 gene [Source:MGI Symbol;Acc:MGI:1922992]
ENSMUSG00000103756	Gm37285	33.1836155773289	1.67433706746264	0.491775666376749	3.40467652618649	0.00066242470367508	0.00176417881917416	predicted gene, 37285 [Source:MGI Symbol;Acc:MGI:5610513]
ENSMUSG00000103382	Gm37755	10.14997788684	1.21767380057277	0.916224925121719	1.32901186945007	0.183844053965777	0.287306529160572	predicted gene, 37755 [Source:MGI Symbol;Acc:MGI:5610983]
ENSMUSG00000103553	Gm38218	0.990560047809728	-0.460040270465916	2.76960800113854	-0.166103026232161	0.868075872652444	NA	predicted gene, 38218 [Source:MGI Symbol;Acc:MGI:5611446]
ENSMUSG00000026003	Acadl	2586.88924842526	0.578908005810741	0.0601485834591081	9.62463241057558	6.29315275820258e-22	4.53812978917536e-21	acyl-Coenzyme A dehydrogenase, long-chain [Source:MGI Symbol;Acc:MGI:87866]	NM_007381
ENSMUSG00000082769	Gm15793	0.652727863876066	0	3.86474030254291	0	1	NA	predicted gene 15793 [Source:MGI Symbol;Acc:MGI:3783235]
ENSMUSG00000089420	Gm27934	0	NA	NA	NA	NA	NA	predicted gene, 27934 [Source:MGI Symbol;Acc:MGI:5531316]
ENSMUSG00000077328	Gm25832	0	NA	NA	NA	NA	NA	predicted gene, 25832 [Source:MGI Symbol;Acc:MGI:5455609]
ENSMUSG00000061816	Myl1	0	NA	NA	NA	NA	NA	myosin, light polypeptide 1 [Source:MGI Symbol;Acc:MGI:97269]
ENSMUSG00000094191	Rpl31-ps14	0.777173351645295	-0.101227846176529	2.85909481219022	-0.0354055576418548	0.971756353134644	NA	ribosomal protein L31, pseudogene 14 [Source:MGI Symbol;Acc:MGI:3704189]
ENSMUSG00000082212	Gm15826	0	NA	NA	NA	NA	NA	predicted gene 15826 [Source:MGI Symbol;Acc:MGI:3801881]
ENSMUSG00000026000	Lancl1	408.048291118775	-0.128540014125038	0.128219124448831	-1.00250266625658	0.316100879471191	0.446234543414079	LanC (bacterial lantibiotic synthetase component C)-like 1 [Source:MGI Symbol;Acc:MGI:1336997]	NM_021295
ENSMUSG00000025991	Cps1	0	NA	NA	NA	NA	NA	carbamoyl-phosphate synthetase 1 [Source:MGI Symbol;Acc:MGI:891996]	NM_001080809
ENSMUSG00000086204	Gm15668	0	NA	NA	NA	NA	NA	predicted gene 15668 [Source:MGI Symbol;Acc:MGI:3783110]
ENSMUSG00000077745	Gm26342	0	NA	NA	NA	NA	NA	predicted gene, 26342 [Source:MGI Symbol;Acc:MGI:5456119]
ENSMUSG00000082473	Kif22-ps	0	NA	NA	NA	NA	NA	kinesin family member 22, pseudogene [Source:MGI Symbol;Acc:MGI:109206]
ENSMUSG00000095282	Gm22548	0	NA	NA	NA	NA	NA	predicted gene, 22548 [Source:MGI Symbol;Acc:MGI:5452325]
ENSMUSG00000085075	Gm15669	0	NA	NA	NA	NA	NA	predicted gene 15669 [Source:MGI Symbol;Acc:MGI:3783111]
ENSMUSG00000104395	Gm37957	0	NA	NA	NA	NA	NA	predicted gene, 37957 [Source:MGI Symbol;Acc:MGI:5611185]
ENSMUSG00000096031	Gm23189	0	NA	NA	NA	NA	NA	predicted gene, 23189 [Source:MGI Symbol;Acc:MGI:5452966]
ENSMUSG00000087329	Gm15671	0	NA	NA	NA	NA	NA	predicted gene 15671 [Source:MGI Symbol;Acc:MGI:3783113]
ENSMUSG00000062209	Erbb4	0	NA	NA	NA	NA	NA	erb-b2 receptor tyrosine kinase 4 [Source:MGI Symbol;Acc:MGI:104771]
ENSMUSG00000102449	Gm37100	0	NA	NA	NA	NA	NA	predicted gene, 37100 [Source:MGI Symbol;Acc:MGI:5610328]
ENSMUSG00000083795	Gm15670	0	NA	NA	NA	NA	NA	predicted gene 15670 [Source:MGI Symbol;Acc:MGI:3783112]
ENSMUSG00000080539	Gm25542	0	NA	NA	NA	NA	NA	predicted gene, 25542 [Source:MGI Symbol;Acc:MGI:5455319]
ENSMUSG00000103307	Gm19335	0	NA	NA	NA	NA	NA	predicted gene, 19335 [Source:MGI Symbol;Acc:MGI:5011520]
ENSMUSG00000104508	Gm37735	0	NA	NA	NA	NA	NA	predicted gene, 37735 [Source:MGI Symbol;Acc:MGI:5610963]
ENSMUSG00000103642	Gm37769	0	NA	NA	NA	NA	NA	predicted gene, 37769 [Source:MGI Symbol;Acc:MGI:5610997]
ENSMUSG00000103809	Gm37061	0	NA	NA	NA	NA	NA	predicted gene, 37061 [Source:MGI Symbol;Acc:MGI:5610289]
ENSMUSG00000087514	Gm16076	0	NA	NA	NA	NA	NA	predicted gene 16076 [Source:MGI Symbol;Acc:MGI:3802084]
ENSMUSG00000084332	Gm8840	0	NA	NA	NA	NA	NA	predicted gene 8840 [Source:MGI Symbol;Acc:MGI:3647579]
ENSMUSG00000101387	Pced1c-ps	0	NA	NA	NA	NA	NA	PC-esterase domain containing 1C, pseudogene [Source:MGI Symbol;Acc:MGI:3644590]
ENSMUSG00000099804	Gm28497	0	NA	NA	NA	NA	NA	predicted gene 28497 [Source:MGI Symbol;Acc:MGI:5579203]
ENSMUSG00000100354	Gm29113	0	NA	NA	NA	NA	NA	predicted gene 29113 [Source:MGI Symbol;Acc:MGI:5579819]
ENSMUSG00000101156	Gm29114	0	NA	NA	NA	NA	NA	predicted gene 29114 [Source:MGI Symbol;Acc:MGI:5579820]
ENSMUSG00000025997	Ikzf2	12.8010483840188	-0.955796151084353	0.714939673919175	-1.33689063000916	0.181258339803805	0.284074975220134	IKAROS family zinc finger 2 [Source:MGI Symbol;Acc:MGI:1342541]	NM_011770
ENSMUSG00000100815	Gm29112	0	NA	NA	NA	NA	NA	predicted gene 29112 [Source:MGI Symbol;Acc:MGI:5579818]
ENSMUSG00000099954	Gm28112	0	NA	NA	NA	NA	NA	predicted gene 28112 [Source:MGI Symbol;Acc:MGI:5578818]
ENSMUSG00000103402	Gm37930	0	NA	NA	NA	NA	NA	predicted gene, 37930 [Source:MGI Symbol;Acc:MGI:5611158]
ENSMUSG00000053153	Spag16	0	NA	NA	NA	NA	NA	sperm associated antigen 16 [Source:MGI Symbol;Acc:MGI:1913972]
ENSMUSG00000089345	Gm22665	0	NA	NA	NA	NA	NA	predicted gene, 22665 [Source:MGI Symbol;Acc:MGI:5452442]
ENSMUSG00000080524	Gm23879	0	NA	NA	NA	NA	NA	predicted gene, 23879 [Source:MGI Symbol;Acc:MGI:5453656]
ENSMUSG00000101730	Gm28580	0.1905941853196	0	4.9974549951815	0	1	NA	predicted gene 28580 [Source:MGI Symbol;Acc:MGI:5579286]
ENSMUSG00000103052	Gm38272	0	NA	NA	NA	NA	NA	predicted gene, 38272 [Source:MGI Symbol;Acc:MGI:5611500]
ENSMUSG00000104287	Gm37456	0	NA	NA	NA	NA	NA	predicted gene, 37456 [Source:MGI Symbol;Acc:MGI:5610684]
ENSMUSG00000075952	Gm23422	0.136971493563317	-0.950777298767834	4.99268065097726	-0.190434230673602	0.848968876235861	NA	predicted gene, 23422 [Source:MGI Symbol;Acc:MGI:5453199]
ENSMUSG00000045648	Vwc2l	0	NA	NA	NA	NA	NA	von Willebrand factor C domain-containing protein 2-like [Source:MGI Symbol;Acc:MGI:2444069]	NM_177164
ENSMUSG00000026196	Bard1	54.0130962370283	-1.16251785672344	0.346370699146729	-3.35628232869368	0.000789978792173866	0.00208867143380674	BRCA1 associated RING domain 1 [Source:MGI Symbol;Acc:MGI:1328361]	NM_007525
ENSMUSG00000089965	Gm16236	0	NA	NA	NA	NA	NA	predicted gene 16236 [Source:MGI Symbol;Acc:MGI:3801868]
ENSMUSG00000101551	Gm8870	0	NA	NA	NA	NA	NA	predicted gene 8870 [Source:MGI Symbol;Acc:MGI:3645634]
ENSMUSG00000050296	Abca12	0	NA	NA	NA	NA	NA	ATP-binding cassette, sub-family A (ABC1), member 12 [Source:MGI Symbol;Acc:MGI:2676312]	NM_175210
ENSMUSG00000101617	Gm6947	0	NA	NA	NA	NA	NA	predicted gene 6947 [Source:MGI Symbol;Acc:MGI:3647350]
ENSMUSG00000026192	Atic	1538.5080823612	-0.0278874301418868	0.0744056404462415	-0.374802635588301	0.707807254009198	0.805010477623173	5-aminoimidazole-4-carboxamide ribonucleotide formyltransferase/IMP cyclohydrolase [Source:MGI Symbol;Acc:MGI:1351352]	NM_026195
ENSMUSG00000026193	Fn1	81.5635356109326	0.680525485228267	0.293289470326229	2.32032020948898	0.0203235616540538	0.0420896716057273	fibronectin 1 [Source:MGI Symbol;Acc:MGI:95566]	NM_001276408
ENSMUSG00000073652	Apol7d	0	NA	NA	NA	NA	NA	apolipoprotein L 7d [Source:MGI Symbol;Acc:MGI:3723449]
ENSMUSG00000101834	Gm5829	0	NA	NA	NA	NA	NA	predicted gene 5829 [Source:MGI Symbol;Acc:MGI:3644438]
ENSMUSG00000100319	Gm5256	0.163181965969016	0	4.99745499518503	0	1	NA	predicted gene 5256 [Source:MGI Symbol;Acc:MGI:3644836]
ENSMUSG00000102689	Gm37217	0	NA	NA	NA	NA	NA	predicted gene, 37217 [Source:MGI Symbol;Acc:MGI:5610445]
ENSMUSG00000099707	Gm8883	0	NA	NA	NA	NA	NA	predicted gene 8883 [Source:MGI Symbol;Acc:MGI:3649116]		NR_027658
ENSMUSG00000101211	Gm28818	0.300153459532334	-0.949652791541102	4.72220923124529	-0.201103497332893	0.840617647385249	NA	predicted gene 28818 [Source:MGI Symbol;Acc:MGI:5579524]
ENSMUSG00000101848	4933417E11Rik	0.12971635262812	-0.911168897654301	4.99546314502376	-0.182399283350126	0.855269388176157	NA	RIKEN cDNA 4933417E11 gene [Source:MGI Symbol;Acc:MGI:1918384]		NR_040454
ENSMUSG00000101764	4930556G22Rik	0	NA	NA	NA	NA	NA	RIKEN cDNA 4930556G22 gene [Source:MGI Symbol;Acc:MGI:1925457]
ENSMUSG00000059483	Gm5528	0.136971493563317	-0.950777298767834	4.99268065097726	-0.190434230673602	0.848968876235861	NA	predicted gene 5528 [Source:MGI Symbol;Acc:MGI:3643453]
ENSMUSG00000101496	Gm8885	0	NA	NA	NA	NA	NA	predicted gene 8885 [Source:MGI Symbol;Acc:MGI:3649121]
ENSMUSG00000102123	Gm4319	0	NA	NA	NA	NA	NA	predicted gene 4319 [Source:MGI Symbol;Acc:MGI:3782500]
ENSMUSG00000039395	Mreg	51.8081829620266	0.357524051984634	0.434178586420916	0.823449297515632	0.410252538872477	0.544532648788956	melanoregulin [Source:MGI Symbol;Acc:MGI:2151839]	NM_001005423
ENSMUSG00000094655	Gm25360	0.300153459532334	-0.949652791541102	4.72220923124529	-0.201103497332893	0.840617647385249	NA	predicted gene, 25360 [Source:MGI Symbol;Acc:MGI:5455137]
ENSMUSG00000097131	D230017M19Rik	2.48737435718983	-1.17297621138348	1.5667142809447	-0.748685465914182	0.454046805766092	0.588356749630975	RIKEN cDNA D230017M19 gene [Source:MGI Symbol;Acc:MGI:2445071]
ENSMUSG00000094050	Gm23472	0	NA	NA	NA	NA	NA	predicted gene, 23472 [Source:MGI Symbol;Acc:MGI:5453249]
ENSMUSG00000093956	Gm24497	0	NA	NA	NA	NA	NA	predicted gene, 24497 [Source:MGI Symbol;Acc:MGI:5454274]
ENSMUSG00000093843	Gm25939	0.613208856544857	-1.89156306334408	3.33737066631718	-0.56678243218079	0.570862007693755	NA	predicted gene, 25939 [Source:MGI Symbol;Acc:MGI:5455716]
ENSMUSG00000026189	Pecr	89.968512512505	-0.371460242350276	0.271907754481815	-1.36612596083617	0.171899431185295	0.271945495057221	peroxisomal trans-2-enoyl-CoA reductase [Source:MGI Symbol;Acc:MGI:2148199]	NM_023523
ENSMUSG00000026188	Tmem169	0.31647335857339	0.521658310308615	4.62517227023697	0.112786784973501	0.910199595549783	NA	transmembrane protein 169 [Source:MGI Symbol;Acc:MGI:2442781]	NM_175564
ENSMUSG00000026187	Xrcc5	55.5759486560511	-0.298147498582901	0.335845610681067	-0.887751660586786	0.3746743503834	0.509136342684495	X-ray repair complementing defective repair in Chinese hamster cells 5 [Source:MGI Symbol;Acc:MGI:104517]	NM_009533
ENSMUSG00000039372	March4	0.18675700594527	1.95292563323052	4.99575549053083	0.390916976808049	0.695858604830179	NA	membrane-associated ring finger (C3HC4) 4 [Source:MGI Symbol;Acc:MGI:2683550]	NM_001045533
ENSMUSG00000085812	Gm15843	0.349938971914287	1.95330045334072	4.45400275354431	0.438549448984146	0.66098803253269	NA	predicted gene 15843 [Source:MGI Symbol;Acc:MGI:3801845]
ENSMUSG00000039354	Smarcal1	507.156703390325	-0.569026988290629	0.11970598717932	-4.75353824565369	1.99887271059951e-06	6.884355237678e-06	SWI/SNF related matrix associated, actin dependent regulator of chromatin, subfamily a-like 1 [Source:MGI Symbol;Acc:MGI:1859183]
ENSMUSG00000110712	Gm39662	0	NA	NA	NA	NA	NA	predicted gene, 39662 [Source:MGI Symbol;Acc:MGI:5622547]
ENSMUSG00000039342	Ankar	0	NA	NA	NA	NA	NA	ankyrin and armadillo repeat containing [Source:MGI Symbol;Acc:MGI:2442559]
ENSMUSG00000110487	Gm18035	0	NA	NA	NA	NA	NA	predicted gene, 18035 [Source:MGI Symbol;Acc:MGI:5010220]
ENSMUSG00000110596	Gm45859	0	NA	NA	NA	NA	NA	predicted gene 45859 [Source:MGI Symbol;Acc:MGI:5804974]
ENSMUSG00000046330	Rpl37a	4682.41097441958	0.194303794315535	0.0508512131053994	3.8210257425482	0.000132897777867901	0.00038564024556413	ribosomal protein L37a [Source:MGI Symbol;Acc:MGI:98068]	NM_009084
ENSMUSG00000039323	Igfbp2	0	NA	NA	NA	NA	NA	insulin-like growth factor binding protein 2 [Source:MGI Symbol;Acc:MGI:96437]	NM_008342
ENSMUSG00000026185	Igfbp5	0.507067543892991	0.52150732491296	3.67225620087494	0.14201278352766	0.887069908233765	NA	insulin-like growth factor binding protein 5 [Source:MGI Symbol;Acc:MGI:96440]	NM_010518
ENSMUSG00000101968	1700027A15Rik	0	NA	NA	NA	NA	NA	RIKEN cDNA 1700027A15 gene [Source:MGI Symbol;Acc:MGI:1916699]
ENSMUSG00000026182	Tnp1	0	NA	NA	NA	NA	NA	transition protein 1 [Source:MGI Symbol;Acc:MGI:98784]	NM_009407
ENSMUSG00000102266	Gm38106	0	NA	NA	NA	NA	NA	predicted gene, 38106 [Source:MGI Symbol;Acc:MGI:5611334]
ENSMUSG00000101112	Gm29185	0	NA	NA	NA	NA	NA	predicted gene 29185 [Source:MGI Symbol;Acc:MGI:5579891]
ENSMUSG00000100697	Gm29184	0	NA	NA	NA	NA	NA	predicted gene 29184 [Source:MGI Symbol;Acc:MGI:5579890]
ENSMUSG00000099877	Pinc	0	NA	NA	NA	NA	NA	pregnancy induced noncoding RNA [Source:MGI Symbol;Acc:MGI:3623820]		NR_003202
ENSMUSG00000098697	Gm27315	0	NA	NA	NA	NA	NA	predicted gene, 27315 [Source:MGI Symbol;Acc:MGI:5530697]
ENSMUSG00000101812	D530049I02Rik	0	NA	NA	NA	NA	NA	RIKEN cDNA D530049I02 gene [Source:MGI Symbol;Acc:MGI:1925968]		NR_040605
ENSMUSG00000100044	Gm9553	0	NA	NA	NA	NA	NA	predicted gene 9553 [Source:MGI Symbol;Acc:MGI:3779963]
ENSMUSG00000100444	C530043A13Rik	0	NA	NA	NA	NA	NA	RIKEN cDNA C530043A13 gene [Source:MGI Symbol;Acc:MGI:2441914]
ENSMUSG00000100429	Gm29186	0	NA	NA	NA	NA	NA	predicted gene 29186 [Source:MGI Symbol;Acc:MGI:5579892]
ENSMUSG00000100301	6030407O03Rik	0	NA	NA	NA	NA	NA	RIKEN cDNA 6030407O03 gene [Source:MGI Symbol;Acc:MGI:1924410]
ENSMUSG00000101344	Gm29183	0	NA	NA	NA	NA	NA	predicted gene 29183 [Source:MGI Symbol;Acc:MGI:5579889]
ENSMUSG00000088666	Gm25329	0	NA	NA	NA	NA	NA	predicted gene, 25329 [Source:MGI Symbol;Acc:MGI:5455106]
ENSMUSG00000098504	Mir6351	0	NA	NA	NA	NA	NA	microRNA 6351 [Source:MGI Symbol;Acc:MGI:5531318]		NR_105769
ENSMUSG00000055322	Tns1	2387.61079030102	-1.47884882049246	0.0744055442758852	-19.8755191549852	6.62971369469532e-88	1.22170849451183e-86	tensin 1 [Source:MGI Symbol;Acc:MGI:104552]
ENSMUSG00000061815	Rufy4	0.953071519272243	-1.06389314163187	2.61059394063694	-0.407529154600084	0.683619385660312	NA	RUN and FYVE domain containing 4 [Source:MGI Symbol;Acc:MGI:3588214]	NM_001034060
ENSMUSG00000026180	Cxcr2	0.922524750267234	-3.71501405711462	2.90289869249566	-1.27976014688986	0.200629503964549	NA	chemokine (C-X-C motif) receptor 2 [Source:MGI Symbol;Acc:MGI:105303]	NM_009909
ENSMUSG00000048480	Cxcr1	0.381188370639201	0	4.70154196870253	0	1	NA	chemokine (C-X-C motif) receptor 1 [Source:MGI Symbol;Acc:MGI:2448715]
ENSMUSG00000087820	Mir1928	0	NA	NA	NA	NA	NA	microRNA 1928 [Source:MGI Symbol;Acc:MGI:3836960]		NR_035449
ENSMUSG00000094768	Gm25524	0	NA	NA	NA	NA	NA	predicted gene, 25524 [Source:MGI Symbol;Acc:MGI:5455301]
ENSMUSG00000006304	Arpc2	17652.9672642923	0.374822707629987	0.0380997187459219	9.83793896562838	7.72776765836864e-23	5.70260738054324e-22	actin related protein 2/3 complex, subunit 2 [Source:MGI Symbol;Acc:MGI:1923959]
ENSMUSG00000064272	Gpbar1	0	NA	NA	NA	NA	NA	G protein-coupled bile acid receptor 1 [Source:MGI Symbol;Acc:MGI:2653863]	NM_174985
ENSMUSG00000006299	Aamp	2359.83513206631	0.155436903930504	0.0637869635239003	2.43681303111824	0.0148173384606716	0.0316215953454561	angio-associated migratory protein [Source:MGI Symbol;Acc:MGI:107809]	NM_146110
ENSMUSG00000101503	Gm28364	0	NA	NA	NA	NA	NA	predicted gene 28364 [Source:MGI Symbol;Acc:MGI:5579070]
ENSMUSG00000026179	Pnkd	311.036377426426	0.342201727456093	0.144485512420555	2.3684155021719	0.0178644605537216	0.0374589147390473	paroxysmal nonkinesiogenic dyskinesia [Source:MGI Symbol;Acc:MGI:1930773]	NM_025580
ENSMUSG00000103013	Gm37503	2.4419206813656	-0.657324303907539	1.61341797873718	-0.407411044484595	0.68370611654779	0.785853730104801	predicted gene, 37503 [Source:MGI Symbol;Acc:MGI:5610731]
ENSMUSG00000006301	Tmbim1	2434.60631357941	0.370097905704514	0.0650666376585816	5.68798264398563	1.28548883588441e-08	5.23096050527051e-08	transmembrane BAX inhibitor motif containing 1 [Source:MGI Symbol;Acc:MGI:1916910]	NM_027154
ENSMUSG00000099931	Gm29358	0	NA	NA	NA	NA	NA	predicted gene 29358 [Source:MGI Symbol;Acc:MGI:5580064]
ENSMUSG00000103403	Gm37931	0.44618971120151	-0.455418415176447	3.97902223172919	-0.114454855653956	0.908877231125303	NA	predicted gene, 37931 [Source:MGI Symbol;Acc:MGI:5611159]
ENSMUSG00000073650	Catip	2.77443498711519	0.105231106679101	1.43770784704351	0.0731936651076211	0.941652007380079	0.965095737795603	ciliogenesis associated TTC17 interacting protein [Source:MGI Symbol;Acc:MGI:2685062]	NM_001033345
ENSMUSG00000026177	Slc11a1	6258.59892684919	0.0491380428096548	0.0512413067691986	0.9589537407971	0.337582049787545	0.46990781689256	solute carrier family 11 (proton-coupled divalent metal ion transporters), member 1 [Source:MGI Symbol;Acc:MGI:1345275]
ENSMUSG00000026176	Ctdsp1	2198.74238019343	-0.259482552662375	0.0630420823483352	-4.11602128287293	3.85468727211993e-05	0.00011803634862301	CTD (carboxy-terminal domain, RNA polymerase II, polypeptide A) small phosphatase 1 [Source:MGI Symbol;Acc:MGI:2654470]	NM_153088
ENSMUSG00000065468	Mir26b	0.670347185946191	-3.25207825172729	3.27693180997155	-0.992415601030013	0.320994831664945	NA	microRNA 26b [Source:MGI Symbol;Acc:MGI:2676901]		NR_029743
ENSMUSG00000026175	Vil1	0.708754049522118	-0.942464456384049	3.54409153554804	-0.265925540277647	0.790296554781504	NA	villin 1 [Source:MGI Symbol;Acc:MGI:98930]	NM_009509
ENSMUSG00000033364	Usp37	385.649681317736	-0.827979251688508	0.131401228688845	-6.30115304057881	2.95439498976887e-10	1.33344827075251e-09	ubiquitin specific peptidase 37 [Source:MGI Symbol;Acc:MGI:2442483]	NM_001310662
ENSMUSG00000103227	Gm37733	0.429869812160454	-1.92295419968294	3.73292307925665	-0.515133625540943	0.606459646917504	NA	predicted gene, 37733 [Source:MGI Symbol;Acc:MGI:5610961]
ENSMUSG00000026174	Cnot9	1349.80559518575	-0.539473952393122	0.0750780359964578	-7.18550965316374	6.69569438699494e-13	3.46273874394685e-12	CCR4-NOT transcription complex, subunit 9 [Source:MGI Symbol;Acc:MGI:1928902]	NM_021383
ENSMUSG00000026173	Plcd4	1.76644359277206	-2.48840625743936	2.25770535690157	-1.10218379463581	0.270381775722845	0.393439075187474	phospholipase C, delta 4 [Source:MGI Symbol;Acc:MGI:107469]
ENSMUSG00000026135	Zfp142	430.544471766831	-0.619299145640196	0.130101937671009	-4.76010701090578	1.93490341531664e-06	6.67241630395025e-06	zinc finger protein 142 [Source:MGI Symbol;Acc:MGI:1924514]	NM_029888
ENSMUSG00000093155	Gm25035	0.1905941853196	0	4.9974549951815	0	1	NA	predicted gene, 25035 [Source:MGI Symbol;Acc:MGI:5454812]
ENSMUSG00000026172	Bcs1l	144.997025280639	-0.33273937617898	0.209417080989865	-1.58888365078053	0.112086662949906	0.189802235594119	BCS1-like (yeast) [Source:MGI Symbol;Acc:MGI:1914071]	NM_001305652
ENSMUSG00000026171	Rnf25	598.48731131918	0.073813975987894	0.10952957408071	0.673918223524747	0.500363305574483	0.631515770045462	ring finger protein 25 [Source:MGI Symbol;Acc:MGI:1890215]
ENSMUSG00000033276	Stk36	32.8005131867716	-1.36093897044151	0.459497485077811	-2.96179851824662	0.0030584785128195	0.00740260661964372	serine/threonine kinase 36 [Source:MGI Symbol;Acc:MGI:1920831]	NM_175031
ENSMUSG00000033257	Ttll4	426.134334386059	-0.906706959370959	0.139079773445538	-6.51933014347348	7.06220608546602e-11	3.3204475240694e-10	tubulin tyrosine ligase-like family, member 4 [Source:MGI Symbol;Acc:MGI:1914784]	NM_001014974
ENSMUSG00000026170	Cyp27a1	561.683326203198	-0.808963043601133	0.108664603257269	-7.44458654752433	9.72485015604886e-14	5.25729744309921e-13	cytochrome P450, family 27, subfamily a, polypeptide 1 [Source:MGI Symbol;Acc:MGI:88594]	NM_024264
ENSMUSG00000006542	Prkag3	0.721756579676549	-1.44821297036087	3.05158144085645	-0.474577853624126	0.63508789450021	NA	protein kinase, AMP-activated, gamma 3 non-catalytic subunit [Source:MGI Symbol;Acc:MGI:1891343]
ENSMUSG00000098351	Gm27507	0	NA	NA	NA	NA	NA	predicted gene, 27507 [Source:MGI Symbol;Acc:MGI:5530889]
ENSMUSG00000033227	Wnt6	35.7612237593676	2.07278710152479	0.478247420747666	4.33413127097332	1.46336839109984e-05	4.67233027627843e-05	wingless-type MMTV integration site family, member 6 [Source:MGI Symbol;Acc:MGI:98960]	NM_009526
ENSMUSG00000099472	Gm29539	1.90484361551542	2.11782037279579	2.22684753100213	0.951039684267351	0.341584231110497	0.473915361871203	predicted gene 29539 [Source:MGI Symbol;Acc:MGI:5580245]
ENSMUSG00000026167	Wnt10a	3.20905807397395	5.29534407652539	1.94719183222656	2.71947734624087	0.00653851736047126	0.0149420693909061	wingless-type MMTV integration site family, member 10A [Source:MGI Symbol;Acc:MGI:108071]	NM_009518
ENSMUSG00000089964	Gm16582	0	NA	NA	NA	NA	NA	predicted gene 16582 [Source:MGI Symbol;Acc:MGI:4415002]		NR_151618
ENSMUSG00000090071	Cdk5r2	0	NA	NA	NA	NA	NA	cyclin-dependent kinase 5, regulatory subunit 2 (p39) [Source:MGI Symbol;Acc:MGI:1330828]	NM_009872
ENSMUSG00000055197	Fev	0	NA	NA	NA	NA	NA	FEV (ETS oncogene family) [Source:MGI Symbol;Acc:MGI:2449712]	NM_153111
ENSMUSG00000006546	Cryba2	0	NA	NA	NA	NA	NA	crystallin, beta A2 [Source:MGI Symbol;Acc:MGI:104336]	NM_021541
ENSMUSG00000065616	Mir375	0	NA	NA	NA	NA	NA	microRNA 375 [Source:MGI Symbol;Acc:MGI:3619376]		NR_029876
ENSMUSG00000047021	Cfap65	0	NA	NA	NA	NA	NA	cilia and flagella associated protein 65 [Source:MGI Symbol;Acc:MGI:2444274]	NM_001039495
ENSMUSG00000089653	Gm15841	0	NA	NA	NA	NA	NA	predicted gene 15841 [Source:MGI Symbol;Acc:MGI:3801860]
ENSMUSG00000006538	Ihh	0.559586164788573	-2.49666870533503	3.35266716600237	-0.744681348226997	0.456464377329149	NA	Indian hedgehog [Source:MGI Symbol;Acc:MGI:96533]	NM_010544
ENSMUSG00000103145	Gm37744	0.136971493563317	-0.950777298767834	4.99268065097726	-0.190434230673602	0.848968876235861	NA	predicted gene, 37744 [Source:MGI Symbol;Acc:MGI:5610972]
ENSMUSG00000026162	Nhej1	79.3524162772811	0.270973048811834	0.278521671887294	0.972897537831405	0.330604228813717	0.462031693363782	nonhomologous end-joining factor 1 [Source:MGI Symbol;Acc:MGI:1922820]	NM_029342
ENSMUSG00000026205	Slc23a3	0.45002689057584	-1.88896903554879	3.97660021629178	-0.475021106675458	0.634771929263612	NA	solute carrier family 23 (nucleobase transporters), member 3 [Source:MGI Symbol;Acc:MGI:104516]	NM_194333
ENSMUSG00000033159	Cnppd1	2265.19413506683	-0.407120506292735	0.0640342608347322	-6.35785438897286	2.04591264952864e-10	9.31844410756805e-10	cyclin Pas1/PHO80 domain containing 1 [Source:MGI Symbol;Acc:MGI:1916421]	NM_026977
ENSMUSG00000049339	Retreg2	2912.89346540783	-0.463664656586716	0.0581889421340516	-7.96826062791378	1.60923205220549e-15	9.36735856069812e-15	reticulophagy regulator family member 2 [Source:MGI Symbol;Acc:MGI:2388278]
ENSMUSG00000026197	Zfand2b	499.106968937493	0.445394664549966	0.120926821716896	3.68317514862575	0.000230346774030578	0.000647963506572169	zinc finger, AN1 type domain 2B [Source:MGI Symbol;Acc:MGI:1916068]
ENSMUSG00000026198	Abcb6	24.2922271366078	-0.397531402385907	0.509599983916596	-0.780085194137228	0.435340730711441	0.569925780794549	ATP-binding cassette, sub-family B (MDR/TAP), member 6 [Source:MGI Symbol;Acc:MGI:1921354]	NM_023732
ENSMUSG00000099519	Gm29253	0	NA	NA	NA	NA	NA	predicted gene 29253 [Source:MGI Symbol;Acc:MGI:5579959]
ENSMUSG00000033124	Atg9a	697.656531414122	0.392680907127838	0.09980288158207	3.93456482321032	8.33475724094611e-05	0.000246906867969414	autophagy related 9A [Source:MGI Symbol;Acc:MGI:2138446]
ENSMUSG00000026199	Ankzf1	284.748406121389	-0.658555365891261	0.154680899727741	-4.25750927910559	2.06717082938501e-05	6.5117463951684e-05	ankyrin repeat and zinc finger domain containing 1 [Source:MGI Symbol;Acc:MGI:1098746]
ENSMUSG00000026200	Glb1l	297.964986048502	0.0432752801726198	0.147180480773873	0.294028664297595	0.768736000039129	0.849592964453713	galactosidase, beta 1-like [Source:MGI Symbol;Acc:MGI:1921827]
ENSMUSG00000099204	Gm27943	0	NA	NA	NA	NA	NA	predicted gene, 27943 [Source:MGI Symbol;Acc:MGI:5531325]
ENSMUSG00000026201	Stk16	582.876801140533	-0.107139643944044	0.108779980680876	-0.984920600954653	0.324663073301891	0.455158931185545	serine/threonine kinase 16 [Source:MGI Symbol;Acc:MGI:1313271]	NM_011494	NR_102731
ENSMUSG00000026202	Tuba4a	731.449827321424	-0.364987550271223	0.110425525004781	-3.30528245399258	0.000948807289747863	0.00248228501750252	tubulin, alpha 4A [Source:MGI Symbol;Acc:MGI:1095410]	NM_001313723
ENSMUSG00000096094	A630095N17Rik	0	NA	NA	NA	NA	NA	RIKEN cDNA A630095N17 gene [Source:MGI Symbol;Acc:MGI:2686470]	NM_001243091
ENSMUSG00000026203	Dnajb2	680.057887117657	1.75654187564929	0.124675331116811	14.0889288996839	4.4424847488588e-45	5.03481604870664e-44	DnaJ heat shock protein family (Hsp40) member B2 [Source:MGI Symbol;Acc:MGI:1928739]	NM_001159883
ENSMUSG00000026204	Ptprn	10.3059856282734	0.450209402595892	0.821558903826408	0.547994064088459	0.583695978682919	0.706739829681856	protein tyrosine phosphatase, receptor type, N [Source:MGI Symbol;Acc:MGI:102765]	NM_001359281
ENSMUSG00000101840	Gm28294	0	NA	NA	NA	NA	NA	predicted gene 28294 [Source:MGI Symbol;Acc:MGI:5579000]
ENSMUSG00000033061	Resp18	0	NA	NA	NA	NA	NA	regulated endocrine-specific protein 18 [Source:MGI Symbol;Acc:MGI:1098222]	NM_009049
ENSMUSG00000100556	Gm28902	0	NA	NA	NA	NA	NA	predicted gene 28902 [Source:MGI Symbol;Acc:MGI:5579608]
ENSMUSG00000026209	Dnpep	914.673838319727	0.110164038974098	0.0865211112692304	1.27326195142475	0.202925103496078	0.311854268129572	aspartyl aminopeptidase [Source:MGI Symbol;Acc:MGI:1278328]	NM_001110831
ENSMUSG00000026208	Des	0.12971635262812	-0.911168897654301	4.99546314502376	-0.182399283350126	0.855269388176157	NA	desmin [Source:MGI Symbol;Acc:MGI:94885]	NM_010043
ENSMUSG00000085653	Gm15179	0	NA	NA	NA	NA	NA	predicted gene 15179 [Source:MGI Symbol;Acc:MGI:3705125]		NR_037976
ENSMUSG00000026207	Speg	2254.17848484981	-1.3828108478612	0.0711078410197271	-19.4466718160881	3.1097151231755e-84	5.59272918764766e-83	SPEG complex locus [Source:MGI Symbol;Acc:MGI:109282]	NM_007463
ENSMUSG00000086053	Gm15178	0	NA	NA	NA	NA	NA	predicted gene 15178 [Source:MGI Symbol;Acc:MGI:3705132]
ENSMUSG00000033021	Gmppa	1122.39215897722	-0.0415964631354452	0.0816697202089829	-0.509325402719697	0.610524154965514	0.728625525805619	GDP-mannose pyrophosphorylase A [Source:MGI Symbol;Acc:MGI:1916330]	NM_133708
ENSMUSG00000033007	Asic4	0	NA	NA	NA	NA	NA	acid-sensing (proton-gated) ion channel family member 4 [Source:MGI Symbol;Acc:MGI:2652846]
ENSMUSG00000102605	Gm37264	0	NA	NA	NA	NA	NA	predicted gene, 37264 [Source:MGI Symbol;Acc:MGI:5610492]
ENSMUSG00000032997	Chpf	17.2785647015378	0.0491143886078466	0.590848140923787	0.0831252316899171	0.933751963284873	0.959457443986853	chondroitin polymerizing factor [Source:MGI Symbol;Acc:MGI:106576]	NM_001001566
ENSMUSG00000026211	Obsl1	0.764786068348285	3.96297675060672	3.13560904673068	1.26386188186907	0.206279605451776	NA	obscurin-like 1 [Source:MGI Symbol;Acc:MGI:2138628]
ENSMUSG00000051703	Tmem198	1.38696424662928	-1.78947577160232	2.34784451787587	-0.762178141686014	0.445953690052328	0.580173446399012	transmembrane protein 198 [Source:MGI Symbol;Acc:MGI:2443133]	NM_177056
ENSMUSG00000032968	Inha	0	NA	NA	NA	NA	NA	inhibin alpha [Source:MGI Symbol;Acc:MGI:96569]	NM_010564
ENSMUSG00000082745	Gm15181	0	NA	NA	NA	NA	NA	predicted gene 15181 [Source:MGI Symbol;Acc:MGI:3705876]
ENSMUSG00000026213	Stk11ip	2188.09455730603	-0.424526256516474	0.0719404255089088	-5.9010806999453	3.61128200558093e-09	1.5292654833721e-08	serine/threonine kinase 11 interacting protein [Source:MGI Symbol;Acc:MGI:1918978]	NM_027886
ENSMUSG00000082059	Gm15183	0	NA	NA	NA	NA	NA	predicted gene 15183 [Source:MGI Symbol;Acc:MGI:3705481]
ENSMUSG00000006576	Slc4a3	129.127531350721	-0.509572074666381	0.2349521219761	-2.16883367717877	0.0300953134550224	0.0598704640009488	solute carrier family 4 (anion exchanger), member 3 [Source:MGI Symbol;Acc:MGI:109350]	NM_009208
ENSMUSG00000083244	Gm15180	0	NA	NA	NA	NA	NA	predicted gene 15180 [Source:MGI Symbol;Acc:MGI:3705360]
ENSMUSG00000082528	Gm15182	0	NA	NA	NA	NA	NA	predicted gene 15182 [Source:MGI Symbol;Acc:MGI:3705533]
ENSMUSG00000082012	Gm5257	0	NA	NA	NA	NA	NA	predicted gene 5257 [Source:MGI Symbol;Acc:MGI:3647791]
ENSMUSG00000099996	Gm29065	0	NA	NA	NA	NA	NA	predicted gene 29065 [Source:MGI Symbol;Acc:MGI:5579771]
ENSMUSG00000101763	Gm29068	0	NA	NA	NA	NA	NA	predicted gene 29068 [Source:MGI Symbol;Acc:MGI:5579774]
ENSMUSG00000100827	Gm29069	0	NA	NA	NA	NA	NA	predicted gene 29069 [Source:MGI Symbol;Acc:MGI:5579775]
ENSMUSG00000100553	Gm17751	0	NA	NA	NA	NA	NA	predicted gene, 17751 [Source:MGI Symbol;Acc:MGI:5009832]		NR_038012
ENSMUSG00000098611	Mir6343	0	NA	NA	NA	NA	NA	microRNA 6343 [Source:MGI Symbol;Acc:MGI:5530686]		NR_105761
ENSMUSG00000100534	Gm816	0	NA	NA	NA	NA	NA	predicted gene 816 [Source:MGI Symbol;Acc:MGI:2685662]
ENSMUSG00000102904	Gm38265	0	NA	NA	NA	NA	NA	predicted gene, 38265 [Source:MGI Symbol;Acc:MGI:5611493]
ENSMUSG00000089326	Gm25974	0	NA	NA	NA	NA	NA	predicted gene, 25974 [Source:MGI Symbol;Acc:MGI:5455751]
ENSMUSG00000026235	Epha4	35.3706334841051	3.66390829030253	0.549338312353739	6.66967551308019	2.56369619058915e-11	1.22961773571364e-10	Eph receptor A4 [Source:MGI Symbol;Acc:MGI:98277]
ENSMUSG00000099141	Mir6352	0	NA	NA	NA	NA	NA	microRNA 6352 [Source:MGI Symbol;Acc:MGI:5530863]		NR_105770
ENSMUSG00000101849	Gm28386	0	NA	NA	NA	NA	NA	predicted gene 28386 [Source:MGI Symbol;Acc:MGI:5579092]
ENSMUSG00000101506	Gm28385	0	NA	NA	NA	NA	NA	predicted gene 28385 [Source:MGI Symbol;Acc:MGI:5579091]
ENSMUSG00000065215	Gm26263	0	NA	NA	NA	NA	NA	predicted gene, 26263 [Source:MGI Symbol;Acc:MGI:5456040]
ENSMUSG00000102052	Gm28387	0	NA	NA	NA	NA	NA	predicted gene 28387 [Source:MGI Symbol;Acc:MGI:5579093]
ENSMUSG00000004872	Pax3	0.195636028228872	1.98670011640341	4.99337361276769	0.397867307850461	0.690727999465047	NA	paired box 3 [Source:MGI Symbol;Acc:MGI:97487]	NM_001159520
ENSMUSG00000032908	Sgpp2	0.929779891202431	-3.72529372065763	2.87811208408985	-1.29435324678666	0.195543432035646	NA	sphingosine-1-phosphate phosphotase 2 [Source:MGI Symbol;Acc:MGI:3589109]	NM_001004173
ENSMUSG00000099561	Gm28410	0	NA	NA	NA	NA	NA	predicted gene 28410 [Source:MGI Symbol;Acc:MGI:5579116]
ENSMUSG00000102945	Gm37884	0	NA	NA	NA	NA	NA	predicted gene, 37884 [Source:MGI Symbol;Acc:MGI:5611112]
ENSMUSG00000026245	Farsb	1480.50979447146	-0.00738536904730029	0.0766495516740421	-0.0963524102359675	0.923240687326739	0.952171518591678	phenylalanyl-tRNA synthetase, beta subunit [Source:MGI Symbol;Acc:MGI:1346035]	NM_001278075
ENSMUSG00000101798	Gm28995	0	NA	NA	NA	NA	NA	predicted gene 28995 [Source:MGI Symbol;Acc:MGI:5579701]
ENSMUSG00000104018	4833412K13Rik	2.50239707291629	-3.38491030567466	2.01226825423451	-1.68213671241478	0.0925423328510854	0.161236276272892	RIKEN cDNA 4833412K13 gene [Source:MGI Symbol;Acc:MGI:1921857]
ENSMUSG00000090486	BC035947	0	NA	NA	NA	NA	NA	cDNA sequence BC035947 [Source:MGI Symbol;Acc:MGI:2652858]
ENSMUSG00000012187	Mogat1	0	NA	NA	NA	NA	NA	monoacylglycerol O-acyltransferase 1 [Source:MGI Symbol;Acc:MGI:1915643]
ENSMUSG00000099364	5730419F03Rik	0	NA	NA	NA	NA	NA	RIKEN cDNA 5730419F03 gene [Source:MGI Symbol;Acc:MGI:1917787]
ENSMUSG00000100562	Gm29611	0	NA	NA	NA	NA	NA	predicted gene 29611 [Source:MGI Symbol;Acc:MGI:5580317]
ENSMUSG00000032883	Acsl3	451.690433243742	-1.17675807992857	0.132116472840373	-8.90697469156908	5.24440239424456e-19	3.4603803448151e-18	acyl-CoA synthetase long-chain family member 3 [Source:MGI Symbol;Acc:MGI:1921455]	NM_028817
ENSMUSG00000079470	Utp14b	185.371030859276	-1.40508750855067	0.1927132260073	-7.29107979593184	3.0748057406646e-13	1.6170982188679e-12	UTP14B small subunit processome component [Source:MGI Symbol;Acc:MGI:2445092]	NM_001001981
ENSMUSG00000099377	Gm6159	0.32031053794772	-0.911434517235529	4.61391804477308	-0.197540248524366	0.843404788137051	NA	predicted gene 6159 [Source:MGI Symbol;Acc:MGI:3644323]
ENSMUSG00000099706	Gm29536	0	NA	NA	NA	NA	NA	predicted gene 29536 [Source:MGI Symbol;Acc:MGI:5580242]		NR_151519
ENSMUSG00000047330	Kcne4	0	NA	NA	NA	NA	NA	potassium voltage-gated channel, Isk-related subfamily, gene 4 [Source:MGI Symbol;Acc:MGI:1891125]	NM_021342
ENSMUSG00000101324	Gm29187	0	NA	NA	NA	NA	NA	predicted gene 29187 [Source:MGI Symbol;Acc:MGI:5579893]
ENSMUSG00000072978	Gm5830	0.462323874420309	-0.461826321750045	3.63490159937178	-0.127053321561679	0.898898195961779	NA	predicted pseudogene 5830 [Source:MGI Symbol;Acc:MGI:3647375]
ENSMUSG00000050711	Scg2	0	NA	NA	NA	NA	NA	secretogranin II [Source:MGI Symbol;Acc:MGI:103033]	NM_001310680
ENSMUSG00000099562	Gm19027	0	NA	NA	NA	NA	NA	predicted gene, 19027 [Source:MGI Symbol;Acc:MGI:5011212]
ENSMUSG00000077782	Gm24160	0	NA	NA	NA	NA	NA	predicted gene, 24160 [Source:MGI Symbol;Acc:MGI:5453937]
ENSMUSG00000054702	Ap1s3	224.955196458227	0.105210884528241	0.173190466916173	0.607486580535432	0.54352804566058	0.670788774515562	adaptor-related protein complex AP-1, sigma 3 [Source:MGI Symbol;Acc:MGI:1891304]	NM_183027
ENSMUSG00000102235	Gm37886	0.658971453730222	0.517304187206317	3.40293593668315	0.152017022016152	0.879173510056954	NA	predicted gene, 37886 [Source:MGI Symbol;Acc:MGI:5611114]
ENSMUSG00000073643	Wdfy1	1306.0018371316	-0.219014122224182	0.0780003755160341	-2.80785984394601	0.0049871926867454	0.0116344262621325	WD repeat and FYVE domain containing 1 [Source:MGI Symbol;Acc:MGI:1916618]	NM_001111279
ENSMUSG00000104497	Gm10555	0	NA	NA	NA	NA	NA	predicted gene 10555 [Source:MGI Symbol;Acc:MGI:3642807]
ENSMUSG00000026248	Mrpl44	435.767958837634	-0.335845207066643	0.127110945336453	-2.6421423125891	0.00823834317792123	0.0185433149139477	mitochondrial ribosomal protein L44 [Source:MGI Symbol;Acc:MGI:1916413]	NM_001081210
ENSMUSG00000026249	Serpine2	19.1426191427328	-0.206815684878808	0.592762073783676	-0.348901682522765	0.727163121994182	0.82055793290381	serine (or cysteine) peptidase inhibitor, clade E, member 2 [Source:MGI Symbol;Acc:MGI:101780]	NM_009255
ENSMUSG00000067106	Gm5529	0.757435491043371	-2.51834207923412	2.88911208177312	-0.871666452513866	0.383390366743088	NA	predicted pseudogene 5529 [Source:MGI Symbol;Acc:MGI:3646377]
ENSMUSG00000100397	Gm28071	0.528243550021061	1.52583411702209	3.73436366254764	0.408592803192913	0.682838513013511	NA	predicted gene 28071 [Source:MGI Symbol;Acc:MGI:5578777]
ENSMUSG00000099753	Gm28058	0	NA	NA	NA	NA	NA	predicted gene 28058 [Source:MGI Symbol;Acc:MGI:5578764]
ENSMUSG00000096297	Gm23934	0.513120937883303	1.95385578069305	3.90251766333246	0.500665454778392	0.616606588322455	NA	predicted gene, 23934 [Source:MGI Symbol;Acc:MGI:5453711]
ENSMUSG00000102518	Gm38339	0.163181965969016	0	4.99745499518503	0	1	NA	predicted gene, 38339 [Source:MGI Symbol;Acc:MGI:5611567]
ENSMUSG00000099552	9830004L10Rik	0	NA	NA	NA	NA	NA	RIKEN cDNA 9830004L10 gene [Source:MGI Symbol;Acc:MGI:3642808]
ENSMUSG00000043230	Fam124b	0.554454022426761	2.99068182956128	3.67142141296859	0.814584187747358	0.415310364528115	NA	family with sequence similarity 124, member B [Source:MGI Symbol;Acc:MGI:3026880]	NM_173425
ENSMUSG00000101257	2310015K22Rik	0	NA	NA	NA	NA	NA	RIKEN cDNA 2310015K22 gene [Source:MGI Symbol;Acc:MGI:1916815]
ENSMUSG00000103404	Gm37932	0	NA	NA	NA	NA	NA	predicted gene, 37932 [Source:MGI Symbol;Acc:MGI:5611160]
ENSMUSG00000004364	Cul3	3857.70247560474	0.855654657367561	0.0549657721957723	15.5670451480235	1.2191029893295e-54	1.57345559156127e-53	cullin 3 [Source:MGI Symbol;Acc:MGI:1347360]	NM_016716
ENSMUSG00000103076	Gm37902	10.0243065427225	0.658168000512504	0.793854093543919	0.829079305460672	0.40705953306131	0.541386218060044	predicted gene, 37902 [Source:MGI Symbol;Acc:MGI:5611130]
ENSMUSG00000103525	Gm37262	0.1905941853196	0	4.9974549951815	0	1	NA	predicted gene, 37262 [Source:MGI Symbol;Acc:MGI:5610490]
ENSMUSG00000101722	Gm29125	1.06493952788062	2.50741159721639	2.57131652969911	0.975146998922692	0.329487348215358	NA	predicted gene 29125 [Source:MGI Symbol;Acc:MGI:5579831]
ENSMUSG00000090637	Gm6189	0	NA	NA	NA	NA	NA	predicted gene 6189 [Source:MGI Symbol;Acc:MGI:3643154]
ENSMUSG00000101483	1700016L21Rik	0.18675700594527	1.95292563323052	4.99575549053083	0.390916976808049	0.695858604830179	NA	RIKEN cDNA 1700016L21 gene [Source:MGI Symbol;Acc:MGI:1919458]		NR_040460
ENSMUSG00000110100	Gm45261	0	NA	NA	NA	NA	NA	predicted gene 45261 [Source:MGI Symbol;Acc:MGI:5791097]
ENSMUSG00000038608	Dock10	14002.9865942912	1.86614442010696	0.0406611677146725	45.8950031440826	0	0	dedicator of cytokinesis 10 [Source:MGI Symbol;Acc:MGI:2146320]	NM_175291
ENSMUSG00000103192	Gm37645	1.48703438861817	4.26894143371424	2.37277612028994	1.79913368025324	0.071997537081649	0.129811709238043	predicted gene, 37645 [Source:MGI Symbol;Acc:MGI:5610873]
ENSMUSG00000104488	Gm38062	1.24929012334606	3.53980248893973	2.51946390188312	1.40498241959092	0.160026506088376	0.256241722700234	predicted gene, 38062 [Source:MGI Symbol;Acc:MGI:5611290]
ENSMUSG00000102721	A630081D01Rik	1.49350408383189	1.95642799421418	2.78180636725113	0.703294095968098	0.481872489294458	0.614371556816425	RIKEN cDNA A630081D01 gene [Source:MGI Symbol;Acc:MGI:2138649]
ENSMUSG00000099949	Gm29124	0	NA	NA	NA	NA	NA	predicted gene 29124 [Source:MGI Symbol;Acc:MGI:5579830]
ENSMUSG00000099918	Gm28066	0	NA	NA	NA	NA	NA	predicted gene 28066 [Source:MGI Symbol;Acc:MGI:5578772]
ENSMUSG00000054976	Nyap2	70.856472066966	1.69710215150231	0.363791455238012	4.66504126764597	3.08555108829892e-06	1.04692430327932e-05	neuronal tyrosine-phophorylated phosphoinositide 3-kinase adaptor 2 [Source:MGI Symbol;Acc:MGI:2443135]
ENSMUSG00000104029	Gm37210	0	NA	NA	NA	NA	NA	predicted gene, 37210 [Source:MGI Symbol;Acc:MGI:5610438]
ENSMUSG00000101986	Gm6198	0	NA	NA	NA	NA	NA	predicted gene 6198 [Source:MGI Symbol;Acc:MGI:3644461]
ENSMUSG00000087008	Gm5530	2.99983079517607	3.11728357489202	1.96231821099222	1.58857190308385	0.112157075736548	0.189884467882729	predicted gene 5530 [Source:MGI Symbol;Acc:MGI:3646374]
ENSMUSG00000100561	Gm7516	0	NA	NA	NA	NA	NA	predicted gene 7516 [Source:MGI Symbol;Acc:MGI:3643007]
ENSMUSG00000103571	Gm37114	0	NA	NA	NA	NA	NA	predicted gene, 37114 [Source:MGI Symbol;Acc:MGI:5610342]
ENSMUSG00000098797	Mir6344	0	NA	NA	NA	NA	NA	microRNA 6344 [Source:MGI Symbol;Acc:MGI:5531222]		NR_105762
ENSMUSG00000055980	Irs1	1.18245657274845	-1.06517301282926	2.24047903112841	-0.475421995934853	0.634486219606909	NA	insulin receptor substrate 1 [Source:MGI Symbol;Acc:MGI:99454]	NM_010570
ENSMUSG00000022591	Gm9747	0	NA	NA	NA	NA	NA	predicted gene 9747 [Source:MGI Symbol;Acc:MGI:3710571]
ENSMUSG00000026142	Rhbdd1	1800.0038979903	-0.0524316360487955	0.0708887612375484	-0.739632561402744	0.459522978504089	0.593803525098278	rhomboid domain containing 1 [Source:MGI Symbol;Acc:MGI:1924117]	NM_029777
ENSMUSG00000104493	Gm19552	0.381188370639201	0	4.70154196870253	0	1	NA	predicted gene, 19552 [Source:MGI Symbol;Acc:MGI:5011737]
ENSMUSG00000100786	Gm28940	0	NA	NA	NA	NA	NA	predicted gene 28940 [Source:MGI Symbol;Acc:MGI:5579646]
ENSMUSG00000096779	Gm22112	0	NA	NA	NA	NA	NA	predicted gene, 22112 [Source:MGI Symbol;Acc:MGI:5451889]
ENSMUSG00000067158	Col4a4	2.07978240169103	-3.18305120750802	2.08707148211162	-1.52512802498146	0.127227168362658	0.211715065484468	collagen, type IV, alpha 4 [Source:MGI Symbol;Acc:MGI:104687]	NM_007735
ENSMUSG00000079465	Col4a3	14.7267994504889	3.35953195353491	0.878850808884342	3.82264193145555	0.000132029436777519	0.000383255673242346	collagen, type IV, alpha 3 [Source:MGI Symbol;Acc:MGI:104688]
ENSMUSG00000065055	n-R5s213	0	NA	NA	NA	NA	NA	nuclear encoded rRNA 5S 213 [Source:MGI Symbol;Acc:MGI:4422078]
ENSMUSG00000097564	C430014B12Rik	3.04797207305944	-1.80138005411502	1.52409563851118	-1.181933737357	0.237231994103983	0.354447947609874	RIKEN cDNA C430014B12 gene [Source:MGI Symbol;Acc:MGI:2444820]
ENSMUSG00000026150	Mff	1847.04048393382	0.173979661496449	0.0673722676658578	2.58236315214037	0.00981262696978169	0.0217301291097736	mitochondrial fission factor [Source:MGI Symbol;Acc:MGI:1922984]	NM_029409
ENSMUSG00000101450	Gm28941	9.08729444356209	-0.424640401934656	0.837000521813291	-0.507335886738408	0.611919162597941	0.729820184100689	predicted gene 28941 [Source:MGI Symbol;Acc:MGI:5579647]
ENSMUSG00000026149	Tm4sf20	0.136971493563317	-0.950777298767834	4.99268065097726	-0.190434230673602	0.848968876235861	NA	transmembrane 4 L six family member 20 [Source:MGI Symbol;Acc:MGI:1913511]	NM_025453
ENSMUSG00000114299	Gm47791	0	NA	NA	NA	NA	NA	predicted gene, 47791 [Source:MGI Symbol;Acc:MGI:6096961]
ENSMUSG00000099771	Gm19257	0	NA	NA	NA	NA	NA	predicted gene, 19257 [Source:MGI Symbol;Acc:MGI:5011442]
ENSMUSG00000102280	Gm36999	0	NA	NA	NA	NA	NA	predicted gene, 36999 [Source:MGI Symbol;Acc:MGI:5610227]
ENSMUSG00000100170	Gm28942	0	NA	NA	NA	NA	NA	predicted gene 28942 [Source:MGI Symbol;Acc:MGI:5579648]
ENSMUSG00000100744	Gm17764	0	NA	NA	NA	NA	NA	predicted gene, 17764 [Source:MGI Symbol;Acc:MGI:5009928]
ENSMUSG00000093782	Gm22396	0	NA	NA	NA	NA	NA	predicted gene, 22396 [Source:MGI Symbol;Acc:MGI:5452173]
ENSMUSG00000026159	Agfg1	4771.97077274844	1.56673568618317	0.0503727640542003	31.102833358467	2.20515306695688e-212	8.39999973838946e-211	ArfGAP with FG repeats 1 [Source:MGI Symbol;Acc:MGI:1333754]	NM_010472
ENSMUSG00000113880	A030005L19Rik	0.83583788631085	1.0961962468138	2.61433649262919	0.41930189549218	0.674995511463472	NA	RIKEN cDNA A030005L19 gene [Source:MGI Symbol;Acc:MGI:1925172]
ENSMUSG00000113973	A030014E15Rik	0	NA	NA	NA	NA	NA	RIKEN cDNA A030014E15 gene [Source:MGI Symbol;Acc:MGI:1925167]
ENSMUSG00000113846	Gm6217	0	NA	NA	NA	NA	NA	predicted gene 6217 [Source:MGI Symbol;Acc:MGI:3644079]
ENSMUSG00000113084	A030003K21Rik	0	NA	NA	NA	NA	NA	RIKEN cDNA A030003K21 gene [Source:MGI Symbol;Acc:MGI:1925163]
ENSMUSG00000113925	Gm7544	0	NA	NA	NA	NA	NA	predicted gene 7544 [Source:MGI Symbol;Acc:MGI:3779750]
ENSMUSG00000114011	Gm47955	0	NA	NA	NA	NA	NA	predicted gene, 47955 [Source:MGI Symbol;Acc:MGI:6097226]
ENSMUSG00000113097	Gm47959	0	NA	NA	NA	NA	NA	predicted gene, 47959 [Source:MGI Symbol;Acc:MGI:6097234]
ENSMUSG00000101784	Gm7553	0	NA	NA	NA	NA	NA	predicted gene 7553 [Source:MGI Symbol;Acc:MGI:3826364]
ENSMUSG00000038496	Slc19a3	0	NA	NA	NA	NA	NA	solute carrier family 19, member 3 [Source:MGI Symbol;Acc:MGI:1931307]	NM_030556
ENSMUSG00000100432	Gm7539	0	NA	NA	NA	NA	NA	predicted gene 7539 [Source:MGI Symbol;Acc:MGI:3647619]
ENSMUSG00000100190	Krtap28-10	0	NA	NA	NA	NA	NA	keratin associated protein 28-10 [Source:MGI Symbol;Acc:MGI:3779575]
ENSMUSG00000113267	Gm47969	0	NA	NA	NA	NA	NA	predicted gene, 47969 [Source:MGI Symbol;Acc:MGI:6097249]
ENSMUSG00000104423	A030005K14Rik	0	NA	NA	NA	NA	NA	RIKEN cDNA A030005K14 gene [Source:MGI Symbol;Acc:MGI:1925171]
ENSMUSG00000101315	Krtap28-13	0	NA	NA	NA	NA	NA	keratin associated protein 28-13 [Source:MGI Symbol;Acc:MGI:1918636]	NM_027778
ENSMUSG00000099691	Gm29518	0	NA	NA	NA	NA	NA	predicted gene 29518 [Source:MGI Symbol;Acc:MGI:5580224]
ENSMUSG00000026166	Ccl20	2.01791337106868	4.54788280138708	2.14254690850509	2.12265261653489	0.0337829723506362	0.0664196646358506	chemokine (C-C motif) ligand 20 [Source:MGI Symbol;Acc:MGI:1329031]
ENSMUSG00000101173	Gm29519	0	NA	NA	NA	NA	NA	predicted gene 29519 [Source:MGI Symbol;Acc:MGI:5580225]
ENSMUSG00000053161	Daw1	0	NA	NA	NA	NA	NA	dynein assembly factor with WDR repeat domains 1 [Source:MGI Symbol;Acc:MGI:1923089]
ENSMUSG00000101896	Gm6244	0	NA	NA	NA	NA	NA	predicted gene 6244 [Source:MGI Symbol;Acc:MGI:3643858]
ENSMUSG00000084443	n-R5s214	0	NA	NA	NA	NA	NA	nuclear encoded rRNA 5S 214 [Source:MGI Symbol;Acc:MGI:4422079]
ENSMUSG00000026163	Sphkap	0.1905941853196	0	4.9974549951815	0	1	NA	SPHK1 interactor, AKAP domain containing [Source:MGI Symbol;Acc:MGI:1924879]	NM_172430
ENSMUSG00000079140	Gm6374	0.512109386802262	1.53024512373357	3.50710522245642	0.436327120707764	0.662599407407158	NA	predicted gene 6374 [Source:MGI Symbol;Acc:MGI:3647016]
ENSMUSG00000104374	Gm37517	0	NA	NA	NA	NA	NA	predicted gene, 37517 [Source:MGI Symbol;Acc:MGI:5610745]
ENSMUSG00000104219	Gm37989	0	NA	NA	NA	NA	NA	predicted gene, 37989 [Source:MGI Symbol;Acc:MGI:5611217]
ENSMUSG00000100580	4933436I20Rik	0	NA	NA	NA	NA	NA	RIKEN cDNA 4933436I20 gene [Source:MGI Symbol;Acc:MGI:1918540]
ENSMUSG00000094946	Gm25754	0	NA	NA	NA	NA	NA	predicted gene, 25754 [Source:MGI Symbol;Acc:MGI:5455531]
ENSMUSG00000077736	Gm24555	0	NA	NA	NA	NA	NA	predicted gene, 24555 [Source:MGI Symbol;Acc:MGI:5454332]
ENSMUSG00000045658	Pid1	6853.25508698661	0.121503708702511	0.0444409341564492	2.73404938507304	0.00625606605101804	0.0143444089362621	phosphotyrosine interaction domain containing 1 [Source:MGI Symbol;Acc:MGI:2138391]	NM_001003948
ENSMUSG00000102750	Gm37058	0	NA	NA	NA	NA	NA	predicted gene, 37058 [Source:MGI Symbol;Acc:MGI:5610286]
ENSMUSG00000101934	Gm18304	0.18675700594527	1.95292563323052	4.99575549053083	0.390916976808049	0.695858604830179	NA	predicted gene, 18304 [Source:MGI Symbol;Acc:MGI:5010489]
ENSMUSG00000098851	Mir6353	0	NA	NA	NA	NA	NA	microRNA 6353 [Source:MGI Symbol;Acc:MGI:5530773]		NR_105771
ENSMUSG00000036766	Dner	82.7507427314897	0.405079916923584	0.280842256249184	1.44237524058405	0.149196544730291	0.241889491633663	delta/notch-like EGF repeat containing [Source:MGI Symbol;Acc:MGI:2152889]	NM_152915
ENSMUSG00000104396	Gm37959	0	NA	NA	NA	NA	NA	predicted gene, 37959 [Source:MGI Symbol;Acc:MGI:5611187]
ENSMUSG00000102481	Gm37925	0	NA	NA	NA	NA	NA	predicted gene, 37925 [Source:MGI Symbol;Acc:MGI:5611153]
ENSMUSG00000093254	Mir5126	0	NA	NA	NA	NA	NA	microRNA 5126 [Source:MGI Symbol;Acc:MGI:4950451]		NR_039588
ENSMUSG00000026219	Trip12	11694.2182740723	0.677332921250277	0.0504464394713433	13.4267735909299	4.21373784296572e-41	4.52029139138487e-40	thyroid hormone receptor interactor 12 [Source:MGI Symbol;Acc:MGI:1309481]
ENSMUSG00000103505	Gm38374	0.882019701309678	1.52897629311449	2.85240632177575	0.536030326900492	0.591937591040022	NA	predicted gene, 38374 [Source:MGI Symbol;Acc:MGI:5611602]
ENSMUSG00000104503	Gm37738	1.3064284527474	0.483235275443051	2.2689546577043	0.212977052583317	0.831344861451833	0.88903508400923	predicted gene, 37738 [Source:MGI Symbol;Acc:MGI:5610966]
ENSMUSG00000073633	Fbxo36	52.1174220156594	0.0906079389632502	0.349991602838715	0.258886036774444	0.795723172046696	0.867582357331241	F-box protein 36 [Source:MGI Symbol;Acc:MGI:1289192]	NM_025386
ENSMUSG00000026220	Slc16a14	8.1113908835708	-2.53031061816026	1.13718261858377	-2.22506972654178	0.0260765576719769	0.0527104573209743	solute carrier family 16 (monocarboxylic acid transporters), member 14 [Source:MGI Symbol;Acc:MGI:1919031]	NM_027921
ENSMUSG00000096802	Gm15433	1.23195867322397	2.10196721214687	2.44851806046738	0.858465063453786	0.390635713911397	NA	predicted pseudogene 15433 [Source:MGI Symbol;Acc:MGI:3705860]
ENSMUSG00000099693	Gm29284	0	NA	NA	NA	NA	NA	predicted gene 29284 [Source:MGI Symbol;Acc:MGI:5579990]
ENSMUSG00000052477	C130026I21Rik	22.2454796111466	3.37606665718408	0.704683246283173	4.79089956372742	1.66035227692282e-06	5.76551109285543e-06	RIKEN cDNA C130026I21 gene [Source:MGI Symbol;Acc:MGI:3612702]
ENSMUSG00000064281	Rpl19-ps1	1.13761522719159	0.537336546380326	2.20866424618774	0.243285753960927	0.807784039611003	NA	ribosomal protein L19, pseudogene 1 [Source:MGI Symbol;Acc:MGI:3642668]
ENSMUSG00000098842	Gm27907	0	NA	NA	NA	NA	NA	predicted gene, 27907 [Source:MGI Symbol;Acc:MGI:5531289]
ENSMUSG00000061852	Gm7582	1.7240035013905	4.77431262230831	2.3146985932978	2.06260661156157	0.0391500190822586	0.0758390481480457	predicted gene 7582 [Source:MGI Symbol;Acc:MGI:3643856]
ENSMUSG00000089976	Gm2389	0.549412179517489	1.97986518214304	3.57252013901941	0.554192868087365	0.579446858701033	NA	predicted pseudogene 2389 [Source:MGI Symbol;Acc:MGI:3780557]
ENSMUSG00000101279	Gm18342	7.93708548460116	5.1029979046864	1.63826928326665	3.11487125883921	0.00184025209956071	0.00462904135591119	predicted gene, 18342 [Source:MGI Symbol;Acc:MGI:5010527]
ENSMUSG00000089844	A530032D15Rik	197.62358156558	4.74963046096013	0.333443109443803	14.2442003641422	4.87091490132523e-46	5.60138194383005e-45	RIKEN cDNA A530032D15Rik gene [Source:MGI Symbol;Acc:MGI:3037746]
ENSMUSG00000073631	Gm10553	0.163181965969016	0	4.99745499518503	0	1	NA	predicted gene 10553 [Source:MGI Symbol;Acc:MGI:3642178]
ENSMUSG00000072109	A530040E14Rik	254.561659782964	4.70307959917793	0.275663522586287	17.0609428300612	2.89839242769279e-65	4.33599507182841e-64	RIKEN cDNA A530040E14 gene [Source:MGI Symbol;Acc:MGI:3612703]
ENSMUSG00000090128	Gm16038	0.377351191264871	1.95339798733299	4.33828515297572	0.450269615401632	0.652516045127568	NA	predicted gene 16038 [Source:MGI Symbol;Acc:MGI:3802117]
ENSMUSG00000091199	Gm2619	0	NA	NA	NA	NA	NA	predicted gene 2619 [Source:MGI Symbol;Acc:MGI:3780787]
ENSMUSG00000089716	Gm6264	1.60427093816962	4.27950741032566	2.41615767518061	1.77120369845306	0.0765268344723653	0.136927866486598	predicted gene 6264 [Source:MGI Symbol;Acc:MGI:3779580]
ENSMUSG00000079457	Gm7609	5.17523313295135	2.30551792280772	1.26022373289021	1.82945128125799	0.0673320313439474	0.122419170013921	predicted pseudogene 7609 [Source:MGI Symbol;Acc:MGI:3644536]
ENSMUSG00000090252	Gm16028	6.8460719864848	4.42608732617995	1.6779437499071	2.63780435215721	0.00834447090064483	0.0187565377873257	predicted gene 16028 [Source:MGI Symbol;Acc:MGI:3801982]
ENSMUSG00000079455	Gm16026	1.59802443172541	2.94260604604129	2.50722639237983	1.17364991649127	0.240535278614868	0.35801813900925	predicted pseudogene 16026 [Source:MGI Symbol;Acc:MGI:3783243]
ENSMUSG00000089652	Gm16025	0	NA	NA	NA	NA	NA	predicted gene 16025 [Source:MGI Symbol;Acc:MGI:3802144]
ENSMUSG00000089937	Gm7281	0	NA	NA	NA	NA	NA	predicted gene 7281 [Source:MGI Symbol;Acc:MGI:3779713]
ENSMUSG00000096292	Gm2666	0.18675700594527	1.95292563323052	4.99575549053083	0.390916976808049	0.695858604830179	NA	predicted gene 2666 [Source:MGI Symbol;Acc:MGI:3780835]
ENSMUSG00000101751	Gm2427	0.486910465477604	0.490194420668949	3.71256617919929	0.132036547500595	0.894955384076557	NA	predicted gene 2427 [Source:MGI Symbol;Acc:MGI:3780593]
ENSMUSG00000089714	Gm16092	0	NA	NA	NA	NA	NA	predicted gene 16092 [Source:MGI Symbol;Acc:MGI:3841241]
ENSMUSG00000090186	Gm7592	0.808844884773729	-0.438382475978026	2.92385355457085	-0.149933116620258	0.880817383745954	NA	predicted gene 7592 [Source:MGI Symbol;Acc:MGI:3644077]
ENSMUSG00000094127	G530012D18Rik	0	NA	NA	NA	NA	NA	RIKEN cDNA G530012D1 gene [Source:MGI Symbol;Acc:MGI:3642025]
ENSMUSG00000070034	Sp110	1926.06472197103	2.23965835361913	0.074162986354461	30.199139270292	2.4310274185061e-200	8.85066088472043e-199	Sp110 nuclear body protein [Source:MGI Symbol;Acc:MGI:1923364]
ENSMUSG00000090103	Gm16094	8.87392962461201	4.2149748840314	1.28353958611268	3.28386824188013	0.00102392780222636	0.00266315092673257	predicted gene 16094 [Source:MGI Symbol;Acc:MGI:3801967]
ENSMUSG00000070031	Sp140	3297.72820706456	3.59904200678029	0.0687401161602538	52.3572290507896	0	0	Sp140 nuclear body protein [Source:MGI Symbol;Acc:MGI:3702467]
ENSMUSG00000073628	Gm10552	2.27451753144157	1.50965393296014	1.82294278625994	0.828141148662944	0.407590568245058	0.541873516807293	predicted gene 10552 [Source:MGI Symbol;Acc:MGI:3642083]
ENSMUSG00000090246	Gm17017	99.8042815333917	4.04457606013056	0.390530520415774	10.3566196460767	3.90520226153208e-25	3.04713174090905e-24	predicted gene 17017 [Source:MGI Symbol;Acc:MGI:4820558]
ENSMUSG00000026222	Sp100	3193.33221906917	1.18092254291943	0.0662951394343133	17.8131089699195	5.59158588196488e-71	8.87320513728198e-70	nuclear antigen Sp100 [Source:MGI Symbol;Acc:MGI:109561]	NM_001313712
ENSMUSG00000064414	n-R5s215	0	NA	NA	NA	NA	NA	nuclear encoded rRNA 5S 215 [Source:MGI Symbol;Acc:MGI:4422080]
ENSMUSG00000052760	A630001G21Rik	773.927124202648	1.00749294469344	0.0957641679977723	10.5205628133988	6.94574367693421e-26	5.51370757103856e-25	RIKEN cDNA A630001G21 gene [Source:MGI Symbol;Acc:MGI:2443131]
ENSMUSG00000098634	Mir8096	0	NA	NA	NA	NA	NA	microRNA 8096 [Source:MGI Symbol;Acc:MGI:5530861]		NR_106172
ENSMUSG00000094834	Gm25472	0	NA	NA	NA	NA	NA	predicted gene, 25472 [Source:MGI Symbol;Acc:MGI:5455249]
ENSMUSG00000100217	9930111H07Rik	1.78650299510327	-0.480125236344745	1.91132922179727	-0.251199652508462	0.801659753210108	0.871251201495661	RIKEN cDNA 9930111H07 gene [Source:MGI Symbol;Acc:MGI:1925012]		NR_108086
ENSMUSG00000092932	Gm22906	0	NA	NA	NA	NA	NA	predicted gene, 22906 [Source:MGI Symbol;Acc:MGI:5452683]
ENSMUSG00000036707	Cab39	7828.04682396924	-0.129503091074299	0.0521994829725686	-2.48092670079423	0.0131041316899513	0.0282957080553521	calcium binding protein 39 [Source:MGI Symbol;Acc:MGI:107438]	NM_001355047
ENSMUSG00000026223	Itm2c	3905.07781595602	0.115942461414579	0.0554463232454036	2.09107574007066	0.0365212750299381	0.0712331518184972	integral membrane protein 2C [Source:MGI Symbol;Acc:MGI:1927594]	NM_022417
ENSMUSG00000026224	4933407L21Rik	0.136971493563317	-0.950777298767834	4.99268065097726	-0.190434230673602	0.848968876235861	NA	RIKEN cDNA 4933407L21 gene [Source:MGI Symbol;Acc:MGI:1918391]		NR_037692
ENSMUSG00000099767	Gm28884	0	NA	NA	NA	NA	NA	predicted gene 28884 [Source:MGI Symbol;Acc:MGI:5579590]
ENSMUSG00000049608	Gpr55	1.27943545121028	-1.0649673092482	2.43394547665128	-0.437547726300519	0.661714171790424	0.768614022860385	G protein-coupled receptor 55 [Source:MGI Symbol;Acc:MGI:2685064]	NM_001033290
ENSMUSG00000100108	Gm28100	0.31647335857339	0.521658310308615	4.62517227023697	0.112786784973501	0.910199595549783	NA	predicted gene 28100 [Source:MGI Symbol;Acc:MGI:5578806]
ENSMUSG00000099342	Gm18180	0.657959902649181	0.546060516270361	3.09679860436887	0.176330651757591	0.860034182671697	NA	predicted gene, 18180 [Source:MGI Symbol;Acc:MGI:5010365]
ENSMUSG00000026226	Spata3	0	NA	NA	NA	NA	NA	spermatogenesis associated 3 [Source:MGI Symbol;Acc:MGI:1917310]
ENSMUSG00000026227	2810459M11Rik	0	NA	NA	NA	NA	NA	RIKEN cDNA 2810459M11 gene [Source:MGI Symbol;Acc:MGI:1920042]	NM_001144993
ENSMUSG00000026229	Psmd1	3794.74319974361	0.444621203879553	0.0528763382991883	8.408698827891	4.14584144388303e-17	2.56095971473495e-16	proteasome (prosome, macropain) 26S subunit, non-ATPase, 1 [Source:MGI Symbol;Acc:MGI:1917497]
ENSMUSG00000077274	Gm22786	0	NA	NA	NA	NA	NA	predicted gene, 22786 [Source:MGI Symbol;Acc:MGI:5452563]
ENSMUSG00000026228	Htr2b	76.2010088180275	-0.684341364549969	0.31680459041312	-2.16013714844716	0.0307620539699173	0.0610154147095828	5-hydroxytryptamine (serotonin) receptor 2B [Source:MGI Symbol;Acc:MGI:109323]	NM_008311
ENSMUSG00000103272	Gm37914	2.65811746886512	-1.08791749748373	1.58084484517399	-0.688187396002162	0.491334780000474	0.623310075671447	predicted gene, 37914 [Source:MGI Symbol;Acc:MGI:5611142]
ENSMUSG00000094638	Gm21972	0	NA	NA	NA	NA	NA	predicted gene 21972 [Source:MGI Symbol;Acc:MGI:5439441]
ENSMUSG00000062590	Armc9	142.187315609238	-0.803277612017156	0.215181383451119	-3.73302559512371	0.000189193360807305	0.000538086060394921	armadillo repeat containing 9 [Source:MGI Symbol;Acc:MGI:1926045]
ENSMUSG00000087538	Gm16341	0	NA	NA	NA	NA	NA	predicted gene 16341 [Source:MGI Symbol;Acc:MGI:3840137]
ENSMUSG00000079445	B3gnt7	68.454771290094	3.73277174069412	0.381889154345829	9.77449005350339	1.44885097747322e-22	1.06201744700665e-21	UDP-GlcNAc:betaGal beta-1,3-N-acetylglucosaminyltransferase 7 [Source:MGI Symbol;Acc:MGI:2384394]
ENSMUSG00000099644	Gm28626	0	NA	NA	NA	NA	NA	predicted gene 28626 [Source:MGI Symbol;Acc:MGI:5579332]
ENSMUSG00000091806	Gm5258	0	NA	NA	NA	NA	NA	predicted gene 5258 [Source:MGI Symbol;Acc:MGI:3647794]
ENSMUSG00000101853	Gm28627	0	NA	NA	NA	NA	NA	predicted gene 28627 [Source:MGI Symbol;Acc:MGI:5579333]
ENSMUSG00000026234	Ncl	9742.91865566203	0.376418947292421	0.0494359642041984	7.614273400992	2.65178957962733e-14	1.4712693635316e-13	nucleolin [Source:MGI Symbol;Acc:MGI:97286]	NM_010880
ENSMUSG00000064837	Snora75	0	NA	NA	NA	NA	NA	small nucleolar RNA, H/ACA box 75 [Source:MGI Symbol;Acc:MGI:3819511]		NR_028478
ENSMUSG00000104627	mmu-mir-3535	0	NA	NA	NA	NA	NA	mmu-mir-3535 [Source:miRBase;Acc:MI0026036]		NR_106184
ENSMUSG00000064696	Gm24148	0	NA	NA	NA	NA	NA	predicted gene, 24148 [Source:MGI Symbol;Acc:MGI:5453925]
ENSMUSG00000064823	Snord82	0	NA	NA	NA	NA	NA	small nucleolar RNA, C/D box 82 [Source:MGI Symbol;Acc:MGI:1931502]		NR_002851
ENSMUSG00000073627	C130036L24Rik	8.28035909175768	-1.76707511329383	0.935134417449877	-1.88964824769542	0.0588050198415437	0.108839883760257	RIKEN cDNA C130036L24 gene [Source:MGI Symbol;Acc:MGI:2441877]		NR_015507
ENSMUSG00000110510	Gm45908	0	NA	NA	NA	NA	NA	predicted gene 45908 [Source:MGI Symbol;Acc:MGI:5805023]
ENSMUSG00000026237	Nmur1	0.18675700594527	1.95292563323052	4.99575549053083	0.390916976808049	0.695858604830179	NA	neuromedin U receptor 1 [Source:MGI Symbol;Acc:MGI:1341898]
ENSMUSG00000036574	Tex44	0	NA	NA	NA	NA	NA	testis expressed 44 [Source:MGI Symbol;Acc:MGI:1919113]	NM_027966
ENSMUSG00000101328	Rpl30-ps6	0.163181965969016	0	4.99745499518503	0	1	NA	ribosomal protein L30, pseudogene 6 [Source:MGI Symbol;Acc:MGI:3642608]
ENSMUSG00000026238	Ptma	4947.49335318562	0.553226351799174	0.0550956360104888	10.0412009345686	1.00443734386945e-23	7.56476930467535e-23	prothymosin alpha [Source:MGI Symbol;Acc:MGI:97803]	NM_008972
ENSMUSG00000026239	Pde6d	457.350320441747	0.0656258666528638	0.12869165014049	0.509946578361698	0.610088888636943	0.728538627076045	phosphodiesterase 6D, cGMP-specific, rod, delta [Source:MGI Symbol;Acc:MGI:1270843]	NM_008801
ENSMUSG00000102927	Gm37152	0.845728459675493	1.5050667129571	2.87829815686376	0.522901600505849	0.601042730769009	NA	predicted gene, 37152 [Source:MGI Symbol;Acc:MGI:5610380]
ENSMUSG00000026240	Cops7b	371.295066953593	-0.296346498102636	0.133825924126293	-2.21441772240609	0.0268000568776437	0.0540203008302921	COP9 signalosome subunit 7B [Source:MGI Symbol;Acc:MGI:1349388]
ENSMUSG00000084468	Gm22955	0	NA	NA	NA	NA	NA	predicted gene, 22955 [Source:MGI Symbol;Acc:MGI:5452732]
ENSMUSG00000103609	Gm37022	0	NA	NA	NA	NA	NA	predicted gene, 37022 [Source:MGI Symbol;Acc:MGI:5610250]
ENSMUSG00000026241	Nppc	0.373514011890541	2.93264976838818	4.61912900699548	0.634892371255881	0.525498612875205	NA	natriuretic peptide type C [Source:MGI Symbol;Acc:MGI:97369]	NM_010933
ENSMUSG00000053333	Dis3l2	707.917082170852	0.321990823997642	0.100994537197007	3.18820040107263	0.00143161279939298	0.0036553328513283	DIS3 like 3'-5' exoribonuclease 2 [Source:MGI Symbol;Acc:MGI:2442555]
ENSMUSG00000100225	Gm29097	0	NA	NA	NA	NA	NA	predicted gene 29097 [Source:MGI Symbol;Acc:MGI:5579803]
ENSMUSG00000100768	Gm29055	0	NA	NA	NA	NA	NA	predicted gene 29055 [Source:MGI Symbol;Acc:MGI:5579761]
ENSMUSG00000104121	Gm37485	0	NA	NA	NA	NA	NA	predicted gene, 37485 [Source:MGI Symbol;Acc:MGI:5610713]
ENSMUSG00000102383	Gm38142	0	NA	NA	NA	NA	NA	predicted gene, 38142 [Source:MGI Symbol;Acc:MGI:5611370]
ENSMUSG00000104400	Gm38010	0	NA	NA	NA	NA	NA	predicted gene, 38010 [Source:MGI Symbol;Acc:MGI:5611238]
ENSMUSG00000102293	Gm37541	0	NA	NA	NA	NA	NA	predicted gene, 37541 [Source:MGI Symbol;Acc:MGI:5610769]
ENSMUSG00000102649	Gm38021	0.521999960166905	1.98183091169379	3.87919666523619	0.510886939415618	0.609430227043292	NA	predicted gene, 38021 [Source:MGI Symbol;Acc:MGI:5611249]
ENSMUSG00000084106	Gm6136	9.7812563427589	-0.66076990318466	0.849622411142954	-0.777721837981839	0.436733015207955	0.571339414759688	predicted pseudogene 6136 [Source:MGI Symbol;Acc:MGI:3646897]
ENSMUSG00000102571	Gm37967	0.332607521792189	0.516152069284066	4.53812065701918	0.113736964768825	0.909446308992933	NA	predicted gene, 37967 [Source:MGI Symbol;Acc:MGI:5611195]
ENSMUSG00000099401	Gm28375	0	NA	NA	NA	NA	NA	predicted gene 28375 [Source:MGI Symbol;Acc:MGI:5579081]
ENSMUSG00000102956	Gm37017	0	NA	NA	NA	NA	NA	predicted gene, 37017 [Source:MGI Symbol;Acc:MGI:5610245]
ENSMUSG00000103984	Gm37447	5.17857343481517	-0.710727499677454	1.13794818046043	-0.624569301029055	0.532253773321483	0.661238720653656	predicted gene, 37447 [Source:MGI Symbol;Acc:MGI:5610675]
ENSMUSG00000101940	Akp-ps1	0.12971635262812	-0.911168897654301	4.99546314502376	-0.182399283350126	0.855269388176157	NA	alkaline phosphatase pseudogene 1 [Source:MGI Symbol;Acc:MGI:87981]
ENSMUSG00000101625	Gm29371	0.386230213548472	1.98402923182408	4.30101305209357	0.461293469188226	0.644588069842998	NA	predicted gene 29371 [Source:MGI Symbol;Acc:MGI:5580077]
ENSMUSG00000026246	Alppl2	0	NA	NA	NA	NA	NA	alkaline phosphatase, placental-like 2 [Source:MGI Symbol;Acc:MGI:108009]	NM_007433
ENSMUSG00000079440	Alpi	0.326363931938033	0	4.98411432514451	0	1	NA	alkaline phosphatase, intestinal [Source:MGI Symbol;Acc:MGI:1924018]	NM_001081082
ENSMUSG00000100940	Gm29372	0	NA	NA	NA	NA	NA	predicted gene 29372 [Source:MGI Symbol;Acc:MGI:5580078]
ENSMUSG00000036500	Akp3	0	NA	NA	NA	NA	NA	alkaline phosphatase 3, intestine, not Mn requiring [Source:MGI Symbol;Acc:MGI:87984]
ENSMUSG00000099839	Gm29374	0	NA	NA	NA	NA	NA	predicted gene 29374 [Source:MGI Symbol;Acc:MGI:5580080]
ENSMUSG00000026247	Ecel1	0.381188370639201	0	4.70154196870253	0	1	NA	endothelin converting enzyme-like 1 [Source:MGI Symbol;Acc:MGI:1343461]	NM_021306
ENSMUSG00000036480	Prss56	1.00386858273524	0.499701724245296	2.91149608662294	0.171630567027449	0.863727975011977	NA	protease, serine 56 [Source:MGI Symbol;Acc:MGI:1916703]	NM_027084
ENSMUSG00000026251	Chrnd	0	NA	NA	NA	NA	NA	cholinergic receptor, nicotinic, delta polypeptide [Source:MGI Symbol;Acc:MGI:87893]
ENSMUSG00000026253	Chrng	0.266687846191437	-1.92300947687907	4.83671065039573	-0.397586214242883	0.690935224036878	NA	cholinergic receptor, nicotinic, gamma polypeptide [Source:MGI Symbol;Acc:MGI:87895]
ENSMUSG00000026254	Eif4e2	2212.31404319047	0.245111989928259	0.0639350450679571	3.8337658113438	0.000126196293403791	0.000367295048505975	eukaryotic translation initiation factor 4E member 2 [Source:MGI Symbol;Acc:MGI:1914440]
ENSMUSG00000088318	Gm26187	0	NA	NA	NA	NA	NA	predicted gene, 26187 [Source:MGI Symbol;Acc:MGI:5455964]
ENSMUSG00000026255	Efhd1	3.04514128846163	0.111563088872888	1.4753151957085	0.0756198331023842	0.939721557108477	0.96373288942896	EF hand domain containing 1 [Source:MGI Symbol;Acc:MGI:1921607]
ENSMUSG00000089821	Efhd1os	0	NA	NA	NA	NA	NA	EF hand domain containing 1, opposite strand [Source:MGI Symbol;Acc:MGI:4413444]
ENSMUSG00000048000	Gigyf2	2047.0674099173	0.109945930676515	0.0638629937242825	1.72159061554783	0.0851437043728645	0.150061561439419	GRB10 interacting GYF protein 2 [Source:MGI Symbol;Acc:MGI:2138584]
ENSMUSG00000095281	Gm22549	0	NA	NA	NA	NA	NA	predicted gene, 22549 [Source:MGI Symbol;Acc:MGI:5452326]
ENSMUSG00000079436	Kcnj13	0.195636028228872	1.98670011640341	4.99337361276769	0.397867307850461	0.690727999465047	NA	potassium inwardly-rectifying channel, subfamily J, member 13 [Source:MGI Symbol;Acc:MGI:3781032]	NM_001110227
ENSMUSG00000089613	Gm23504	0	NA	NA	NA	NA	NA	predicted gene, 23504 [Source:MGI Symbol;Acc:MGI:5453281]
ENSMUSG00000026258	Snorc	0	NA	NA	NA	NA	NA	secondary ossification center associated regulator of chondrocyte maturation [Source:MGI Symbol;Acc:MGI:1920484]	NM_028473
ENSMUSG00000026259	Ngef	0	NA	NA	NA	NA	NA	neuronal guanine nucleotide exchange factor [Source:MGI Symbol;Acc:MGI:1858414]	NM_019867
ENSMUSG00000079434	Neu2	0	NA	NA	NA	NA	NA	neuraminidase 2 [Source:MGI Symbol;Acc:MGI:1344417]
ENSMUSG00000091123	Gm17181	0	NA	NA	NA	NA	NA	predicted gene 17181 [Source:MGI Symbol;Acc:MGI:4938008]
ENSMUSG00000090994	Gm6153	0.514322684828188	0.490720129860134	3.65522650282055	0.134251633785614	0.893203597567197	NA	predicted gene 6153 [Source:MGI Symbol;Acc:MGI:3645798]
ENSMUSG00000026288	Inpp5d	4757.26254550911	-1.00072909406006	0.0551063016669097	-18.1599756069456	1.0707226052305e-73	1.73423338500719e-72	inositol polyphosphate-5-phosphatase D [Source:MGI Symbol;Acc:MGI:107357]	NM_010566
ENSMUSG00000026289	Atg16l1	1071.93252814395	0.548578867314685	0.0925577074782309	5.92688477557321	3.0873544548545e-09	1.31246460627966e-08	autophagy related 16-like 1 (S. cerevisiae) [Source:MGI Symbol;Acc:MGI:1924290]
ENSMUSG00000087968	Gm25395	2.24488909747501	0.52111669909963	1.79161931976102	0.290863518467272	0.771155703601836	0.851378892978722	predicted gene, 25395 [Source:MGI Symbol;Acc:MGI:5455172]
ENSMUSG00000089281	Scarna6	1.81843724687542	2.49952804345525	2.24281183099896	1.11446177022436	0.265081136392945	0.387438953768745	small Cajal body-specific RNA 6 [Source:MGI Symbol;Acc:MGI:3819487]		NR_028519
ENSMUSG00000056055	Sag	5.12625599926807	-0.488215083016567	1.16505814546803	-0.419047825995364	0.675181179940591	0.779047924351589	S-antigen, retina and pineal gland (arrestin) [Source:MGI Symbol;Acc:MGI:98227]
ENSMUSG00000070738	Dgkd	4986.92252338847	-0.609468503687212	0.0488081641987752	-12.4870196142822	8.78845825763268e-36	8.63420113955841e-35	diacylglycerol kinase, delta [Source:MGI Symbol;Acc:MGI:2138334]	NM_177646
ENSMUSG00000101942	Gm19582	0.821141868618198	0.544052675255389	2.7294615814383	0.199326005888934	0.842007737556948	NA	predicted gene, 19582 [Source:MGI Symbol;Acc:MGI:5011767]		NR_136921
ENSMUSG00000103996	4833421G17Rik	0.1905941853196	0	4.9974549951815	0	1	NA	RIKEN cDNA 4833421G17 gene [Source:MGI Symbol;Acc:MGI:1921007]
ENSMUSG00000103591	Gm38365	0.727387839263342	-1.50511185741205	3.04579483019298	-0.494160618598427	0.621192749750187	NA	predicted gene, 38365 [Source:MGI Symbol;Acc:MGI:5611593]
ENSMUSG00000005501	Usp40	685.315615257705	0.0779017821677107	0.100284865711872	0.776804970667555	0.437273843695486	0.571728775770929	ubiquitin specific peptidase 40 [Source:MGI Symbol;Acc:MGI:2443184]
ENSMUSG00000095942	Gm25198	0	NA	NA	NA	NA	NA	predicted gene, 25198 [Source:MGI Symbol;Acc:MGI:5454975]
ENSMUSG00000084021	Gm5832	0	NA	NA	NA	NA	NA	predicted gene 5832 [Source:MGI Symbol;Acc:MGI:3643737]
ENSMUSG00000083478	Gm15375	0	NA	NA	NA	NA	NA	predicted gene 15375 [Source:MGI Symbol;Acc:MGI:3705815]
ENSMUSG00000090165	Ugt1a10	0	NA	NA	NA	NA	NA	UDP glycosyltransferase 1 family, polypeptide A10 [Source:MGI Symbol;Acc:MGI:3580642]
ENSMUSG00000092220	Gm20528	0	NA	NA	NA	NA	NA	predicted gene 20528 [Source:MGI Symbol;Acc:MGI:5141993]
ENSMUSG00000090175	Ugt1a9	0	NA	NA	NA	NA	NA	UDP glucuronosyltransferase 1 family, polypeptide A9 [Source:MGI Symbol;Acc:MGI:3576092]	NM_201644
ENSMUSG00000089675	Ugt1a8	0	NA	NA	NA	NA	NA	UDP glucuronosyltransferase 1 family, polypeptide A8 [Source:MGI Symbol;Acc:MGI:3576090]
ENSMUSG00000090124	Ugt1a7c	1181.55260218773	0.204049369976655	0.0811451933005525	2.51462054222829	0.0119160559459801	0.0259276235154104	UDP glucuronosyltransferase 1 family, polypeptide A7C [Source:MGI Symbol;Acc:MGI:3032636]
ENSMUSG00000082837	Gm15373	0	NA	NA	NA	NA	NA	predicted gene 15373 [Source:MGI Symbol;Acc:MGI:3707583]
ENSMUSG00000090145	Ugt1a6b	2.84076942048782	0.539200290755927	1.5085490447671	0.357429738612954	0.720770116955012	0.815749177758712	UDP glucuronosyltransferase 1 family, polypeptide A6B [Source:MGI Symbol;Acc:MGI:3580629]	NM_201410
ENSMUSG00000084195	Gm15372	0.136971493563317	-0.950777298767834	4.99268065097726	-0.190434230673602	0.848968876235861	NA	predicted gene 15372 [Source:MGI Symbol;Acc:MGI:3707469]
ENSMUSG00000081261	Gm15370	0	NA	NA	NA	NA	NA	predicted gene 15370 [Source:MGI Symbol;Acc:MGI:3707467]
ENSMUSG00000054545	Ugt1a6a	8.97107424524582	-2.70574726547258	0.963453768353331	-2.80838308422111	0.00497909582601046	0.0116171843063701	UDP glucuronosyltransferase 1 family, polypeptide A6A [Source:MGI Symbol;Acc:MGI:2137698]	NM_145079
ENSMUSG00000081602	Gm15369	0.163181965969016	0	4.99745499518503	0	1	NA	predicted gene 15369 [Source:MGI Symbol;Acc:MGI:3707466]
ENSMUSG00000082513	Gm15374	0	NA	NA	NA	NA	NA	predicted gene 15374 [Source:MGI Symbol;Acc:MGI:3707463]
ENSMUSG00000082677	Gm15371	0.163181965969016	0	4.99745499518503	0	1	NA	predicted gene 15371 [Source:MGI Symbol;Acc:MGI:3707464]
ENSMUSG00000089943	Ugt1a5	0.325352380856992	0.553678966969982	4.57644975562467	0.120984386704887	0.903703401950853	NA	UDP glucuronosyltransferase 1 family, polypeptide A5 [Source:MGI Symbol;Acc:MGI:3032634]	NM_201643
ENSMUSG00000081488	Gm15368	0.136971493563317	-0.950777298767834	4.99268065097726	-0.190434230673602	0.848968876235861	NA	predicted gene 15368 [Source:MGI Symbol;Acc:MGI:3707462]
ENSMUSG00000083277	Gm15376	0.1905941853196	0	4.9974549951815	0	1	NA	predicted gene 15376 [Source:MGI Symbol;Acc:MGI:3707460]
ENSMUSG00000090171	Ugt1a2	0	NA	NA	NA	NA	NA	UDP glucuronosyltransferase 1 family, polypeptide A2 [Source:MGI Symbol;Acc:MGI:3576049]	NM_013701
ENSMUSG00000081984	Dnajb3	0.670347185946191	-3.25207825172729	3.27693180997155	-0.992415601030013	0.320994831664945	NA	DnaJ heat shock protein family (Hsp40) member B3 [Source:MGI Symbol;Acc:MGI:1306822]	NM_008299
ENSMUSG00000089960	Ugt1a1	0.377351191264871	1.95339798733299	4.33828515297572	0.450269615401632	0.652516045127568	NA	UDP glucuronosyltransferase 1 family, polypeptide A1 [Source:MGI Symbol;Acc:MGI:98898]	NM_201645
ENSMUSG00000079429	Mroh2a	52.5170392411372	-1.27294175921391	0.348058930426054	-3.65725929702686	0.000254926463069229	0.000712841100470219	maestro heat-like repeat family member 2A [Source:MGI Symbol;Acc:MGI:3705228]
ENSMUSG00000044783	Hjurp	1346.75034146456	-0.546562452259373	0.0802693044450557	-6.80910911136018	9.8204978314188e-12	4.79116846468508e-11	Holliday junction recognition protein [Source:MGI Symbol;Acc:MGI:2685821]	NM_198652
ENSMUSG00000036251	Trpm8	0	NA	NA	NA	NA	NA	transient receptor potential cation channel, subfamily M, member 8 [Source:MGI Symbol;Acc:MGI:2181435]
ENSMUSG00000085420	4930453O03Rik	0	NA	NA	NA	NA	NA	RIKEN cDNA 4930453O03 gene [Source:MGI Symbol;Acc:MGI:1922135]
ENSMUSG00000026295	Spp2	0	NA	NA	NA	NA	NA	secreted phosphoprotein 2 [Source:MGI Symbol;Acc:MGI:1922646]	NM_029269
ENSMUSG00000099553	Gm29538	0	NA	NA	NA	NA	NA	predicted gene 29538 [Source:MGI Symbol;Acc:MGI:5580244]
ENSMUSG00000100908	Gm28888	0	NA	NA	NA	NA	NA	predicted gene 28888 [Source:MGI Symbol;Acc:MGI:5579594]
ENSMUSG00000062310	Glrp1	22.1593946027349	-2.92919877563463	0.882390670376128	-3.31961666637526	0.000901411310024523	0.00236580933297664	glutamine repeat protein 1 [Source:MGI Symbol;Acc:MGI:108038]	NM_008132
ENSMUSG00000100798	Gm19589	1.32417912068296	-0.485858797607523	2.46954062410493	-0.196740556873252	0.844030570513884	0.897303900017861	predicted gene, 19589 [Source:MGI Symbol;Acc:MGI:5011774]		NR_037971
ENSMUSG00000104057	Gm38130	0.616626818105724	-0.488090878241637	3.131989272597	-0.155840533207484	0.876158720048401	NA	predicted gene, 38130 [Source:MGI Symbol;Acc:MGI:5611358]
ENSMUSG00000100367	Gm29336	2.74197646481375	0.252810825785417	1.54220842504041	0.163927794505981	0.86978798622115	0.916093414949859	predicted gene 29336 [Source:MGI Symbol;Acc:MGI:5580042]
ENSMUSG00000049866	Arl4c	3372.17206576646	-1.17915630342975	0.0664347817688795	-17.7490807079329	1.75198415338837e-70	2.7721780027076e-69	ADP-ribosylation factor-like 4C [Source:MGI Symbol;Acc:MGI:2445172]
ENSMUSG00000101736	Gm29335	0	NA	NA	NA	NA	NA	predicted gene 29335 [Source:MGI Symbol;Acc:MGI:5580041]
ENSMUSG00000097398	Platr5	0	NA	NA	NA	NA	NA	pluripotency associated transcript 5 [Source:MGI Symbol;Acc:MGI:1925900]		NR_040493
ENSMUSG00000099848	Gm29337	0	NA	NA	NA	NA	NA	predicted gene 29337 [Source:MGI Symbol;Acc:MGI:5580043]
ENSMUSG00000101333	Gm4753	0	NA	NA	NA	NA	NA	predicted gene 4753 [Source:MGI Symbol;Acc:MGI:3648193]
ENSMUSG00000099378	1700067G17Rik	0	NA	NA	NA	NA	NA	RIKEN cDNA 1700067G17 gene [Source:MGI Symbol;Acc:MGI:1920725]		NR_040471
ENSMUSG00000099544	Gm18699	0	NA	NA	NA	NA	NA	predicted gene, 18699 [Source:MGI Symbol;Acc:MGI:5010884]
ENSMUSG00000036206	Sh3bp4	918.36064437854	3.11520643756239	0.106151444470819	29.3468115586384	2.62419771631233e-189	9.05320704814166e-188	SH3-domain binding protein 4 [Source:MGI Symbol;Acc:MGI:2138297]	NM_133816
ENSMUSG00000102700	Gm38312	0.163181965969016	0	4.99745499518503	0	1	NA	predicted gene, 38312 [Source:MGI Symbol;Acc:MGI:5611540]
ENSMUSG00000102083	Gm5259	0	NA	NA	NA	NA	NA	predicted gene 5259 [Source:MGI Symbol;Acc:MGI:3644613]
ENSMUSG00000101288	Gm28342	0	NA	NA	NA	NA	NA	predicted gene 28342 [Source:MGI Symbol;Acc:MGI:5579048]
ENSMUSG00000099938	C030007H22Rik	0	NA	NA	NA	NA	NA	RIKEN cDNA C030007H22 gene [Source:MGI Symbol;Acc:MGI:1924581]		NR_040482
ENSMUSG00000055013	Agap1	2386.71149317549	-0.0919191718081735	0.0638187451317425	-1.44031618952116	0.149777963115026	0.242664779070678	ArfGAP with GTPase domain, ankyrin repeat and PH domain 1 [Source:MGI Symbol;Acc:MGI:2653690]	NM_178119
ENSMUSG00000104114	Gm37297	0	NA	NA	NA	NA	NA	predicted gene, 37297 [Source:MGI Symbol;Acc:MGI:5610525]
ENSMUSG00000088371	Gm25180	0.644039037456308	-0.488011820369671	3.09798093191453	-0.157525766328098	0.874830502795185	NA	predicted gene, 25180 [Source:MGI Symbol;Acc:MGI:5454957]
ENSMUSG00000101662	Gm28499	2.69579910985651	-0.0759561582810226	1.42992804976248	-0.0531188672700275	0.957637198766679	0.97503138744146	predicted gene 28499 [Source:MGI Symbol;Acc:MGI:5579205]
ENSMUSG00000102009	4933400F21Rik	0.32031053794772	-0.911434517235529	4.61391804477308	-0.197540248524366	0.843404788137051	NA	RIKEN cDNA 4933400F21 gene [Source:MGI Symbol;Acc:MGI:1921653]
ENSMUSG00000088775	Gm26037	0	NA	NA	NA	NA	NA	predicted gene, 26037 [Source:MGI Symbol;Acc:MGI:5455814]
ENSMUSG00000103252	Gm37521	0.18675700594527	1.95292563323052	4.99575549053083	0.390916976808049	0.695858604830179	NA	predicted gene, 37521 [Source:MGI Symbol;Acc:MGI:5610749]
ENSMUSG00000034486	Gbx2	0.51886541051248	-2.88619088075401	4.01744611864497	-0.718414334758392	0.472501850757303	NA	gastrulation brain homeobox 2 [Source:MGI Symbol;Acc:MGI:95668]	NM_010262
ENSMUSG00000092627	D130058E05Rik	3.54497884472373	-1.5367100355265	1.40816210895123	-1.09128773296634	0.275146293791338	0.398890618503238	RIKEN cDNA D130058E05 gene [Source:MGI Symbol;Acc:MGI:2444614]
ENSMUSG00000067081	Asb18	0	NA	NA	NA	NA	NA	ankyrin repeat and SOCS box-containing 18 [Source:MGI Symbol;Acc:MGI:2655109]	NM_139152
ENSMUSG00000026301	Iqca	0.1905941853196	0	4.9974549951815	0	1	NA	IQ motif containing with AAA domain [Source:MGI Symbol;Acc:MGI:1922168]	NM_029122
ENSMUSG00000100850	4930434B07Rik	0	NA	NA	NA	NA	NA	RIKEN cDNA 4930434B07 gene [Source:MGI Symbol;Acc:MGI:1921223]
ENSMUSG00000044337	Ackr3	0	NA	NA	NA	NA	NA	atypical chemokine receptor 3 [Source:MGI Symbol;Acc:MGI:109562]	NM_001271607
ENSMUSG00000104087	Gm38277	0	NA	NA	NA	NA	NA	predicted gene, 38277 [Source:MGI Symbol;Acc:MGI:5611505]
ENSMUSG00000101951	Gm28721	0	NA	NA	NA	NA	NA	predicted gene 28721 [Source:MGI Symbol;Acc:MGI:5579427]
ENSMUSG00000101028	Gm28723	0	NA	NA	NA	NA	NA	predicted gene 28723 [Source:MGI Symbol;Acc:MGI:5579429]
ENSMUSG00000098368	Gm27648	0	NA	NA	NA	NA	NA	predicted gene, 27648 [Source:MGI Symbol;Acc:MGI:5531030]
ENSMUSG00000101997	Gm28722	0	NA	NA	NA	NA	NA	predicted gene 28722 [Source:MGI Symbol;Acc:MGI:5579428]
ENSMUSG00000103292	Gm35048	0	NA	NA	NA	NA	NA	predicted gene, 35048 [Source:MGI Symbol;Acc:MGI:5594207]
ENSMUSG00000034432	Cops8	1373.03585485335	0.575084461525223	0.080401213648763	7.15268383929514	8.50974491645211e-13	4.36794642374098e-12	COP9 signalosome subunit 8 [Source:MGI Symbol;Acc:MGI:1915363]	NM_133805
ENSMUSG00000056128	Gm9991	0	NA	NA	NA	NA	NA	predicted gene 9991 [Source:MGI Symbol;Acc:MGI:3643217]
ENSMUSG00000048126	Col6a3	7.27435347064219	-1.21813662242244	1.12048824642473	-1.08714805916911	0.276971381343526	0.401160618578454	collagen, type VI, alpha 3 [Source:MGI Symbol;Acc:MGI:88461]	NM_001243009
ENSMUSG00000103061	Gm36970	0	NA	NA	NA	NA	NA	predicted gene, 36970 [Source:MGI Symbol;Acc:MGI:5610198]
ENSMUSG00000103978	4930474B08Rik	0	NA	NA	NA	NA	NA	RIKEN cDNA 4930474B08 gene [Source:MGI Symbol;Acc:MGI:1922186]
ENSMUSG00000026303	Mlph	26.0520578818898	-1.88448057556073	0.518471794141945	-3.63468292171898	0.000278322726586386	0.000775758602423031	melanophilin [Source:MGI Symbol;Acc:MGI:2176380]	NM_053015
ENSMUSG00000090550	Prlh	0	NA	NA	NA	NA	NA	prolactin releasing hormone [Source:MGI Symbol;Acc:MGI:3644668]	NM_001101647
ENSMUSG00000026304	Rab17	0.195636028228872	1.98670011640341	4.99337361276769	0.397867307850461	0.690727999465047	NA	RAB17, member RAS oncogene family [Source:MGI Symbol;Acc:MGI:104640]	NM_008998
ENSMUSG00000100791	Gm28199	0	NA	NA	NA	NA	NA	predicted gene 28199 [Source:MGI Symbol;Acc:MGI:5578905]
ENSMUSG00000026305	Lrrfip1	7502.44053884345	1.82526560808408	0.0466909265437607	39.0925120402861	0	0	leucine rich repeat (in FLII) interacting protein 1 [Source:MGI Symbol;Acc:MGI:1342770]
ENSMUSG00000070732	Rbm44	5.71779419250146	-1.53476319218617	1.07099891961168	-1.43302029916392	0.151852036328836	0.245348758942301	RNA binding motif protein 44 [Source:MGI Symbol;Acc:MGI:2685663]
ENSMUSG00000100018	Gm7776	1.51861340196695	1.52673323453057	2.43184212756465	0.627809353750898	0.530128837826882	0.659188132122611	predicted gene 7776 [Source:MGI Symbol;Acc:MGI:3646051]
ENSMUSG00000034353	Ramp1	97.9639628848766	-0.392972374184955	0.249381081512707	-1.57579064057805	0.11507406007828	0.194181576358509	receptor (calcitonin) activity modifying protein 1 [Source:MGI Symbol;Acc:MGI:1858418]	NM_178401
ENSMUSG00000034343	Ube2f	4078.4465384297	2.43379864312284	0.0565468864649898	43.0403651778369	0	0	ubiquitin-conjugating enzyme E2F (putative) [Source:MGI Symbol;Acc:MGI:1915171]
ENSMUSG00000083064	Gm7785	13.2315734530741	1.3578111397347	0.708764015542942	1.91574502931637	0.0553975577973147	0.103358527337031	predicted gene 7785 [Source:MGI Symbol;Acc:MGI:3645449]
ENSMUSG00000097285	Gm26683	0.12971635262812	-0.911168897654301	4.99546314502376	-0.182399283350126	0.855269388176157	NA	predicted gene, 26683 [Source:MGI Symbol;Acc:MGI:5477177]
ENSMUSG00000026307	Scly	1073.8956859095	-0.034231254385983	0.0840672081267823	-0.407189142458004	0.683869075432081	0.785931245569545	selenocysteine lyase [Source:MGI Symbol;Acc:MGI:1355310]	NM_016717
ENSMUSG00000090322	Gm17090	0.9693914183133	-0.0553054794855547	2.40096677816815	-0.0230346708619395	0.981622616931633	NA	predicted gene 17090 [Source:MGI Symbol;Acc:MGI:4937917]
ENSMUSG00000049515	Espnl	0.905594741285932	2.09945247892489	2.74640787812373	0.764435791073823	0.444607586752077	NA	espin-like [Source:MGI Symbol;Acc:MGI:2685402]	NM_001033292
ENSMUSG00000026308	Klhl30	0.32031053794772	-0.911434517235529	4.61391804477308	-0.197540248524366	0.843404788137051	NA	kelch-like 30 [Source:MGI Symbol;Acc:MGI:1918038]	NM_027551
ENSMUSG00000047443	Erfe	0.545575000143159	2.96294056552386	3.43469133433266	0.862651189615423	0.388329276527745	NA	erythroferrone [Source:MGI Symbol;Acc:MGI:3606476]	NM_173395
ENSMUSG00000026309	Ilkap	795.034157098318	0.250682628890033	0.103394403856929	2.42452801639936	0.0153283005493055	0.0326147548279508	integrin-linked kinase-associated serine/threonine phosphatase 2C [Source:MGI Symbol;Acc:MGI:1914694]	NM_001355152
ENSMUSG00000100253	1700020N18Rik	0.18675700594527	1.95292563323052	4.99575549053083	0.390916976808049	0.695858604830179	NA	RIKEN cDNA 1700020N18 gene [Source:MGI Symbol;Acc:MGI:1914336]		NR_026924
ENSMUSG00000067071	Hes6	262.991713460762	-1.36454085923101	0.173441711916112	-7.86743191217462	3.61995167127551e-15	2.07127693680493e-14	hairy and enhancer of split 6 [Source:MGI Symbol;Acc:MGI:1859852]
ENSMUSG00000055866	Per2	35.4556223343179	-2.45797452369944	0.485322321454435	-5.06462285998565	4.09209657848052e-07	1.49278522047163e-06	period circadian clock 2 [Source:MGI Symbol;Acc:MGI:1195265]	NM_011066
ENSMUSG00000101911	Gm28381	0	NA	NA	NA	NA	NA	predicted gene 28381 [Source:MGI Symbol;Acc:MGI:5579087]
ENSMUSG00000100151	Gm28382	0	NA	NA	NA	NA	NA	predicted gene 28382 [Source:MGI Symbol;Acc:MGI:5579088]
ENSMUSG00000101958	Gm19085	0	NA	NA	NA	NA	NA	predicted gene, 19085 [Source:MGI Symbol;Acc:MGI:5011270]
ENSMUSG00000034292	Traf3ip1	95.623945020653	-1.26410882433477	0.260173382897494	-4.8587169458177	1.18148900809651e-06	4.15528598359398e-06	TRAF3 interacting protein 1 [Source:MGI Symbol;Acc:MGI:1921269]
ENSMUSG00000026311	Asb1	226.896082903045	-1.0869741616813	0.176393132583798	-6.16222494469798	7.17298559735156e-10	3.15864733716932e-09	ankyrin repeat and SOCS box-containing 1 [Source:MGI Symbol;Acc:MGI:1929735]	NM_001039126
ENSMUSG00000101705	Gm28380	0	NA	NA	NA	NA	NA	predicted gene 28380 [Source:MGI Symbol;Acc:MGI:5579086]
ENSMUSG00000100980	Gm29100	0	NA	NA	NA	NA	NA	predicted gene 29100 [Source:MGI Symbol;Acc:MGI:5579806]
ENSMUSG00000007805	Twist2	0	NA	NA	NA	NA	NA	twist basic helix-loop-helix transcription factor 2 [Source:MGI Symbol;Acc:MGI:104685]	NM_007855
ENSMUSG00000101414	Gm29101	0	NA	NA	NA	NA	NA	predicted gene 29101 [Source:MGI Symbol;Acc:MGI:5579807]
ENSMUSG00000102745	Gm37600	0.332607521792189	0.516152069284066	4.53812065701918	0.113736964768825	0.909446308992933	NA	predicted gene, 37600 [Source:MGI Symbol;Acc:MGI:5610828]
ENSMUSG00000026313	Hdac4	551.067217647039	-0.313929597438005	0.114922522210348	-2.7316629621425	0.00630155682753359	0.0144386548529508	histone deacetylase 4 [Source:MGI Symbol;Acc:MGI:3036234]	NM_207225
ENSMUSG00000103101	Gm37048	0	NA	NA	NA	NA	NA	predicted gene, 37048 [Source:MGI Symbol;Acc:MGI:5610276]
ENSMUSG00000096941	Gm26720	0	NA	NA	NA	NA	NA	predicted gene, 26720 [Source:MGI Symbol;Acc:MGI:5477214]
ENSMUSG00000102565	Gm37036	0	NA	NA	NA	NA	NA	predicted gene, 37036 [Source:MGI Symbol;Acc:MGI:5610264]
ENSMUSG00000101265	Gm29099	0	NA	NA	NA	NA	NA	predicted gene 29099 [Source:MGI Symbol;Acc:MGI:5579805]
ENSMUSG00000101522	Gm7837	0	NA	NA	NA	NA	NA	predicted gene 7837 [Source:MGI Symbol;Acc:MGI:3644044]
ENSMUSG00000026260	Ndufa10	1544.42537101838	0.206560322020898	0.0757204388175996	2.72793350443299	0.0063732453964133	0.014586665680581	NADH:ubiquinone oxidoreductase subunit A10 [Source:MGI Symbol;Acc:MGI:1914523]	NM_024197
ENSMUSG00000098288	Mir6900	0	NA	NA	NA	NA	NA	microRNA 6900 [Source:MGI Symbol;Acc:MGI:5531090]		NR_105865
ENSMUSG00000067064	Olfr1416	0	NA	NA	NA	NA	NA	olfactory receptor 1416 [Source:MGI Symbol;Acc:MGI:3031250]
ENSMUSG00000057464	Olfr1415	0	NA	NA	NA	NA	NA	olfactory receptor 1415 [Source:MGI Symbol;Acc:MGI:3031249]
ENSMUSG00000042849	Olfr1414	0	NA	NA	NA	NA	NA	olfactory receptor 1414 [Source:MGI Symbol;Acc:MGI:3031248]
ENSMUSG00000058904	Olfr1413	0	NA	NA	NA	NA	NA	olfactory receptor 1413 [Source:MGI Symbol;Acc:MGI:3031247]
ENSMUSG00000097001	1700054K02Rik	0	NA	NA	NA	NA	NA	RIKEN cDNA 1700054K02 gene [Source:MGI Symbol;Acc:MGI:1925600]
ENSMUSG00000099363	Gm28478	0	NA	NA	NA	NA	NA	predicted gene 28478 [Source:MGI Symbol;Acc:MGI:5579184]
ENSMUSG00000046300	Olfr1412	0	NA	NA	NA	NA	NA	olfactory receptor 1412 [Source:MGI Symbol;Acc:MGI:3031246]
ENSMUSG00000107778	Gm44098	0	NA	NA	NA	NA	NA	predicted gene, 44098 [Source:MGI Symbol;Acc:MGI:5690490]
ENSMUSG00000062497	Olfr1411	0	NA	NA	NA	NA	NA	olfactory receptor 1411 [Source:MGI Symbol;Acc:MGI:3031245]
ENSMUSG00000108131	Gm44099	0	NA	NA	NA	NA	NA	predicted gene, 44099 [Source:MGI Symbol;Acc:MGI:5690491]
ENSMUSG00000063583	Olfr1410	0	NA	NA	NA	NA	NA	olfactory receptor 1410 [Source:MGI Symbol;Acc:MGI:3031244]	NM_146491
ENSMUSG00000061616	Olfr12	0	NA	NA	NA	NA	NA	olfactory receptor 12 [Source:MGI Symbol;Acc:MGI:107863]
ENSMUSG00000073616	Cops9	783.403845238484	0.161541532504033	0.0968285265630905	1.66832583576264	0.0952510618955677	0.165081777204156	COP9 signalosome subunit 9 [Source:MGI Symbol;Acc:MGI:1914165]
ENSMUSG00000044055	Otos	2.02050775708523	-0.499229587231767	1.69975906327489	-0.293706089302981	0.768982500848384	0.849629114674433	otospiralin [Source:MGI Symbol;Acc:MGI:2672814]	NM_153114
ENSMUSG00000100546	Gm29483	0	NA	NA	NA	NA	NA	predicted gene 29483 [Source:MGI Symbol;Acc:MGI:5580189]
ENSMUSG00000099665	Gm29482	0	NA	NA	NA	NA	NA	predicted gene 29482 [Source:MGI Symbol;Acc:MGI:5580188]
ENSMUSG00000100781	Gm29481	0	NA	NA	NA	NA	NA	predicted gene 29481 [Source:MGI Symbol;Acc:MGI:5580187]
ENSMUSG00000034220	Gpc1	215.82417819535	1.87990742603886	0.187803678958302	10.0099605953739	1.37807418951787e-23	1.03408977942116e-22	glypican 1 [Source:MGI Symbol;Acc:MGI:1194891]	NM_016696
ENSMUSG00000101995	Gm29480	0.488534346826008	0.548207661947125	3.70861094174869	0.14782021370207	0.882484656361994	NA	predicted gene 29480 [Source:MGI Symbol;Acc:MGI:5580186]
ENSMUSG00000065470	Mir149	0	NA	NA	NA	NA	NA	microRNA 149 [Source:MGI Symbol;Acc:MGI:2676834]		NR_029559
ENSMUSG00000034212	Ankmy1	2.8494194208218	0.722942897277221	1.44730762970666	0.499508799952742	0.617420988924548	0.733806138505154	ankyrin repeat and MYND domain containing 1 [Source:MGI Symbol;Acc:MGI:3045261]
ENSMUSG00000047067	Dusp28	89.8980330794675	0.00743176780481322	0.259916964380342	0.0285928539621529	0.977189311467984	0.986157929599509	dual specificity phosphatase 28 [Source:MGI Symbol;Acc:MGI:1914696]	NM_175118
ENSMUSG00000097251	5033417F24Rik	6.00061396219723	-0.333743005481783	0.986720751819787	-0.338234505422398	0.735186474994614	0.825479573724847	RIKEN cDNA 5033417F24 gene [Source:MGI Symbol;Acc:MGI:1923245]		NR_138578
ENSMUSG00000026269	Rnpepl1	2063.14593936282	-0.164851347940811	0.0638431535514659	-2.58213040507029	0.00981924740939846	0.0217418642853957	arginyl aminopeptidase (aminopeptidase B)-like 1 [Source:MGI Symbol;Acc:MGI:1914170]	NM_181405
ENSMUSG00000100632	9430060I03Rik	0.85248448338571	-2.9062197200667	2.91689843826559	-0.996339016107383	0.319085452791531	NA	RIKEN cDNA 9430060I03 gene [Source:MGI Symbol;Acc:MGI:3702484]		NR_015525
ENSMUSG00000026270	Capn10	133.506449112796	-0.74561274338462	0.216466645623796	-3.44446942962494	0.00057218133551869	0.00153352053050416	calpain 10 [Source:MGI Symbol;Acc:MGI:1344392]	NM_011796
ENSMUSG00000026271	Gpr35	8.97033124598861	-1.23948669191478	0.856734406707165	-1.44675722395545	0.147964931149991	0.240176652890535	G protein-coupled receptor 35 [Source:MGI Symbol;Acc:MGI:1929509]
ENSMUSG00000100021	Gm18697	0	NA	NA	NA	NA	NA	predicted gene, 18697 [Source:MGI Symbol;Acc:MGI:5010882]
ENSMUSG00000045091	Aqp12	0	NA	NA	NA	NA	NA	aquaporin 12 [Source:MGI Symbol;Acc:MGI:2664636]	NM_177587
ENSMUSG00000014602	Kif1a	8.74079600668596	2.65502782970706	0.990145298529559	2.68145274602625	0.00733032663629348	0.0166383248450821	kinesin family member 1A [Source:MGI Symbol;Acc:MGI:108391]	NM_008440
ENSMUSG00000101378	Gm28086	0	NA	NA	NA	NA	NA	predicted gene 28086 [Source:MGI Symbol;Acc:MGI:5578792]
ENSMUSG00000026272	Agxt	0.136971493563317	-0.950777298767834	4.99268065097726	-0.190434230673602	0.848968876235861	NA	alanine-glyoxylate aminotransferase [Source:MGI Symbol;Acc:MGI:1329033]	NM_016702
ENSMUSG00000034159	2310007B03Rik	0	NA	NA	NA	NA	NA	RIKEN cDNA 2310007B03 gene [Source:MGI Symbol;Acc:MGI:1919124]	NM_172411
ENSMUSG00000084989	Crocc2	0.746343170733844	-1.0621650152989	2.90035348509768	-0.366219159408127	0.714201546646111	NA	ciliary rootlet coiled-coil, rootletin family member 2 [Source:MGI Symbol;Acc:MGI:3045962]	NM_001310428
ENSMUSG00000047793	Sned1	8.44476315782175	-0.353324116287204	0.888453184014353	-0.397684563063591	0.690862717824232	0.791591483394761	sushi, nidogen and EGF-like domains 1 [Source:MGI Symbol;Acc:MGI:3045960]	NM_172463
ENSMUSG00000098997	Mir6901	0	NA	NA	NA	NA	NA	microRNA 6901 [Source:MGI Symbol;Acc:MGI:5531114]		NR_105866
ENSMUSG00000026273	Mterf4	195.941103128906	-0.320315531634919	0.180995140793275	-1.76974658121219	0.0767693663112378	0.137302107598927	mitochondrial transcription termination factor 4 [Source:MGI Symbol;Acc:MGI:1918355]	NM_001310756
ENSMUSG00000101172	Gm28535	1.05274022012033	-0.80861881448541	2.35114203741485	-0.343925973683202	0.730901957908801	NA	predicted gene 28535 [Source:MGI Symbol;Acc:MGI:5579241]		NR_151531
ENSMUSG00000100351	Gm7867	1.10798679322502	-0.442039851533943	2.39604208044868	-0.184487515950123	0.853631019898953	NA	predicted gene 7867 [Source:MGI Symbol;Acc:MGI:3644627]
ENSMUSG00000026274	Pask	55.2824144006834	-0.953532532599698	0.356885707739726	-2.67181484694002	0.00754422622474553	0.0170908296743409	PAS domain containing serine/threonine kinase [Source:MGI Symbol;Acc:MGI:2155936]
ENSMUSG00000026275	Ppp1r7	874.81701444744	-0.333622253356853	0.0896834107353895	-3.71999961443487	0.000199223082087772	0.000564757112633312	protein phosphatase 1, regulatory subunit 7 [Source:MGI Symbol;Acc:MGI:1913635]	NM_023200
ENSMUSG00000106302	Mir6902	0.12971635262812	-0.911168897654301	4.99546314502376	-0.182399283350126	0.855269388176157	NA	microRNA 6902 [Source:MGI Symbol;Acc:MGI:5562723]		NR_105867
ENSMUSG00000098689	Mir6345	0	NA	NA	NA	NA	NA	microRNA 6345 [Source:MGI Symbol;Acc:MGI:5531201]		NR_105763
ENSMUSG00000064389	Gm26446	0	NA	NA	NA	NA	NA	predicted gene, 26446 [Source:MGI Symbol;Acc:MGI:5456223]
ENSMUSG00000034107	Ano7	4.51918086366957	-1.90555749694817	1.23215230286021	-1.54652756199439	0.121977208905723	0.20447382182404	anoctamin 7 [Source:MGI Symbol;Acc:MGI:3052714]	NM_001271884
ENSMUSG00000034088	Hdlbp	7427.35364432151	0.421663985198827	0.0502878516838118	8.38500693666667	5.0722765049977e-17	3.12268545328253e-16	high density lipoprotein (HDL) binding protein [Source:MGI Symbol;Acc:MGI:99256]	NM_001357556
ENSMUSG00000090489	Gm17415	0.786052373928897	-0.0754525741791937	2.66906944387265	-0.0282692435569292	0.977447410877777	NA	predicted gene, 17415 [Source:MGI Symbol;Acc:MGI:4937049]
ENSMUSG00000026276	Sept2	62.1990476107012	0.125079051236262	0.321207711712552	0.389402391895855	0.696978502923148	0.796609705487381	septin 2 [Source:MGI Symbol;Acc:MGI:97298]
ENSMUSG00000116048	Sept2	0	NA	NA	NA	NA	NA	septin 2 [Source:MGI Symbol;Acc:MGI:97298]	NM_001159719
ENSMUSG00000034066	Farp2	100.748238809598	-0.368680561334569	0.25434246137861	-1.44954389187009	0.147185752113244	0.2389826084633	FERM, RhoGEF and pleckstrin domain protein 2 [Source:MGI Symbol;Acc:MGI:2385126]	NM_145519
ENSMUSG00000103854	Gm37250	0	NA	NA	NA	NA	NA	predicted gene, 37250 [Source:MGI Symbol;Acc:MGI:5610478]
ENSMUSG00000026277	Stk25	1377.02865052376	0.0369265325809183	0.0768307819484854	0.480621589998619	0.630785468063451	0.74420746074363	serine/threonine kinase 25 (yeast) [Source:MGI Symbol;Acc:MGI:1891699]	NM_021537
ENSMUSG00000100927	Gm28536	0	NA	NA	NA	NA	NA	predicted gene 28536 [Source:MGI Symbol;Acc:MGI:5579242]
ENSMUSG00000026278	Bok	1.64065247925635	-0.0750325856515964	2.07703788112197	-0.0361248036608102	0.971182844771458	0.982744058815473	BCL2-related ovarian killer [Source:MGI Symbol;Acc:MGI:1858494]	NM_016778
ENSMUSG00000026279	Thap4	288.44746048139	0.250691149047371	0.151779346181822	1.65168157166166	0.0985994813249549	0.170150279434087	THAP domain containing 4 [Source:MGI Symbol;Acc:MGI:1914276]	NM_025920
ENSMUSG00000101952	Gm10550	0.163181965969016	0	4.99745499518503	0	1	NA	predicted gene 10550 [Source:MGI Symbol;Acc:MGI:3704193]
ENSMUSG00000026280	Atg4b	895.13204780856	-0.155778113032326	0.0899608136366253	-1.73162187773839	0.0833409083171461	0.147310202713959	autophagy related 4B, cysteine peptidase [Source:MGI Symbol;Acc:MGI:1913865]
ENSMUSG00000026281	Dtymk	203.872523776395	-0.394678629403749	0.175262515096417	-2.25192836692219	0.0243267991734418	0.0494896535045319	deoxythymidylate kinase [Source:MGI Symbol;Acc:MGI:108396]	NM_001105667
ENSMUSG00000026283	Ing5	658.672878789132	-0.161111768018261	0.115101619166586	-1.39973502705539	0.1615926806408	0.258280446585501	inhibitor of growth family, member 5 [Source:MGI Symbol;Acc:MGI:1922816]	NM_025454
ENSMUSG00000088961	Gm22089	0.12971635262812	-0.911168897654301	4.99546314502376	-0.182399283350126	0.855269388176157	NA	predicted gene, 22089 [Source:MGI Symbol;Acc:MGI:5451866]
ENSMUSG00000073609	D2hgdh	199.962854481514	-0.46800186964147	0.179477273579232	-2.60758290065548	0.00911839876768119	0.0203185335302589	D-2-hydroxyglutarate dehydrogenase [Source:MGI Symbol;Acc:MGI:2138209]
ENSMUSG00000094651	Gal3st2	0.300153459532334	-0.949652791541102	4.72220923124529	-0.201103497332893	0.840617647385249	NA	galactose-3-O-sulfotransferase 2 [Source:MGI Symbol;Acc:MGI:2685834]
ENSMUSG00000101660	Gm18666	0	NA	NA	NA	NA	NA	predicted gene, 18666 [Source:MGI Symbol;Acc:MGI:5010851]
ENSMUSG00000093805	Gal3st2b	0	NA	NA	NA	NA	NA	galactose-3-O-sulfotransferase 2B [Source:MGI Symbol;Acc:MGI:3711964]	NM_001205249
ENSMUSG00000099624	Gm7889	0	NA	NA	NA	NA	NA	predicted gene 7889 [Source:MGI Symbol;Acc:MGI:3648247]
ENSMUSG00000073608	Gal3st2c	0	NA	NA	NA	NA	NA	galactose-3-O-sulfotransferase 2C [Source:MGI Symbol;Acc:MGI:3646771]	NM_001039219
ENSMUSG00000034000	Neu4	0	NA	NA	NA	NA	NA	sialidase 4 [Source:MGI Symbol;Acc:MGI:2661364]	NM_001310769
ENSMUSG00000026285	Pdcd1	1.05606050559702	2.49364029949857	2.600619715039	0.95886387582091	0.337627325189204	NA	programmed cell death 1 [Source:MGI Symbol;Acc:MGI:104879]	NM_008798
ENSMUSG00000100990	Gm7891	0	NA	NA	NA	NA	NA	predicted gene 7891 [Source:MGI Symbol;Acc:MGI:3645230]
ENSMUSG00000100347	Gm7895	1.37276734616161	0.51642715082426	2.35049239432513	0.219710198625227	0.82609686138475	0.885794327620402	predicted gene 7895 [Source:MGI Symbol;Acc:MGI:3648340]
ENSMUSG00000077413	Gm23389	0	NA	NA	NA	NA	NA	predicted gene, 23389 [Source:MGI Symbol;Acc:MGI:5453166]
ENSMUSG00000100518	4930440C22Rik	0	NA	NA	NA	NA	NA	RIKEN cDNA 4930440C22 gene [Source:MGI Symbol;Acc:MGI:1921939]
ENSMUSG00000089310	Gm23181	0	NA	NA	NA	NA	NA	predicted gene, 23181 [Source:MGI Symbol;Acc:MGI:5452958]
ENSMUSG00000099592	Gm5264	0	NA	NA	NA	NA	NA	predicted gene 5264 [Source:MGI Symbol;Acc:MGI:3646340]
ENSMUSG00000051185	Fam174a	1635.63151125888	-0.0473798998735045	0.070159147707087	-0.675320345556571	0.499472260407868	0.630702541227123	family with sequence similarity 174, member A [Source:MGI Symbol;Acc:MGI:1914948]	NM_026321
ENSMUSG00000103973	BC055308	13.8032927292552	-1.65764155139903	0.695117098136817	-2.38469396860206	0.0170933342362774	0.0360071567066283	cDNA sequence BC055308 [Source:MGI Symbol;Acc:MGI:3039612]
ENSMUSG00000081051	Gm15427	32.5627957372495	0.0978617514314066	0.490345833921182	0.199577001906652	0.841811415733911	0.896102507103773	predicted pseudogene 15427 [Source:MGI Symbol;Acc:MGI:3642341]
ENSMUSG00000040710	St8sia4	2267.34654329756	-0.31834042775236	0.0692314809561675	-4.59820335136137	4.26149947405366e-06	1.42592995821527e-05	ST8 alpha-N-acetyl-neuraminide alpha-2,8-sialyltransferase 4 [Source:MGI Symbol;Acc:MGI:106018]	NM_009183
ENSMUSG00000103197	Gm37642	0.386230213548472	1.98402923182408	4.30101305209357	0.461293469188226	0.644588069842998	NA	predicted gene, 37642 [Source:MGI Symbol;Acc:MGI:5610870]
ENSMUSG00000100777	4930598F16Rik	0	NA	NA	NA	NA	NA	RIKEN cDNA 4930598F16 gene [Source:MGI Symbol;Acc:MGI:1922631]		NR_040479
ENSMUSG00000102718	Gm37761	0	NA	NA	NA	NA	NA	predicted gene, 37761 [Source:MGI Symbol;Acc:MGI:5610989]
ENSMUSG00000095955	Gm22360	0.52320170711179	0.517006356029999	3.63500133189859	0.142230032075384	0.886898310757913	NA	predicted gene, 22360 [Source:MGI Symbol;Acc:MGI:5452137]
ENSMUSG00000100062	1700063A18Rik	0	NA	NA	NA	NA	NA	RIKEN cDNA 1700063A18 gene [Source:MGI Symbol;Acc:MGI:1920704]		NR_040467
ENSMUSG00000080345	Gm24586	0	NA	NA	NA	NA	NA	predicted gene, 24586 [Source:MGI Symbol;Acc:MGI:5454363]
ENSMUSG00000096585	Gm22917	0	NA	NA	NA	NA	NA	predicted gene, 22917 [Source:MGI Symbol;Acc:MGI:5452694]
ENSMUSG00000102658	Gm37076	0	NA	NA	NA	NA	NA	predicted gene, 37076 [Source:MGI Symbol;Acc:MGI:5610304]
ENSMUSG00000100336	Gm29601	0	NA	NA	NA	NA	NA	predicted gene 29601 [Source:MGI Symbol;Acc:MGI:5580307]
ENSMUSG00000100589	4930533P14Rik	0	NA	NA	NA	NA	NA	RIKEN cDNA 4930533P14 gene [Source:MGI Symbol;Acc:MGI:1922409]		NR_040478
ENSMUSG00000095610	Gm26245	0	NA	NA	NA	NA	NA	predicted gene, 26245 [Source:MGI Symbol;Acc:MGI:5456022]
ENSMUSG00000100362	Gm1833	0	NA	NA	NA	NA	NA	predicted gene 1833 [Source:MGI Symbol;Acc:MGI:3037691]
ENSMUSG00000077255	Gm26078	0	NA	NA	NA	NA	NA	predicted gene, 26078 [Source:MGI Symbol;Acc:MGI:5455855]
ENSMUSG00000040693	Slco4c1	0	NA	NA	NA	NA	NA	solute carrier organic anion transporter family, member 4C1 [Source:MGI Symbol;Acc:MGI:2442784]	NM_172658
ENSMUSG00000097814	Panct2	0.136971493563317	-0.950777298767834	4.99268065097726	-0.190434230673602	0.848968876235861	NA	pluripotency-associated noncoding transcript 2 [Source:MGI Symbol;Acc:MGI:3643517]
ENSMUSG00000045463	Slco6b1	0	NA	NA	NA	NA	NA	solute carrier organic anion transporter family, member 6b1 [Source:MGI Symbol;Acc:MGI:1915104]		NR_120500
ENSMUSG00000097480	Gm9499	0	NA	NA	NA	NA	NA	predicted gene 9499 [Source:MGI Symbol;Acc:MGI:3779909]
ENSMUSG00000100454	Gm28901	0.1905941853196	0	4.9974549951815	0	1	NA	predicted gene 28901 [Source:MGI Symbol;Acc:MGI:5579607]
ENSMUSG00000044757	Gm6430	3.40718859180807	-0.335118453625071	1.34207695894614	-0.249701368756246	0.802818299613042	0.871737244370321	predicted gene 6430 [Source:MGI Symbol;Acc:MGI:3648857]
ENSMUSG00000026331	Slco6c1	0	NA	NA	NA	NA	NA	solute carrier organic anion transporter family, member 6c1 [Source:MGI Symbol;Acc:MGI:1921691]	NM_028942
ENSMUSG00000100484	Gm7133	0	NA	NA	NA	NA	NA	predicted gene 7133 [Source:MGI Symbol;Acc:MGI:3643070]
ENSMUSG00000101348	Gm7135	0.377351191264871	1.95339798733299	4.33828515297572	0.450269615401632	0.652516045127568	NA	predicted gene 7135 [Source:MGI Symbol;Acc:MGI:3647710]
ENSMUSG00000103179	Gm37171	0	NA	NA	NA	NA	NA	predicted gene, 37171 [Source:MGI Symbol;Acc:MGI:5610399]
ENSMUSG00000044768	D1Ertd622e	4003.93195500863	1.70385620292186	0.0577538613083225	29.5020309347926	2.71133737362729e-191	9.47298679838866e-190	DNA segment, Chr 1, ERATO Doi 622, expressed [Source:MGI Symbol;Acc:MGI:1277184]	NM_133825
ENSMUSG00000040648	Ppip5k2	1829.10388685323	0.943350938813349	0.0681585728300311	13.8405324472654	1.45127598966396e-43	1.60068349101275e-42	diphosphoinositol pentakisphosphate kinase 2 [Source:MGI Symbol;Acc:MGI:2142810]
ENSMUSG00000026333	Gin1	91.394349480505	-0.700109997190633	0.259409190329501	-2.69886350711536	0.00695767061629349	0.0158493116918225	gypsy retrotransposon integrase 1 [Source:MGI Symbol;Acc:MGI:2182036]	NM_026250
ENSMUSG00000026335	Pam	2962.12539770316	0.73622828865879	0.0573547583957038	12.8363942112593	1.02540223780351e-37	1.04096355492256e-36	peptidylglycine alpha-amidating monooxygenase [Source:MGI Symbol;Acc:MGI:97475]
ENSMUSG00000104140	Gm37140	1.13709541670388	3.9492518234963	2.68483311151948	1.47094871802338	0.141304985998412	NA	predicted gene, 37140 [Source:MGI Symbol;Acc:MGI:5610368]
ENSMUSG00000089169	Gm25413	0	NA	NA	NA	NA	NA	predicted gene, 25413 [Source:MGI Symbol;Acc:MGI:5455190]
ENSMUSG00000089782	Gm3531	46.0960831862526	0.14467391775239	0.378489470528028	0.382240270913102	0.702283153706395	0.80116267434263	predicted pseudogene 3531 [Source:MGI Symbol;Acc:MGI:3781708]
ENSMUSG00000089706	B230216N24Rik	65.7868893341417	2.9685517581995	0.412844990340183	7.19047542699604	6.45660973572208e-13	3.3422450396679e-12	RIKEN cDNA B230216N24 gene [Source:MGI Symbol;Acc:MGI:1925853]
ENSMUSG00000096085	Gm24465	0.353776151288617	0	4.43426352743885	0	1	NA	predicted gene, 24465 [Source:MGI Symbol;Acc:MGI:5454242]
ENSMUSG00000100182	1810006J02Rik	2.87150708161961	-0.291459720879952	1.51356944406894	-0.192564485245169	0.847300060970209	0.899443284951991	RIKEN cDNA 1810006J02 gene [Source:MGI Symbol;Acc:MGI:1916280]
ENSMUSG00000100711	Gm29461	0.740006364837089	1.97755570299625	3.26955845293464	0.604838766904831	0.545286132374671	NA	predicted gene 29461 [Source:MGI Symbol;Acc:MGI:5580167]		NR_151613
ENSMUSG00000097608	Gm7952	0.300153459532334	-0.949652791541102	4.72220923124529	-0.201103497332893	0.840617647385249	NA	predicted gene 7952 [Source:MGI Symbol;Acc:MGI:3648772]
ENSMUSG00000099634	Gm29462	0.768623247722615	3.55706058717716	3.01981325401352	1.17790746909585	0.238833497089864	NA	predicted gene 29462 [Source:MGI Symbol;Acc:MGI:5580168]
ENSMUSG00000026336	Slco6d1	0	NA	NA	NA	NA	NA	solute carrier organic anion transporter family, member 6d1 [Source:MGI Symbol;Acc:MGI:1918116]	NM_027584
ENSMUSG00000089791	Gm3555	0.841298947033584	0.574566634897032	2.88495108659955	0.199159922525503	0.842137648559272	NA	predicted pseudogene 3555 [Source:MGI Symbol;Acc:MGI:3781732]
ENSMUSG00000096193	Gm26134	0	NA	NA	NA	NA	NA	predicted gene, 26134 [Source:MGI Symbol;Acc:MGI:5455911]
ENSMUSG00000100009	Gm7967	7.88547034201093	-1.25616149498445	0.898128175815757	-1.39864390051398	0.161919794754906	0.25861905682682	predicted gene 7967 [Source:MGI Symbol;Acc:MGI:3644984]
ENSMUSG00000099686	Gm29460	0.136971493563317	-0.950777298767834	4.99268065097726	-0.190434230673602	0.848968876235861	NA	predicted gene 29460 [Source:MGI Symbol;Acc:MGI:5580166]
ENSMUSG00000087804	Gm23434	0	NA	NA	NA	NA	NA	predicted gene, 23434 [Source:MGI Symbol;Acc:MGI:5453211]
ENSMUSG00000099453	Gm18248	0	NA	NA	NA	NA	NA	predicted gene, 18248 [Source:MGI Symbol;Acc:MGI:5010433]
ENSMUSG00000067028	Cntnap5b	0	NA	NA	NA	NA	NA	contactin associated protein-like 5B [Source:MGI Symbol;Acc:MGI:3664583]	NM_172851
ENSMUSG00000082431	Tdpx-ps1	2.31747449733343	1.87554641158273	1.86195041257097	1.0073020199249	0.3137896594019	0.443437510163016	thioredoxin peroxidase, pseudogene 1 [Source:MGI Symbol;Acc:MGI:1321403]
ENSMUSG00000104104	Gm37877	0	NA	NA	NA	NA	NA	predicted gene, 37877 [Source:MGI Symbol;Acc:MGI:5611105]
ENSMUSG00000100662	Gm19029	0	NA	NA	NA	NA	NA	predicted gene, 19029 [Source:MGI Symbol;Acc:MGI:5011214]
ENSMUSG00000087883	Gm23602	0	NA	NA	NA	NA	NA	predicted gene, 23602 [Source:MGI Symbol;Acc:MGI:5453379]
ENSMUSG00000099835	Gm29668	1.22581275945399	-1.48501259146341	2.54033681432145	-0.584573109790589	0.558834793009488	NA	predicted gene 29668 [Source:MGI Symbol;Acc:MGI:5580374]
ENSMUSG00000100794	Gm29667	0	NA	NA	NA	NA	NA	predicted gene 29667 [Source:MGI Symbol;Acc:MGI:5580373]
ENSMUSG00000099427	Gm18700	0	NA	NA	NA	NA	NA	predicted gene, 18700 [Source:MGI Symbol;Acc:MGI:5010885]
ENSMUSG00000099892	Gm18185	0	NA	NA	NA	NA	NA	predicted gene, 18185 [Source:MGI Symbol;Acc:MGI:5010370]
ENSMUSG00000100977	Gm29334	0	NA	NA	NA	NA	NA	predicted gene 29334 [Source:MGI Symbol;Acc:MGI:5580040]
ENSMUSG00000077039	Gm25537	0	NA	NA	NA	NA	NA	predicted gene, 25537 [Source:MGI Symbol;Acc:MGI:5455314]
ENSMUSG00000100684	Gm20268	0	NA	NA	NA	NA	NA	predicted gene, 20268 [Source:MGI Symbol;Acc:MGI:5012453]		NR_037989
ENSMUSG00000100088	Gm28801	0	NA	NA	NA	NA	NA	predicted gene 28801 [Source:MGI Symbol;Acc:MGI:5579507]
ENSMUSG00000100222	Psmb6-ps2	0.871938932081192	2.96290394103621	3.00040913134414	0.987499974614751	0.3233975953531	NA	proteasome (prosome, macropain) subunit, beta type 6, pseudogene 2 [Source:MGI Symbol;Acc:MGI:109264]
ENSMUSG00000100065	Gm18969	0	NA	NA	NA	NA	NA	predicted gene, 18969 [Source:MGI Symbol;Acc:MGI:5011154]
ENSMUSG00000100349	Gm28188	1.84554861775945	-1.9366598199597	1.90241346718263	-1.01800152982925	0.308677229054434	0.437594114517554	predicted gene 28188 [Source:MGI Symbol;Acc:MGI:5578894]
ENSMUSG00000099375	Gm28187	32.5451432666987	-1.41748606943173	0.443940004192539	-3.19296764437782	0.00140818724181714	0.00359887082642381	predicted gene 28187 [Source:MGI Symbol;Acc:MGI:5578893]
ENSMUSG00000077295	Gm24122	0	NA	NA	NA	NA	NA	predicted gene, 24122 [Source:MGI Symbol;Acc:MGI:5453899]
ENSMUSG00000099770	Gm28623	0	NA	NA	NA	NA	NA	predicted gene 28623 [Source:MGI Symbol;Acc:MGI:5579329]
ENSMUSG00000088510	Gm23036	0	NA	NA	NA	NA	NA	predicted gene, 23036 [Source:MGI Symbol;Acc:MGI:5452813]
ENSMUSG00000101890	Gm3116	0	NA	NA	NA	NA	NA	predicted gene 3116 [Source:MGI Symbol;Acc:MGI:3781292]
ENSMUSG00000099989	Gm20281	0	NA	NA	NA	NA	NA	predicted gene, 20281 [Source:MGI Symbol;Acc:MGI:5012466]
ENSMUSG00000087908	Gm22034	0	NA	NA	NA	NA	NA	predicted gene, 22034 [Source:MGI Symbol;Acc:MGI:5451811]
ENSMUSG00000100955	Gm18728	0	NA	NA	NA	NA	NA	predicted gene, 18728 [Source:MGI Symbol;Acc:MGI:5010913]
ENSMUSG00000088594	Gm23965	0	NA	NA	NA	NA	NA	predicted gene, 23965 [Source:MGI Symbol;Acc:MGI:5453742]
ENSMUSG00000099469	Gm29141	0	NA	NA	NA	NA	NA	predicted gene 29141 [Source:MGI Symbol;Acc:MGI:5579847]
ENSMUSG00000102325	Gm37789	0	NA	NA	NA	NA	NA	predicted gene, 37789 [Source:MGI Symbol;Acc:MGI:5611017]
ENSMUSG00000101297	Gm18447	0	NA	NA	NA	NA	NA	predicted gene, 18447 [Source:MGI Symbol;Acc:MGI:5010632]
ENSMUSG00000100059	Gm29140	0	NA	NA	NA	NA	NA	predicted gene 29140 [Source:MGI Symbol;Acc:MGI:5579846]
ENSMUSG00000088161	Gm23537	0	NA	NA	NA	NA	NA	predicted gene, 23537 [Source:MGI Symbol;Acc:MGI:5453314]
ENSMUSG00000099464	Gm5260	0	NA	NA	NA	NA	NA	predicted gene 5260 [Source:MGI Symbol;Acc:MGI:3644614]
ENSMUSG00000100935	Gm29592	0	NA	NA	NA	NA	NA	predicted gene 29592 [Source:MGI Symbol;Acc:MGI:5580298]
ENSMUSG00000099801	Gm29011	0	NA	NA	NA	NA	NA	predicted gene 29011 [Source:MGI Symbol;Acc:MGI:5579717]
ENSMUSG00000050840	Cdh20	0	NA	NA	NA	NA	NA	cadherin 20 [Source:MGI Symbol;Acc:MGI:1346069]	NM_011800
ENSMUSG00000103991	Gm38031	0	NA	NA	NA	NA	NA	predicted gene, 38031 [Source:MGI Symbol;Acc:MGI:5611259]
ENSMUSG00000084704	n-R5s216	0	NA	NA	NA	NA	NA	nuclear encoded rRNA 5S 216 [Source:MGI Symbol;Acc:MGI:4422081]
ENSMUSG00000103060	Gm36969	0	NA	NA	NA	NA	NA	predicted gene, 36969 [Source:MGI Symbol;Acc:MGI:5610197]
ENSMUSG00000089866	Gm15699	0	NA	NA	NA	NA	NA	predicted gene 15699 [Source:MGI Symbol;Acc:MGI:3783139]
ENSMUSG00000099669	Gm29012	0	NA	NA	NA	NA	NA	predicted gene 29012 [Source:MGI Symbol;Acc:MGI:5579718]
ENSMUSG00000099702	Gm29013	0	NA	NA	NA	NA	NA	predicted gene 29013 [Source:MGI Symbol;Acc:MGI:5579719]
ENSMUSG00000047496	Rnf152	7.48249843178092	1.71161616529926	0.931632667321401	1.8372221427362	0.0661771081200487	0.120719486888762	ring finger protein 152 [Source:MGI Symbol;Acc:MGI:2443787]	NM_178779
ENSMUSG00000099582	Gm29014	0	NA	NA	NA	NA	NA	predicted gene 29014 [Source:MGI Symbol;Acc:MGI:5579720]
ENSMUSG00000097482	Gm17634	0	NA	NA	NA	NA	NA	predicted gene, 17634 [Source:MGI Symbol;Acc:MGI:4937268]		NR_151538
ENSMUSG00000101214	AC124553.1	0.31647335857339	0.521658310308615	4.62517227023697	0.112786784973501	0.910199595549783	NA	novel transcript
ENSMUSG00000067017	Gm3608	16.1988241032487	-0.0414468921077103	0.633997302827368	-0.0653739249723526	0.947876284515812	0.969100418462146	predicted gene 3608 [Source:MGI Symbol;Acc:MGI:3804932]
ENSMUSG00000056536	Pign	1292.15889740547	0.189986358185461	0.0754548507930847	2.51788130502636	0.0118063100026835	0.0257092281863385	phosphatidylinositol glycan anchor biosynthesis, class N [Source:MGI Symbol;Acc:MGI:1351629]	NM_013784
ENSMUSG00000100672	Gm28404	0.12971635262812	-0.911168897654301	4.99546314502376	-0.182399283350126	0.855269388176157	NA	predicted gene 28404 [Source:MGI Symbol;Acc:MGI:5579110]
ENSMUSG00000101219	Gm20302	1.10011932202246	-1.0619932124696	2.51688809866792	-0.421946932416925	0.673063752468834	NA	predicted gene, 20302 [Source:MGI Symbol;Acc:MGI:5012487]
ENSMUSG00000076999	Gm22426	0	NA	NA	NA	NA	NA	predicted gene, 22426 [Source:MGI Symbol;Acc:MGI:5452203]
ENSMUSG00000101656	Gm8004	0.195636028228872	1.98670011640341	4.99337361276769	0.397867307850461	0.690727999465047	NA	predicted gene 8004 [Source:MGI Symbol;Acc:MGI:3648439]
ENSMUSG00000026319	Relch	1074.45048702668	0.751297564668933	0.0825359989075555	9.10266519595195	8.81418012466066e-20	5.97389407460526e-19	RAB11 binding and LisH domain, coiled-coil and HEAT repeat containing [Source:MGI Symbol;Acc:MGI:1922832]
ENSMUSG00000104044	Gm37566	0.507067543892991	0.52150732491296	3.67225620087494	0.14201278352766	0.887069908233765	NA	predicted gene, 37566 [Source:MGI Symbol;Acc:MGI:5610794]
ENSMUSG00000101330	Gm10193	0.266687846191437	-1.92300947687907	4.83671065039573	-0.397586214242883	0.690935224036878	NA	predicted gene 10193 [Source:MGI Symbol;Acc:MGI:3708520]
ENSMUSG00000026321	Tnfrsf11a	3299.6062174536	1.17500441652314	0.0565685458574137	20.7713385365224	7.86361716193315e-96	1.56284642532333e-94	tumor necrosis factor receptor superfamily, member 11a, NFKB activator [Source:MGI Symbol;Acc:MGI:1314891]	NM_009399
ENSMUSG00000102690	Gm37779	0	NA	NA	NA	NA	NA	predicted gene, 37779 [Source:MGI Symbol;Acc:MGI:5611007]
ENSMUSG00000089206	Gm26214	0.1905941853196	0	4.9974549951815	0	1	NA	predicted gene, 26214 [Source:MGI Symbol;Acc:MGI:5455991]
ENSMUSG00000099448	Gm18801	0.549412179517489	1.97986518214304	3.57252013901941	0.554192868087365	0.579446858701033	NA	predicted gene, 18801 [Source:MGI Symbol;Acc:MGI:5010986]
ENSMUSG00000099843	Gm7160	73.0722610685814	1.43200883997919	0.321893349323517	4.44870589277058	8.63892125751164e-06	2.81788083674156e-05	predicted gene 7160 [Source:MGI Symbol;Acc:MGI:3646078]		NR_151625
ENSMUSG00000038866	Zcchc2	6116.39116248339	2.8077289426083	0.0539619748969615	52.0316194499841	0	0	zinc finger, CCHC domain containing 2 [Source:MGI Symbol;Acc:MGI:2444114]	NM_001122676
ENSMUSG00000102501	Gm37372	0.12971635262812	-0.911168897654301	4.99546314502376	-0.182399283350126	0.855269388176157	NA	predicted gene, 37372 [Source:MGI Symbol;Acc:MGI:5610600]
ENSMUSG00000097612	Gm26509	0.12971635262812	-0.911168897654301	4.99546314502376	-0.182399283350126	0.855269388176157	NA	predicted gene, 26509 [Source:MGI Symbol;Acc:MGI:5477003]
ENSMUSG00000101583	Gm20753	0.812262846334596	0.519985752684469	2.59563917282947	0.200330522873732	0.841222092560304	NA	predicted gene, 20753 [Source:MGI Symbol;Acc:MGI:5434109]		NR_040630
ENSMUSG00000044340	Phlpp1	2227.13022748418	0.5326048687866	0.0740521651666511	7.19229299491779	6.37121216084818e-13	3.30115451256038e-12	PH domain and leucine rich repeat protein phosphatase 1 [Source:MGI Symbol;Acc:MGI:2138327]	NM_133821
ENSMUSG00000103291	Gm38235	0.163181965969016	0	4.99745499518503	0	1	NA	predicted gene, 38235 [Source:MGI Symbol;Acc:MGI:5611463]
ENSMUSG00000100247	A530053M12Rik	0	NA	NA	NA	NA	NA	RIKEN cDNA A530053M12 gene [Source:MGI Symbol;Acc:MGI:3045369]
ENSMUSG00000099604	Gm6651	0	NA	NA	NA	NA	NA	predicted gene 6651 [Source:MGI Symbol;Acc:MGI:3647491]
ENSMUSG00000057329	Bcl2	242.692447692477	-0.499858583551175	0.181502234671456	-2.75400787464676	0.00588703516841971	0.0135663143441415	B cell leukemia/lymphoma 2 [Source:MGI Symbol;Acc:MGI:88138]	NM_009741
ENSMUSG00000054006	D630008O14Rik	0	NA	NA	NA	NA	NA	RIKEN cDNA D630008O14 gene [Source:MGI Symbol;Acc:MGI:3698880]
ENSMUSG00000098344	Mir3473f	0	NA	NA	NA	NA	NA	microRNA 3473f [Source:MGI Symbol;Acc:MGI:5531228]		NR_106164
ENSMUSG00000103348	Gm37053	0.195636028228872	1.98670011640341	4.99337361276769	0.397867307850461	0.690727999465047	NA	predicted gene, 37053 [Source:MGI Symbol;Acc:MGI:5610281]
ENSMUSG00000009905	Kdsr	278.622705949021	-1.24282456090697	0.158110748388408	-7.86046852332836	3.82699285048956e-15	2.18822079039806e-14	3-ketodihydrosphingosine reductase [Source:MGI Symbol;Acc:MGI:1918000]	NM_027534
ENSMUSG00000009907	Vps4b	5304.14431536088	0.476442566111692	0.0473506656408176	10.0620035571577	8.1326142332104e-24	6.13618981300827e-23	vacuolar protein sorting 4B [Source:MGI Symbol;Acc:MGI:1100499]
ENSMUSG00000067006	Serpinb5	0.292898318597136	-0.911312898921312	4.76713202887166	-0.191165861025463	0.848395649292661	NA	serine (or cysteine) peptidase inhibitor, clade B, member 5 [Source:MGI Symbol;Acc:MGI:109579]	NM_001360854
ENSMUSG00000083613	Pou2f3-rs1	0	NA	NA	NA	NA	NA	POU domain, class 2, transcription factor 3, related sequence 1 [Source:MGI Symbol;Acc:MGI:103144]
ENSMUSG00000059956	Serpinb12	4.7090950121339	-0.808044251630766	1.16070047280153	-0.696169486069416	0.486322694691814	0.618464162584891	serine (or cysteine) peptidase inhibitor, clade B (ovalbumin), member 12 [Source:MGI Symbol;Acc:MGI:1919119]	NM_027971
ENSMUSG00000048775	Serpinb13	0	NA	NA	NA	NA	NA	serine (or cysteine) peptidase inhibitor, clade B (ovalbumin), member 13 [Source:MGI Symbol;Acc:MGI:3042250]	NM_172852
ENSMUSG00000084228	Gm8080	0	NA	NA	NA	NA	NA	predicted gene 8080 [Source:MGI Symbol;Acc:MGI:3646133]
ENSMUSG00000044594	Serpinb3a	0	NA	NA	NA	NA	NA	serine (or cysteine) peptidase inhibitor, clade B (ovalbumin), member 3A [Source:MGI Symbol;Acc:MGI:3573933]	NM_009126
ENSMUSG00000058017	Serpinb3d	0	NA	NA	NA	NA	NA	serine (or cysteine) peptidase inhibitor, clade B (ovalbumin), member 3D [Source:MGI Symbol;Acc:MGI:2683295]	NM_201376
ENSMUSG00000083884	Gm15388	0	NA	NA	NA	NA	NA	predicted gene 15388 [Source:MGI Symbol;Acc:MGI:3705340]
ENSMUSG00000073602	Serpinb3b	0	NA	NA	NA	NA	NA	serine (or cysteine) peptidase inhibitor, clade B (ovalbumin), member 3B [Source:MGI Symbol;Acc:MGI:2683293]	NM_198680
ENSMUSG00000080729	Gm8084	0	NA	NA	NA	NA	NA	predicted gene 8084 [Source:MGI Symbol;Acc:MGI:3645945]
ENSMUSG00000081114	Gm15390	0	NA	NA	NA	NA	NA	predicted gene 15390 [Source:MGI Symbol;Acc:MGI:3705482]
ENSMUSG00000073601	Serpinb3c	0	NA	NA	NA	NA	NA	serine (or cysteine) peptidase inhibitor, clade B, member 3C [Source:MGI Symbol;Acc:MGI:1277952]	NM_201363
ENSMUSG00000084189	Gm8089	0	NA	NA	NA	NA	NA	predicted gene 8089 [Source:MGI Symbol;Acc:MGI:3642979]
ENSMUSG00000026327	Serpinb11	0	NA	NA	NA	NA	NA	serine (or cysteine) peptidase inhibitor, clade B (ovalbumin), member 11 [Source:MGI Symbol;Acc:MGI:1914207]
ENSMUSG00000087210	Gm15391	0	NA	NA	NA	NA	NA	predicted gene 15391 [Source:MGI Symbol;Acc:MGI:3705314]
ENSMUSG00000067001	Serpinb7	0	NA	NA	NA	NA	NA	serine (or cysteine) peptidase inhibitor, clade B, member 7 [Source:MGI Symbol;Acc:MGI:2151053]
ENSMUSG00000089278	Gm24553	0	NA	NA	NA	NA	NA	predicted gene, 24553 [Source:MGI Symbol;Acc:MGI:5454330]
ENSMUSG00000062345	Serpinb2	85.9710835273696	6.91300781437576	1.0517573281175	6.57281639933909	4.93723244045974e-11	2.33401600230409e-10	serine (or cysteine) peptidase inhibitor, clade B, member 2 [Source:MGI Symbol;Acc:MGI:97609]	NM_001174170
ENSMUSG00000092572	Serpinb10	0.382393034174142	2.96296037160948	4.18456890685179	0.708068247306895	0.478902876890328	NA	serine (or cysteine) peptidase inhibitor, clade B (ovalbumin), member 10 [Source:MGI Symbol;Acc:MGI:2138648]	NM_001160307
ENSMUSG00000026315	Serpinb8	507.988442723708	-0.397309819698893	0.119157709579622	-3.33431903903295	0.000855085190032985	0.00225104493475969	serine (or cysteine) peptidase inhibitor, clade B, member 8 [Source:MGI Symbol;Acc:MGI:894657]	NM_011459
ENSMUSG00000086161	Gm15389	0	NA	NA	NA	NA	NA	predicted gene 15389 [Source:MGI Symbol;Acc:MGI:3705287]
ENSMUSG00000096241	Gm24267	0	NA	NA	NA	NA	NA	predicted gene, 24267 [Source:MGI Symbol;Acc:MGI:5454044]
ENSMUSG00000077237	Gm22438	0	NA	NA	NA	NA	NA	predicted gene, 22438 [Source:MGI Symbol;Acc:MGI:5452215]
ENSMUSG00000100457	D830032E09Rik	0	NA	NA	NA	NA	NA	RIKEN cDNA D830032E09 gene [Source:MGI Symbol;Acc:MGI:2442347]		NR_102306
ENSMUSG00000101477	Gm18448	0	NA	NA	NA	NA	NA	predicted gene, 18448 [Source:MGI Symbol;Acc:MGI:5010633]
ENSMUSG00000099484	Gm28282	0	NA	NA	NA	NA	NA	predicted gene 28282 [Source:MGI Symbol;Acc:MGI:5578988]
ENSMUSG00000100041	Gm5702	0	NA	NA	NA	NA	NA	predicted gene 5702 [Source:MGI Symbol;Acc:MGI:3646157]
ENSMUSG00000104478	Gm38212	0	NA	NA	NA	NA	NA	predicted gene, 38212 [Source:MGI Symbol;Acc:MGI:5611440]
ENSMUSG00000101231	Gm28283	0	NA	NA	NA	NA	NA	predicted gene 28283 [Source:MGI Symbol;Acc:MGI:5578989]
ENSMUSG00000101097	Gm6679	0	NA	NA	NA	NA	NA	predicted gene 6679 [Source:MGI Symbol;Acc:MGI:3648541]
ENSMUSG00000100831	Gm17847	0	NA	NA	NA	NA	NA	predicted gene, 17847 [Source:MGI Symbol;Acc:MGI:5010032]
ENSMUSG00000100884	Gm28281	0	NA	NA	NA	NA	NA	predicted gene 28281 [Source:MGI Symbol;Acc:MGI:5578987]
ENSMUSG00000089037	Gm22159	0	NA	NA	NA	NA	NA	predicted gene, 22159 [Source:MGI Symbol;Acc:MGI:5451936]
ENSMUSG00000084741	Gm25293	0	NA	NA	NA	NA	NA	predicted gene, 25293 [Source:MGI Symbol;Acc:MGI:5455070]
ENSMUSG00000100025	Gm8141	0.332607521792189	0.516152069284066	4.53812065701918	0.113736964768825	0.909446308992933	NA	predicted gene 8141 [Source:MGI Symbol;Acc:MGI:3647473]
ENSMUSG00000026312	Cdh7	0	NA	NA	NA	NA	NA	cadherin 7, type 2 [Source:MGI Symbol;Acc:MGI:2442792]
ENSMUSG00000100290	Gm18552	0	NA	NA	NA	NA	NA	predicted gene, 18552 [Source:MGI Symbol;Acc:MGI:5010737]
ENSMUSG00000100758	Gm3332	0	NA	NA	NA	NA	NA	predicted gene 3332 [Source:MGI Symbol;Acc:MGI:3781510]
ENSMUSG00000099926	Gm6693	0	NA	NA	NA	NA	NA	predicted gene 6693 [Source:MGI Symbol;Acc:MGI:3648678]
ENSMUSG00000047216	Cdh19	0	NA	NA	NA	NA	NA	cadherin 19, type 2 [Source:MGI Symbol;Acc:MGI:3588198]	NM_001081386
ENSMUSG00000102788	Gm38255	0	NA	NA	NA	NA	NA	predicted gene, 38255 [Source:MGI Symbol;Acc:MGI:5611483]
ENSMUSG00000102160	Gm36944	0	NA	NA	NA	NA	NA	predicted gene, 36944 [Source:MGI Symbol;Acc:MGI:5610172]
ENSMUSG00000101253	Gm29088	0	NA	NA	NA	NA	NA	predicted gene 29088 [Source:MGI Symbol;Acc:MGI:5579794]
ENSMUSG00000101846	Gm19927	0	NA	NA	NA	NA	NA	predicted gene, 19927 [Source:MGI Symbol;Acc:MGI:5012112]
ENSMUSG00000100555	Gm8173	0.730023271692787	-2.51874602033964	3.08929894574243	-0.815313138863074	0.414893089872669	NA	predicted gene 8173 [Source:MGI Symbol;Acc:MGI:3648321]
ENSMUSG00000102728	Gm37934	0	NA	NA	NA	NA	NA	predicted gene, 37934 [Source:MGI Symbol;Acc:MGI:5611162]
ENSMUSG00000038702	Dsel	439.886166144772	1.00632918479588	0.129027420488834	7.79934358900843	6.22300174212129e-15	3.53244969535523e-14	dermatan sulfate epimerase-like [Source:MGI Symbol;Acc:MGI:2442948]
ENSMUSG00000101875	Gm6028	0	NA	NA	NA	NA	NA	predicted gene 6028 [Source:MGI Symbol;Acc:MGI:3648170]
ENSMUSG00000099732	Gm17752	0	NA	NA	NA	NA	NA	predicted gene, 17752 [Source:MGI Symbol;Acc:MGI:5009836]
ENSMUSG00000101220	Gm6717	0	NA	NA	NA	NA	NA	predicted gene 6717 [Source:MGI Symbol;Acc:MGI:3647267]
ENSMUSG00000100020	Gm19086	0	NA	NA	NA	NA	NA	predicted gene, 19086 [Source:MGI Symbol;Acc:MGI:5011271]
ENSMUSG00000101054	Gm18406	0	NA	NA	NA	NA	NA	predicted gene, 18406 [Source:MGI Symbol;Acc:MGI:5010591]
ENSMUSG00000088691	Gm22331	0	NA	NA	NA	NA	NA	predicted gene, 22331 [Source:MGI Symbol;Acc:MGI:5452108]
ENSMUSG00000099884	Gm8204	0	NA	NA	NA	NA	NA	predicted gene 8204 [Source:MGI Symbol;Acc:MGI:3646498]
ENSMUSG00000100304	Gm28190	0	NA	NA	NA	NA	NA	predicted gene 28190 [Source:MGI Symbol;Acc:MGI:5578896]
ENSMUSG00000101453	Gm28189	0	NA	NA	NA	NA	NA	predicted gene 28189 [Source:MGI Symbol;Acc:MGI:5578895]
ENSMUSG00000102105	Gm17946	0	NA	NA	NA	NA	NA	predicted gene, 17946 [Source:MGI Symbol;Acc:MGI:5010131]
ENSMUSG00000099943	Gm18181	0	NA	NA	NA	NA	NA	predicted gene, 18181 [Source:MGI Symbol;Acc:MGI:5010366]
ENSMUSG00000084546	Gm24937	0	NA	NA	NA	NA	NA	predicted gene, 24937 [Source:MGI Symbol;Acc:MGI:5454714]
ENSMUSG00000097648	9330185C12Rik	0	NA	NA	NA	NA	NA	RIKEN cDNA 9330185C12 gene [Source:MGI Symbol;Acc:MGI:1924761]
ENSMUSG00000101687	Gm4854	0	NA	NA	NA	NA	NA	predicted gene 4854 [Source:MGI Symbol;Acc:MGI:3643638]
ENSMUSG00000100515	Gm17916	0	NA	NA	NA	NA	NA	predicted gene, 17916 [Source:MGI Symbol;Acc:MGI:5010101]
ENSMUSG00000070695	Cntnap5a	0	NA	NA	NA	NA	NA	contactin associated protein-like 5A [Source:MGI Symbol;Acc:MGI:3643623]	NM_001077425
ENSMUSG00000092948	Gm23393	0	NA	NA	NA	NA	NA	predicted gene, 23393 [Source:MGI Symbol;Acc:MGI:5453170]
ENSMUSG00000102033	Gm28263	0	NA	NA	NA	NA	NA	predicted gene 28263 [Source:MGI Symbol;Acc:MGI:5578969]
ENSMUSG00000094429	Gm19965	0	NA	NA	NA	NA	NA	predicted gene, 19965 [Source:MGI Symbol;Acc:MGI:5012150]
ENSMUSG00000101154	Gm17777	0	NA	NA	NA	NA	NA	predicted gene, 17777 [Source:MGI Symbol;Acc:MGI:5009941]
ENSMUSG00000065865	Gm24030	0	NA	NA	NA	NA	NA	predicted gene, 24030 [Source:MGI Symbol;Acc:MGI:5453807]
ENSMUSG00000098815	Gm27785	0	NA	NA	NA	NA	NA	predicted gene, 27785 [Source:MGI Symbol;Acc:MGI:5531167]
ENSMUSG00000101573	Gm28361	0	NA	NA	NA	NA	NA	predicted gene 28361 [Source:MGI Symbol;Acc:MGI:5579067]
ENSMUSG00000107979	Zfp813-ps	0	NA	NA	NA	NA	NA	zinc finger protein 813, pseudogene [Source:MGI Symbol;Acc:MGI:3645355]
ENSMUSG00000101373	Zfp813-ps	0	NA	NA	NA	NA	NA	zinc finger protein 813, pseudogene [Source:MGI Symbol;Acc:MGI:3645355]
ENSMUSG00000099615	Gm28362	0	NA	NA	NA	NA	NA	predicted gene 28362 [Source:MGI Symbol;Acc:MGI:5579068]
ENSMUSG00000100265	Gm28363	0	NA	NA	NA	NA	NA	predicted gene 28363 [Source:MGI Symbol;Acc:MGI:5579069]
ENSMUSG00000100527	Gm28359	0	NA	NA	NA	NA	NA	predicted gene 28359 [Source:MGI Symbol;Acc:MGI:5579065]
ENSMUSG00000099571	Gm18182	0	NA	NA	NA	NA	NA	predicted gene, 18182 [Source:MGI Symbol;Acc:MGI:5010367]
ENSMUSG00000101303	B020011L13Rik	0	NA	NA	NA	NA	NA	RIKEN cDNA B020011L13 gene [Source:MGI Symbol;Acc:MGI:3588191]
ENSMUSG00000100305	Gm28360	0	NA	NA	NA	NA	NA	predicted gene 28360 [Source:MGI Symbol;Acc:MGI:5579066]
ENSMUSG00000099534	Gm28169	0	NA	NA	NA	NA	NA	predicted gene 28169 [Source:MGI Symbol;Acc:MGI:5578875]
ENSMUSG00000100886	Gm7195	0	NA	NA	NA	NA	NA	predicted gene 7195 [Source:MGI Symbol;Acc:MGI:3779695]
ENSMUSG00000101415	Gm28168	0	NA	NA	NA	NA	NA	predicted gene 28168 [Source:MGI Symbol;Acc:MGI:5578874]
ENSMUSG00000100617	Gm7145	0	NA	NA	NA	NA	NA	predicted gene 7145 [Source:MGI Symbol;Acc:MGI:3648947]
ENSMUSG00000100703	Gm28358	0	NA	NA	NA	NA	NA	predicted gene 28358 [Source:MGI Symbol;Acc:MGI:5579064]
ENSMUSG00000100177	Gm29489	0	NA	NA	NA	NA	NA	predicted gene 29489 [Source:MGI Symbol;Acc:MGI:5580195]
ENSMUSG00000101363	Gm29490	0	NA	NA	NA	NA	NA	predicted gene 29490 [Source:MGI Symbol;Acc:MGI:5580196]
ENSMUSG00000101590	Gm29104	0	NA	NA	NA	NA	NA	predicted gene 29104 [Source:MGI Symbol;Acc:MGI:5579810]
ENSMUSG00000102030	Gm29106	1.41608248645426	-4.1200125585819	2.48340125713196	-1.65902008253795	0.097111745600779	0.167811706983768	predicted gene 29106 [Source:MGI Symbol;Acc:MGI:5579812]
ENSMUSG00000099870	Gm7200	0.163181965969016	0	4.99745499518503	0	1	NA	predicted gene 7200 [Source:MGI Symbol;Acc:MGI:3644666]
ENSMUSG00000026374	Tsn	1957.36810008001	0.101262296385128	0.0655802080098182	1.54409843241071	0.122564488569386	0.20524282323169	translin [Source:MGI Symbol;Acc:MGI:109263]	NM_011650
ENSMUSG00000026377	Nifk	764.432046443215	0.341754432860028	0.0973308392400921	3.51126565360235	0.00044597848253604	0.00121527105623664	nucleolar protein interacting with the FHA domain of MKI67 [Source:MGI Symbol;Acc:MGI:1915199]	NM_026472
ENSMUSG00000099936	Gm28867	0	NA	NA	NA	NA	NA	predicted gene 28867 [Source:MGI Symbol;Acc:MGI:5579573]
ENSMUSG00000064302	Clasp1	1241.9710384557	0.221597767103372	0.082634491283079	2.68166190246456	0.00732574564095346	0.0166302207570051	CLIP associating protein 1 [Source:MGI Symbol;Acc:MGI:1923957]	NM_001293300
ENSMUSG00000077257	Gm26080	0	NA	NA	NA	NA	NA	predicted gene, 26080 [Source:MGI Symbol;Acc:MGI:5455857]
ENSMUSG00000107722	2900060B14Rik	0.136971493563317	-0.950777298767834	4.99268065097726	-0.190434230673602	0.848968876235861	NA	RIKEN cDNA 2900060B14 gene [Source:MGI Symbol;Acc:MGI:1915454]		NR_027901
ENSMUSG00000080542	Gm22710	0	NA	NA	NA	NA	NA	predicted gene, 22710 [Source:MGI Symbol;Acc:MGI:5452487]
ENSMUSG00000100770	Gm28466	0	NA	NA	NA	NA	NA	predicted gene 28466 [Source:MGI Symbol;Acc:MGI:5579172]
ENSMUSG00000026380	Tfcp2l1	2.35991234900053	0.969240211983763	1.79115768954792	0.541125004034902	0.588421424924653	0.71099662005728	transcription factor CP2-like 1 [Source:MGI Symbol;Acc:MGI:2444691]
ENSMUSG00000089601	Gm22094	0	NA	NA	NA	NA	NA	predicted gene, 22094 [Source:MGI Symbol;Acc:MGI:5451871]
ENSMUSG00000101624	Gm28882	0	NA	NA	NA	NA	NA	predicted gene 28882 [Source:MGI Symbol;Acc:MGI:5579588]
ENSMUSG00000088363	Gm23497	0	NA	NA	NA	NA	NA	predicted gene, 23497 [Source:MGI Symbol;Acc:MGI:5453274]
ENSMUSG00000100040	Gm28467	0	NA	NA	NA	NA	NA	predicted gene 28467 [Source:MGI Symbol;Acc:MGI:5579173]
ENSMUSG00000048402	Gli2	0	NA	NA	NA	NA	NA	GLI-Kruppel family member GLI2 [Source:MGI Symbol;Acc:MGI:95728]	NM_001081125
ENSMUSG00000098273	Mir6346	0	NA	NA	NA	NA	NA	microRNA 6346 [Source:MGI Symbol;Acc:MGI:5531211]		NR_105764
ENSMUSG00000097408	Gm26831	0	NA	NA	NA	NA	NA	predicted gene, 26831 [Source:MGI Symbol;Acc:MGI:5477325]
ENSMUSG00000096939	Gm8321	0.18675700594527	1.95292563323052	4.99575549053083	0.390916976808049	0.695858604830179	NA	predicted gene 8321 [Source:MGI Symbol;Acc:MGI:3646697]
ENSMUSG00000100767	Gm3508	0	NA	NA	NA	NA	NA	predicted gene 3508 [Source:MGI Symbol;Acc:MGI:3781685]
ENSMUSG00000099860	Gm29456	0	NA	NA	NA	NA	NA	predicted gene 29456 [Source:MGI Symbol;Acc:MGI:5580162]
ENSMUSG00000101179	Gm29455	0	NA	NA	NA	NA	NA	predicted gene 29455 [Source:MGI Symbol;Acc:MGI:5580161]
ENSMUSG00000037035	Inhbb	18.9733163860358	4.84199223267143	1.15889648479976	4.17810589313166	2.93946801086353e-05	9.11301537052945e-05	inhibin beta-B [Source:MGI Symbol;Acc:MGI:96571]	NM_008381
ENSMUSG00000004451	Ralb	2555.62700928544	0.856004825079547	0.0596878038151599	14.3413690966149	1.20651558483892e-46	1.39918396505351e-45	v-ral simian leukemia viral oncogene B [Source:MGI Symbol;Acc:MGI:1927244]	NM_022327
ENSMUSG00000101437	Gm29454	0.18675700594527	1.95292563323052	4.99575549053083	0.390916976808049	0.695858604830179	NA	predicted gene 29454 [Source:MGI Symbol;Acc:MGI:5580160]
ENSMUSG00000098447	Gm27184	1.70283265156695	-0.497541290403489	1.88029622916853	-0.264607928625961	0.791311511635143	0.864821877988019	predicted gene 27184 [Source:MGI Symbol;Acc:MGI:5521027]
ENSMUSG00000098923	Tmem185b	824.303342839826	0.114931673753498	0.0951835926709372	1.20747358371766	0.227249812370187	0.342519043081498	transmembrane protein 185B [Source:MGI Symbol;Acc:MGI:1917634]	NM_146103
ENSMUSG00000101731	3830432H09Rik	0.136971493563317	-0.950777298767834	4.99268065097726	-0.190434230673602	0.848968876235861	NA	RIKEN cDNA 3830432H09 gene [Source:MGI Symbol;Acc:MGI:2443278]		NR_126486
ENSMUSG00000084505	Gm25322	0	NA	NA	NA	NA	NA	predicted gene, 25322 [Source:MGI Symbol;Acc:MGI:5455099]
ENSMUSG00000026383	Epb41l5	47.6245037101574	0.341602961799499	0.35898046058784	0.95159207618185	0.341303901671739	0.473566358002541	erythrocyte membrane protein band 4.1 like 5 [Source:MGI Symbol;Acc:MGI:103006]	NM_145506
ENSMUSG00000102687	Gm37219	0	NA	NA	NA	NA	NA	predicted gene, 37219 [Source:MGI Symbol;Acc:MGI:5610447]
ENSMUSG00000026384	Ptpn4	421.121659477424	-0.455787624284793	0.127388886431542	-3.57792298097944	0.000346335465868059	0.000955456232409853	protein tyrosine phosphatase, non-receptor type 4 [Source:MGI Symbol;Acc:MGI:1099792]
ENSMUSG00000091876	Gm3851	0	NA	NA	NA	NA	NA	predicted gene 3851 [Source:MGI Symbol;Acc:MGI:3782023]
ENSMUSG00000103146	Gm37745	0	NA	NA	NA	NA	NA	predicted gene, 37745 [Source:MGI Symbol;Acc:MGI:5610973]
ENSMUSG00000100436	Gm29657	0	NA	NA	NA	NA	NA	predicted gene 29657 [Source:MGI Symbol;Acc:MGI:5580363]
ENSMUSG00000090277	Gm8338	0	NA	NA	NA	NA	NA	predicted gene 8338 [Source:MGI Symbol;Acc:MGI:3647186]
ENSMUSG00000100042	Gm29658	0	NA	NA	NA	NA	NA	predicted gene 29658 [Source:MGI Symbol;Acc:MGI:5580364]
ENSMUSG00000100636	Gm3551	0.25943270525624	-1.88696047688625	4.89492780135425	-0.385493015109272	0.699872180515176	NA	predicted gene 3551 [Source:MGI Symbol;Acc:MGI:3781728]
ENSMUSG00000101224	Gm28209	0.31647335857339	0.521658310308615	4.62517227023697	0.112786784973501	0.910199595549783	NA	predicted gene 28209 [Source:MGI Symbol;Acc:MGI:5578915]
ENSMUSG00000036975	Tmem177	131.612234429186	-0.599802473502949	0.218521717329019	-2.74481859667911	0.00605443544336414	0.0139143820520574	transmembrane protein 177 [Source:MGI Symbol;Acc:MGI:1913593]	NM_175106
ENSMUSG00000036962	Cfap221	0	NA	NA	NA	NA	NA	cilia and flagella associated protein 221 [Source:MGI Symbol;Acc:MGI:2684947]
ENSMUSG00000092245	Gm17973	0	NA	NA	NA	NA	NA	predicted gene, 17973 [Source:MGI Symbol;Acc:MGI:5010158]
ENSMUSG00000026387	Sctr	0	NA	NA	NA	NA	NA	secretin receptor [Source:MGI Symbol;Acc:MGI:2441720]	NM_001012322
ENSMUSG00000050777	Tmem37	270.706681596783	-0.403419512863845	0.15811910877334	-2.55136470217612	0.0107301976921211	0.0235780655924083	transmembrane protein 37 [Source:MGI Symbol;Acc:MGI:2157899]	NM_019432
ENSMUSG00000026385	Dbi	1980.54074771442	0.755528241910019	0.0686969720631875	10.9979846159025	3.90767749536904e-28	3.2825288853391e-27	diazepam binding inhibitor [Source:MGI Symbol;Acc:MGI:94865]	NM_007830
ENSMUSG00000026388	3110009E18Rik	74.4036710633403	2.66896457399297	0.336796704937264	7.92455666836208	2.28961719260334e-15	1.322497034801e-14	RIKEN cDNA 3110009E18 gene [Source:MGI Symbol;Acc:MGI:1920353]	NM_001172074
ENSMUSG00000026389	Steap3	2654.66978589652	-0.719498696094808	0.060685560991586	-11.8561760711838	1.99897696564833e-32	1.83259971847961e-31	STEAP family member 3 [Source:MGI Symbol;Acc:MGI:1915678]	NM_001085409
ENSMUSG00000036907	C1ql2	1.37064434758823	-3.23863551844533	2.37257843224499	-1.36502780031632	0.172244312515263	0.272334012946883	complement component 1, q subcomponent-like 2 [Source:MGI Symbol;Acc:MGI:3032521]	NM_207233
ENSMUSG00000101275	1700012E03Rik	0	NA	NA	NA	NA	NA	RIKEN cDNA 1700012E03 gene [Source:MGI Symbol;Acc:MGI:1923817]
ENSMUSG00000026390	Marco	23.9271244564931	5.32546181604549	1.12205995433974	4.74614729404473	2.07327759623606e-06	7.13165888872506e-06	macrophage receptor with collagenous structure [Source:MGI Symbol;Acc:MGI:1309998]	NM_010766
ENSMUSG00000058665	En1	0	NA	NA	NA	NA	NA	engrailed 1 [Source:MGI Symbol;Acc:MGI:95389]	NM_010133
ENSMUSG00000099957	2610027F03Rik	0	NA	NA	NA	NA	NA	RIKEN cDNA 2610027F03 gene [Source:MGI Symbol;Acc:MGI:1917154]
ENSMUSG00000101386	Gm29346	0	NA	NA	NA	NA	NA	predicted gene 29346 [Source:MGI Symbol;Acc:MGI:5580052]
ENSMUSG00000101922	Gm29345	0	NA	NA	NA	NA	NA	predicted gene 29345 [Source:MGI Symbol;Acc:MGI:5580051]
ENSMUSG00000100761	Gm29344	0	NA	NA	NA	NA	NA	predicted gene 29344 [Source:MGI Symbol;Acc:MGI:5580050]
ENSMUSG00000099336	Gm29348	0	NA	NA	NA	NA	NA	predicted gene 29348 [Source:MGI Symbol;Acc:MGI:5580054]
ENSMUSG00000100979	Gm29347	0	NA	NA	NA	NA	NA	predicted gene 29347 [Source:MGI Symbol;Acc:MGI:5580053]
ENSMUSG00000102360	Gm37043	0	NA	NA	NA	NA	NA	predicted gene, 37043 [Source:MGI Symbol;Acc:MGI:5610271]
ENSMUSG00000097881	Celrr	0	NA	NA	NA	NA	NA	cerebellum expressed regulatory RNA [Source:MGI Symbol;Acc:MGI:2685664]		NR_038008
ENSMUSG00000101700	Gm29359	0	NA	NA	NA	NA	NA	predicted gene 29359 [Source:MGI Symbol;Acc:MGI:5580065]
ENSMUSG00000104332	Gm38283	0	NA	NA	NA	NA	NA	predicted gene, 38283 [Source:MGI Symbol;Acc:MGI:5611511]
ENSMUSG00000003721	Insig2	989.251750781073	0.464297871956176	0.0881628067346545	5.26636899564215	1.39148461311308e-07	5.26881518485708e-07	insulin induced gene 2 [Source:MGI Symbol;Acc:MGI:1920249]	NM_133748
ENSMUSG00000104253	Gm37174	2.53678102129562	-2.93722232049554	1.96512520655151	-1.49467439056971	0.134999441026477	0.222644898930819	predicted gene, 37174 [Source:MGI Symbol;Acc:MGI:5610402]
ENSMUSG00000101791	2210011K15Rik	0	NA	NA	NA	NA	NA	RIKEN cDNA 2210011K15 gene [Source:MGI Symbol;Acc:MGI:1919615]
ENSMUSG00000026339	Ccdc93	2300.35983392856	0.450177760247835	0.0627596810876112	7.17304091490518	7.33499194524186e-13	3.78503065070241e-12	coiled-coil domain containing 93 [Source:MGI Symbol;Acc:MGI:1918079]	NM_001025156
ENSMUSG00000085857	Gm15392	0.18675700594527	1.95292563323052	4.99575549053083	0.390916976808049	0.695858604830179	NA	predicted gene 15392 [Source:MGI Symbol;Acc:MGI:3705317]
ENSMUSG00000083582	Gm15393	0	NA	NA	NA	NA	NA	predicted gene 15393 [Source:MGI Symbol;Acc:MGI:3705387]
ENSMUSG00000050534	Htr5b	0	NA	NA	NA	NA	NA	5-hydroxytryptamine (serotonin) receptor 5B [Source:MGI Symbol;Acc:MGI:96284]	NM_010483
ENSMUSG00000081130	Gm8217	0	NA	NA	NA	NA	NA	predicted gene 8217 [Source:MGI Symbol;Acc:MGI:3646717]
ENSMUSG00000001674	Ddx18	650.041414359232	0.133424216956434	0.102868280944763	1.29703943461521	0.194617618683148	0.301083720320569	DEAD (Asp-Glu-Ala-Asp) box polypeptide 18 [Source:MGI Symbol;Acc:MGI:1914192]	NM_025860
ENSMUSG00000102006	Gm28591	0	NA	NA	NA	NA	NA	predicted gene 28591 [Source:MGI Symbol;Acc:MGI:5579297]
ENSMUSG00000102488	Gm37920	0	NA	NA	NA	NA	NA	predicted gene, 37920 [Source:MGI Symbol;Acc:MGI:5611148]
ENSMUSG00000083584	Gm15394	0	NA	NA	NA	NA	NA	predicted gene 15394 [Source:MGI Symbol;Acc:MGI:3705608]
ENSMUSG00000100913	Gm8392	0.195636028228872	1.98670011640341	4.99337361276769	0.397867307850461	0.690727999465047	NA	predicted gene 8392 [Source:MGI Symbol;Acc:MGI:3648162]
ENSMUSG00000080410	Gm26472	0	NA	NA	NA	NA	NA	predicted gene, 26472 [Source:MGI Symbol;Acc:MGI:5456249]
ENSMUSG00000099960	Gm28590	0	NA	NA	NA	NA	NA	predicted gene 28590 [Source:MGI Symbol;Acc:MGI:5579296]		NR_151524
ENSMUSG00000089274	Gm24547	0	NA	NA	NA	NA	NA	predicted gene, 24547 [Source:MGI Symbol;Acc:MGI:5454324]
ENSMUSG00000103263	Gm36982	0	NA	NA	NA	NA	NA	predicted gene, 36982 [Source:MGI Symbol;Acc:MGI:5610210]
ENSMUSG00000089190	Gm25771	0	NA	NA	NA	NA	NA	predicted gene, 25771 [Source:MGI Symbol;Acc:MGI:5455548]
ENSMUSG00000099451	Gm29192	0	NA	NA	NA	NA	NA	predicted gene 29192 [Source:MGI Symbol;Acc:MGI:5579898]
ENSMUSG00000104180	Gm37970	0	NA	NA	NA	NA	NA	predicted gene, 37970 [Source:MGI Symbol;Acc:MGI:5611198]
ENSMUSG00000100762	Gm8403	0	NA	NA	NA	NA	NA	predicted gene 8403 [Source:MGI Symbol;Acc:MGI:3644366]
ENSMUSG00000100405	Gm28911	0	NA	NA	NA	NA	NA	predicted gene 28911 [Source:MGI Symbol;Acc:MGI:5579617]
ENSMUSG00000100525	Gm20058	0	NA	NA	NA	NA	NA	predicted gene, 20058 [Source:MGI Symbol;Acc:MGI:5012243]
ENSMUSG00000101495	Gm28912	0	NA	NA	NA	NA	NA	predicted gene 28912 [Source:MGI Symbol;Acc:MGI:5579618]
ENSMUSG00000036815	Dpp10	0.300153459532334	-0.949652791541102	4.72220923124529	-0.201103497332893	0.840617647385249	NA	dipeptidylpeptidase 10 [Source:MGI Symbol;Acc:MGI:2442409]	NM_199021
ENSMUSG00000102801	Gm37478	0	NA	NA	NA	NA	NA	predicted gene, 37478 [Source:MGI Symbol;Acc:MGI:5610706]
ENSMUSG00000102681	Gm37221	0	NA	NA	NA	NA	NA	predicted gene, 37221 [Source:MGI Symbol;Acc:MGI:5610449]
ENSMUSG00000077472	Gm24791	0	NA	NA	NA	NA	NA	predicted gene, 24791 [Source:MGI Symbol;Acc:MGI:5454568]
ENSMUSG00000104410	Gm37066	0	NA	NA	NA	NA	NA	predicted gene, 37066 [Source:MGI Symbol;Acc:MGI:5610294]
ENSMUSG00000102521	Gm37781	0	NA	NA	NA	NA	NA	predicted gene, 37781 [Source:MGI Symbol;Acc:MGI:5611009]
ENSMUSG00000104205	Gm37396	0	NA	NA	NA	NA	NA	predicted gene, 37396 [Source:MGI Symbol;Acc:MGI:5610624]
ENSMUSG00000102902	Gm38263	0	NA	NA	NA	NA	NA	predicted gene, 38263 [Source:MGI Symbol;Acc:MGI:5611491]
[truncated: 52,533 more rows]
