# Supplementary material for: Metformin selectively dampens the acute inflammatory response through an AMPK-dependent mechanism
Source: Sci Rep. 2021 Sep 21;11:18721. doi: 10.1038/s41598-021-97441-x (PMC8455559; doi:10.1038/s41598-021-97441-x)
Supplement: Supplementary file 3 — Supplementary Table S2. [file 41598_2021_97441_MOESM3_ESM.csv]

Ensembl_ID	external_gene_name	baseMean	log2FoldChange	lfcSE	stat	pvalue	padj	description	refseq_mrna	refseq_ncrna
ENSMUSG00000102693	4933401J01Rik	0	NA	NA	NA	NA	NA	RIKEN cDNA 4933401J01 gene [Source:MGI Symbol;Acc:MGI:1918292]
ENSMUSG00000064842	Gm26206	0	NA	NA	NA	NA	NA	predicted gene, 26206 [Source:MGI Symbol;Acc:MGI:5455983]
ENSMUSG00000051951	Xkr4	0	NA	NA	NA	NA	NA	X-linked Kx blood group related 4 [Source:MGI Symbol;Acc:MGI:3528744]
ENSMUSG00000102851	Gm18956	0	NA	NA	NA	NA	NA	predicted gene, 18956 [Source:MGI Symbol;Acc:MGI:5011141]
ENSMUSG00000103377	Gm37180	0	NA	NA	NA	NA	NA	predicted gene, 37180 [Source:MGI Symbol;Acc:MGI:5610408]
ENSMUSG00000104017	Gm37363	0	NA	NA	NA	NA	NA	predicted gene, 37363 [Source:MGI Symbol;Acc:MGI:5610591]
ENSMUSG00000103025	Gm37686	0	NA	NA	NA	NA	NA	predicted gene, 37686 [Source:MGI Symbol;Acc:MGI:5610914]
ENSMUSG00000089699	Gm1992	0	NA	NA	NA	NA	NA	predicted gene 1992 [Source:MGI Symbol;Acc:MGI:3780162]
ENSMUSG00000103201	Gm37329	0	NA	NA	NA	NA	NA	predicted gene, 37329 [Source:MGI Symbol;Acc:MGI:5610557]
ENSMUSG00000103147	Gm7341	0	NA	NA	NA	NA	NA	predicted gene 7341 [Source:MGI Symbol;Acc:MGI:3648497]
ENSMUSG00000103161	Gm38148	0	NA	NA	NA	NA	NA	predicted gene, 38148 [Source:MGI Symbol;Acc:MGI:5611376]
ENSMUSG00000102331	Gm19938	0	NA	NA	NA	NA	NA	predicted gene, 19938 [Source:MGI Symbol;Acc:MGI:5012123]
ENSMUSG00000102348	Gm10568	0	NA	NA	NA	NA	NA	predicted gene 10568 [Source:MGI Symbol;Acc:MGI:3642703]
ENSMUSG00000102592	Gm38385	0	NA	NA	NA	NA	NA	predicted gene, 38385 [Source:MGI Symbol;Acc:MGI:5611613]
ENSMUSG00000088333	Gm27396	0	NA	NA	NA	NA	NA	predicted gene, 27396 [Source:MGI Symbol;Acc:MGI:5530778]
ENSMUSG00000102343	Gm37381	0	NA	NA	NA	NA	NA	predicted gene, 37381 [Source:MGI Symbol;Acc:MGI:5610609]
ENSMUSG00000025900	Rp1	0	NA	NA	NA	NA	NA	retinitis pigmentosa 1 (human) [Source:MGI Symbol;Acc:MGI:1341105]
ENSMUSG00000102948	Gm6101	0	NA	NA	NA	NA	NA	predicted gene 6101 [Source:MGI Symbol;Acc:MGI:3644986]
ENSMUSG00000104123	Gm37483	0	NA	NA	NA	NA	NA	predicted gene, 37483 [Source:MGI Symbol;Acc:MGI:5610711]
ENSMUSG00000025902	Sox17	0	NA	NA	NA	NA	NA	SRY (sex determining region Y)-box 17 [Source:MGI Symbol;Acc:MGI:107543]	NM_011441
ENSMUSG00000104238	Gm37587	0	NA	NA	NA	NA	NA	predicted gene, 37587 [Source:MGI Symbol;Acc:MGI:5610815]
ENSMUSG00000102269	Gm7357	0.195636028228872	-1.5828303111927	4.99337361276769	-0.316986156843045	0.751254106266807	NA	predicted gene 7357 [Source:MGI Symbol;Acc:MGI:3643257]
ENSMUSG00000096126	Gm22307	0	NA	NA	NA	NA	NA	predicted gene, 22307 [Source:MGI Symbol;Acc:MGI:5452084]
ENSMUSG00000103003	Gm38076	0	NA	NA	NA	NA	NA	predicted gene, 38076 [Source:MGI Symbol;Acc:MGI:5611304]
ENSMUSG00000104328	Gm37323	0	NA	NA	NA	NA	NA	predicted gene, 37323 [Source:MGI Symbol;Acc:MGI:5610551]
ENSMUSG00000102735	Gm7369	0	NA	NA	NA	NA	NA	predicted gene 7369 [Source:MGI Symbol;Acc:MGI:3643485]
ENSMUSG00000098104	Gm6085	1.10353728358333	-0.168069904646236	2.52636662253357	-0.066526331984899	0.946958794249547	NA	predicted gene 6085 [Source:MGI Symbol;Acc:MGI:3646770]
ENSMUSG00000102175	Gm6119	0.650704761713984	-2.58620322955433	3.49825550161524	-0.739283688215515	0.459734752146904	NA	predicted gene 6119 [Source:MGI Symbol;Acc:MGI:3644547]
ENSMUSG00000088000	Gm25493	0	NA	NA	NA	NA	NA	predicted gene, 25493 [Source:MGI Symbol;Acc:MGI:5455270]
ENSMUSG00000103265	Gm2053	0	NA	NA	NA	NA	NA	predicted gene 2053 [Source:MGI Symbol;Acc:MGI:3780221]
ENSMUSG00000103922	Gm6123	0.874764560374481	-0.13820989213037	2.67575554978282	-0.0516526601772677	0.958805458555039	NA	predicted gene 6123 [Source:MGI Symbol;Acc:MGI:3647047]
ENSMUSG00000033845	Mrpl15	572.926646316435	0.210473753931184	0.110781290858921	1.89990342502165	0.0574457944866004	0.12399304398301	mitochondrial ribosomal protein L15 [Source:MGI Symbol;Acc:MGI:1351639]	NM_025300	NR_033530
ENSMUSG00000102275	Gm37144	3.4122230580857	1.08425138071891	1.46041623290879	0.742426272925869	0.457829106205276	NA	predicted gene, 37144 [Source:MGI Symbol;Acc:MGI:5610372]
ENSMUSG00000025903	Lypla1	1070.49159463961	0.132373535881406	0.0843521675726095	1.5692961981974	0.116578937768128	0.220686640333153	lysophospholipase 1 [Source:MGI Symbol;Acc:MGI:1344588]
ENSMUSG00000104217	Gm37988	0	NA	NA	NA	NA	NA	predicted gene, 37988 [Source:MGI Symbol;Acc:MGI:5611216]
ENSMUSG00000033813	Tcea1	979.244350044511	0.380184560837784	0.0861817326142852	4.41142860911532	1.02690813558894e-05	5.14401982996554e-05	transcription elongation factor A (SII) 1 [Source:MGI Symbol;Acc:MGI:1196624]	NM_011541
ENSMUSG00000062588	Gm6104	0.163181965969016	1.29447940586551	4.99180992427251	0.259320652329157	0.795387846035455	NA	predicted gene 6104 [Source:MGI Symbol;Acc:MGI:3648587]
ENSMUSG00000103280	Gm37277	0.72276813075759	2.24159330692907	3.16376273582298	0.708521306464523	0.478621585641473	NA	predicted gene, 37277 [Source:MGI Symbol;Acc:MGI:5610505]
ENSMUSG00000002459	Rgs20	0.136971493563317	0	4.99745499518544	0	1	NA	regulator of G-protein signaling 20 [Source:MGI Symbol;Acc:MGI:1929866]	NM_021374
ENSMUSG00000091305	Gm17100	0	NA	NA	NA	NA	NA	predicted gene 17100 [Source:MGI Symbol;Acc:MGI:4937927]
ENSMUSG00000102653	Gm37079	0	NA	NA	NA	NA	NA	predicted gene, 37079 [Source:MGI Symbol;Acc:MGI:5610307]
ENSMUSG00000085623	Gm16041	0	NA	NA	NA	NA	NA	predicted gene 16041 [Source:MGI Symbol;Acc:MGI:3801909]
ENSMUSG00000091665	Gm17101	0	NA	NA	NA	NA	NA	predicted gene 17101 [Source:MGI Symbol;Acc:MGI:4937928]
ENSMUSG00000033793	Atp6v1h	4872.21137329373	0.353328582697435	0.0491058355019533	7.19524633041587	6.23481000790857e-13	6.60717376265266e-12	ATPase, H+ transporting, lysosomal V1 subunit H [Source:MGI Symbol;Acc:MGI:1914864]
ENSMUSG00000104352	Gm7182	0	NA	NA	NA	NA	NA	predicted gene 7182 [Source:MGI Symbol;Acc:MGI:3644877]
ENSMUSG00000104046	Gm37567	0	NA	NA	NA	NA	NA	predicted gene, 37567 [Source:MGI Symbol;Acc:MGI:5610795]
ENSMUSG00000102907	Gm38264	0	NA	NA	NA	NA	NA	predicted gene, 38264 [Source:MGI Symbol;Acc:MGI:5611492]
ENSMUSG00000025905	Oprk1	0	NA	NA	NA	NA	NA	opioid receptor, kappa 1 [Source:MGI Symbol;Acc:MGI:97439]
ENSMUSG00000103936	Gm36965	0	NA	NA	NA	NA	NA	predicted gene, 36965 [Source:MGI Symbol;Acc:MGI:5610193]
ENSMUSG00000093015	Gm22463	0	NA	NA	NA	NA	NA	predicted gene, 22463 [Source:MGI Symbol;Acc:MGI:5452240]
ENSMUSG00000103519	Gm37429	0	NA	NA	NA	NA	NA	predicted gene, 37429 [Source:MGI Symbol;Acc:MGI:5610657]
ENSMUSG00000033774	Npbwr1	0	NA	NA	NA	NA	NA	neuropeptides B/W receptor 1 [Source:MGI Symbol;Acc:MGI:891989]	NM_010342
ENSMUSG00000103090	Gm19214	0	NA	NA	NA	NA	NA	predicted gene, 19214 [Source:MGI Symbol;Acc:MGI:5011399]
ENSMUSG00000025907	Rb1cc1	1400.69419698416	0.397586143639164	0.0935019533433028	4.2521693870863	2.11709628421537e-05	0.000100668353434177	RB1-inducible coiled-coil 1 [Source:MGI Symbol;Acc:MGI:1341850]
ENSMUSG00000090031	4732440D04Rik	46.3656656627511	-0.548384942433418	0.403991369487891	-1.35741746940922	0.174648600561186	0.302074817225616	RIKEN cDNA 4732440D04 gene [Source:MGI Symbol;Acc:MGI:3604103]
ENSMUSG00000087247	Alkal1	0	NA	NA	NA	NA	NA	ALK and LTK ligand 1 [Source:MGI Symbol;Acc:MGI:3645495]	NM_001195732
ENSMUSG00000103355	Gm2147	0.195636028228872	-1.5828303111927	4.99337361276769	-0.316986156843045	0.751254106266807	NA	predicted gene 2147 [Source:MGI Symbol;Acc:MGI:3780316]
ENSMUSG00000102706	Gm7417	0	NA	NA	NA	NA	NA	predicted gene 7417 [Source:MGI Symbol;Acc:MGI:3647903]
ENSMUSG00000103845	Gm19026	13.5374784142292	0.944928440930433	0.6963290816486	1.35701418457672	0.174776703524983	0.302175997173686	predicted gene, 19026 [Source:MGI Symbol;Acc:MGI:5011211]
ENSMUSG00000033740	St18	716.333125633841	0.858139873572519	0.103488799390539	8.29210386656563	1.11262705178166e-16	1.54158028961748e-15	suppression of tumorigenicity 18 [Source:MGI Symbol;Acc:MGI:2446700]	NM_001244692
ENSMUSG00000103329	Gm42492	2.45685018104946	1.19246334256338	1.74119770704318	0.684852350620401	0.493437096687809	NA	predicted gene 42492 [Source:MGI Symbol;Acc:MGI:5662629]
ENSMUSG00000104385	Gm7449	0	NA	NA	NA	NA	NA	predicted gene 7449 [Source:MGI Symbol;Acc:MGI:3647895]
ENSMUSG00000102135	Gm37108	0.566841305723771	1.29896188906742	3.53230488933945	0.367737760403331	0.713068781718901	NA	predicted gene, 37108 [Source:MGI Symbol;Acc:MGI:5610336]
ENSMUSG00000103282	Gm37275	0	NA	NA	NA	NA	NA	predicted gene, 37275 [Source:MGI Symbol;Acc:MGI:5610503]
ENSMUSG00000102534	Gm37225	0	NA	NA	NA	NA	NA	predicted gene, 37225 [Source:MGI Symbol;Acc:MGI:5610453]
ENSMUSG00000102213	Gm37489	0	NA	NA	NA	NA	NA	predicted gene, 37489 [Source:MGI Symbol;Acc:MGI:5610717]
ENSMUSG00000103629	Gm5694	0	NA	NA	NA	NA	NA	predicted gene 5694 [Source:MGI Symbol;Acc:MGI:3645764]
ENSMUSG00000051285	Pcmtd1	1193.3030010257	0.158436895380887	0.083799909418311	1.8906571198067	0.0586701300026866	0.126259050422173	protein-L-isoaspartate (D-aspartate) O-methyltransferase domain containing 1 [Source:MGI Symbol;Acc:MGI:2441773]	NM_183028
ENSMUSG00000098201	Gm26983	0.1905941853196	1.40767639516576	4.98425051127216	0.282424888552897	0.777617733132933	NA	predicted gene, 26983 [Source:MGI Symbol;Acc:MGI:5504098]
ENSMUSG00000103509	Gm38372	18.5854477820438	-0.881615105990758	0.651562877375656	-1.35307755644658	0.176030854818958	0.303981152633534	predicted gene, 38372 [Source:MGI Symbol;Acc:MGI:5611600]
ENSMUSG00000048538	Gm9826	0.12971635262812	0	4.99745499518674	0	1	NA	predicted gene 9826 [Source:MGI Symbol;Acc:MGI:3642725]
ENSMUSG00000103709	Nras-ps2	0	NA	NA	NA	NA	NA	neuroblastoma ras oncogene, pseudogene 2 [Source:MGI Symbol;Acc:MGI:97378]
ENSMUSG00000077244	Gm23274	0	NA	NA	NA	NA	NA	predicted gene, 23274 [Source:MGI Symbol;Acc:MGI:5453051]
ENSMUSG00000102768	Gm19002	0	NA	NA	NA	NA	NA	predicted gene, 19002 [Source:MGI Symbol;Acc:MGI:5011187]
ENSMUSG00000097797	Gm26901	0.859739624320907	2.24529534083836	2.98282835327832	0.75274037755831	0.451605941214686	NA	predicted gene, 26901 [Source:MGI Symbol;Acc:MGI:5477395]
ENSMUSG00000103498	Gm18984	0	NA	NA	NA	NA	NA	predicted gene, 18984 [Source:MGI Symbol;Acc:MGI:5011169]
ENSMUSG00000103067	Gm30414	0	NA	NA	NA	NA	NA	predicted gene, 30414 [Source:MGI Symbol;Acc:MGI:5589573]
ENSMUSG00000102320	Gm37791	0	NA	NA	NA	NA	NA	predicted gene, 37791 [Source:MGI Symbol;Acc:MGI:5611019]
ENSMUSG00000104226	Gm7470	0	NA	NA	NA	NA	NA	predicted gene 7470 [Source:MGI Symbol;Acc:MGI:3645544]
ENSMUSG00000103903	Rps2-ps2	0	NA	NA	NA	NA	NA	ribosomal protein S2, pseudogene 2 [Source:MGI Symbol;Acc:MGI:3645546]
ENSMUSG00000103557	Gm38216	0.12971635262812	0	4.99745499518674	0	1	NA	predicted gene, 38216 [Source:MGI Symbol;Acc:MGI:5611444]
ENSMUSG00000025909	Sntg1	0	NA	NA	NA	NA	NA	syntrophin, gamma 1 [Source:MGI Symbol;Acc:MGI:1918346]	NM_001290392
ENSMUSG00000102647	Gm38024	0	NA	NA	NA	NA	NA	predicted gene, 38024 [Source:MGI Symbol;Acc:MGI:5611252]
ENSMUSG00000086235	Gm16284	0.1905941853196	1.40767639516576	4.98425051127216	0.282424888552897	0.777617733132933	NA	predicted gene 16284 [Source:MGI Symbol;Acc:MGI:3826541]
ENSMUSG00000102253	Gm38259	0	NA	NA	NA	NA	NA	predicted gene, 38259 [Source:MGI Symbol;Acc:MGI:5611487]
ENSMUSG00000093970	Gm23358	0	NA	NA	NA	NA	NA	predicted gene, 23358 [Source:MGI Symbol;Acc:MGI:5453135]
ENSMUSG00000103884	Gm37005	0	NA	NA	NA	NA	NA	predicted gene, 37005 [Source:MGI Symbol;Acc:MGI:5610233]
ENSMUSG00000084353	Gm15452	0.12971635262812	0	4.99745499518674	0	1	NA	predicted gene 15452 [Source:MGI Symbol;Acc:MGI:3768636]
ENSMUSG00000103933	Gm36964	1.38072803340677	-0.205922912236145	2.34983150396357	-0.0876330544929732	0.930168329547813	NA	predicted gene, 36964 [Source:MGI Symbol;Acc:MGI:5610192]
ENSMUSG00000076135	Gm24276	0	NA	NA	NA	NA	NA	predicted gene, 24276 [Source:MGI Symbol;Acc:MGI:5454053]
ENSMUSG00000086195	Gm6152	0	NA	NA	NA	NA	NA	predicted gene 6152 [Source:MGI Symbol;Acc:MGI:3648859]
ENSMUSG00000104504	Gm7445	0	NA	NA	NA	NA	NA	predicted gene 7445 [Source:MGI Symbol;Acc:MGI:3644942]
ENSMUSG00000066693	Gm7493	0	NA	NA	NA	NA	NA	predicted gene 7493 [Source:MGI Symbol;Acc:MGI:3643471]
ENSMUSG00000102316	Gm37629	0	NA	NA	NA	NA	NA	predicted gene, 37629 [Source:MGI Symbol;Acc:MGI:5610857]
ENSMUSG00000103819	Gm38008	0	NA	NA	NA	NA	NA	predicted gene, 38008 [Source:MGI Symbol;Acc:MGI:5611236]
ENSMUSG00000102871	Gm37143	0	NA	NA	NA	NA	NA	predicted gene, 37143 [Source:MGI Symbol;Acc:MGI:5610371]
ENSMUSG00000101571	Gm6187	0	NA	NA	NA	NA	NA	predicted gene 6187 [Source:MGI Symbol;Acc:MGI:3648954]
ENSMUSG00000104428	Gm18299	0	NA	NA	NA	NA	NA	predicted gene, 18299 [Source:MGI Symbol;Acc:MGI:5010484]
ENSMUSG00000102272	Gm7512	0	NA	NA	NA	NA	NA	predicted gene 7512 [Source:MGI Symbol;Acc:MGI:3646401]
ENSMUSG00000065625	Gm24765	0	NA	NA	NA	NA	NA	predicted gene, 24765 [Source:MGI Symbol;Acc:MGI:5454542]
ENSMUSG00000103411	Gm18300	0	NA	NA	NA	NA	NA	predicted gene, 18300 [Source:MGI Symbol;Acc:MGI:5010485]
ENSMUSG00000061024	Rrs1	1754.96765686444	-0.105990610876094	0.0750957800267145	-1.41140568535794	0.158125027539155	0.279812548732331	ribosome biogenesis regulator 1 [Source:MGI Symbol;Acc:MGI:1929721]	NM_021511
ENSMUSG00000025911	Adhfe1	60.498012804594	-0.562307219957385	0.316100428118876	-1.77888787846222	0.075258145788791	0.15455094461577	alcohol dehydrogenase, iron containing, 1 [Source:MGI Symbol;Acc:MGI:1923437]	NM_001357376
ENSMUSG00000079671	2610203C22Rik	38.8379487557199	-1.44822055214831	0.436005809543908	-3.32156251235103	0.00089514927804934	0.00313820301408199	RIKEN cDNA 2610203C22 gene [Source:MGI Symbol;Acc:MGI:1919731]		NR_015470
ENSMUSG00000081441	Gm6161	0.353776151288617	2.32977789961474	4.31533347406966	0.539883629762127	0.589277288058519	NA	predicted gene 6161 [Source:MGI Symbol;Acc:MGI:3644104]
ENSMUSG00000067879	Vxn	0.403659339754754	0	4.22208638971023	0	1	NA	vexin [Source:MGI Symbol;Acc:MGI:1924232]	NM_178399
ENSMUSG00000099827	Gm29520	0	NA	NA	NA	NA	NA	predicted gene 29520 [Source:MGI Symbol;Acc:MGI:5580226]
ENSMUSG00000025912	Mybl1	70.7950056255031	0.392267213108405	0.314413700907485	1.24761488439026	0.212172124979104	0.349921458240833	myeloblastosis oncogene-like 1 [Source:MGI Symbol;Acc:MGI:99925]	NM_008651
ENSMUSG00000045210	Vcpip1	5435.68496358883	-0.353974855562518	0.0524984829416531	-6.74257303693758	1.55605975721043e-11	1.46220218455329e-10	valosin containing protein (p97)/p47 complex interacting protein 1 [Source:MGI Symbol;Acc:MGI:1917925]	NM_173443
ENSMUSG00000097893	1700034P13Rik	2.7966380812825	-0.724652813224389	1.68269894316504	-0.430649116508843	0.666723522111113	NA	RIKEN cDNA 1700034P13 gene [Source:MGI Symbol;Acc:MGI:1920581]
ENSMUSG00000025915	Sgk3	2169.94206525191	-0.761290294083826	0.0690472579767099	-11.0256412259067	2.87462451590146e-28	7.47287618664683e-27	serum/glucocorticoid regulated kinase 3 [Source:MGI Symbol;Acc:MGI:2182368]	NM_177547
ENSMUSG00000046334	Gm6195	0.7787972329937	-2.55902033799048	2.92380928522803	-0.875235040438317	0.381446031003899	NA	predicted pseudogene 6195 [Source:MGI Symbol;Acc:MGI:3647661]
ENSMUSG00000088916	Gm22607	0.136971493563317	0	4.99745499518544	0	1	NA	predicted gene, 22607 [Source:MGI Symbol;Acc:MGI:5452384]
ENSMUSG00000046101	Mcmdc2	4.31740595818981	-1.26335268754751	1.25165395102128	-1.0093466221368	0.312808428099314	NA	minichromosome maintenance domain containing 2 [Source:MGI Symbol;Acc:MGI:3045334]
ENSMUSG00000098234	Snhg6	322.38288280893	1.07004074756191	0.161438470512509	6.62816455188724	3.39886466332559e-11	3.10426461256329e-10	small nucleolar RNA host gene 6 [Source:MGI Symbol;Acc:MGI:1921074]
ENSMUSG00000093178	Snord87	2.45555075802039	1.26409287228579	1.62951939298452	0.775745828940741	0.437899074612082	NA	small nucleolar RNA, C/D box 87 [Source:MGI Symbol;Acc:MGI:2387894]		NR_004410
ENSMUSG00000099032	Tcf24	7.51459360618357	-2.56524900689731	1.1096808069717	-2.31169989674583	0.020794227092569	0.0522241708703388	transcription factor 24 [Source:MGI Symbol;Acc:MGI:3780500]	NM_001285425
ENSMUSG00000104025	E330040D14Rik	0.195636028228872	-1.5828303111927	4.99337361276769	-0.316986156843045	0.751254106266807	NA	RIKEN cDNA E330040D14 gene [Source:MGI Symbol;Acc:MGI:3649088]
ENSMUSG00000025916	Ppp1r42	0.266687846191437	0	4.94311029168757	0	1	NA	protein phosphatase 1, regulatory subunit 42 [Source:MGI Symbol;Acc:MGI:1921138]
ENSMUSG00000087199	Gm15818	0	NA	NA	NA	NA	NA	predicted gene 15818 [Source:MGI Symbol;Acc:MGI:3801960]
ENSMUSG00000095780	Gm24674	0	NA	NA	NA	NA	NA	predicted gene, 24674 [Source:MGI Symbol;Acc:MGI:5454451]
ENSMUSG00000025917	Cops5	1699.59149109234	-0.0209846687441925	0.0694053636725709	-0.302349380995833	0.762385738081505	0.851278451026536	COP9 signalosome subunit 5 [Source:MGI Symbol;Acc:MGI:1349415]	NM_001277101	NR_102282
ENSMUSG00000056763	Cspp1	344.797026331821	-0.0128456380224675	0.141057043316566	-0.0910669734770973	0.927439374915293	0.95519902516862	centrosome and spindle pole associated protein 1 [Source:MGI Symbol;Acc:MGI:2681832]
ENSMUSG00000102356	1700047N06Rik	0	NA	NA	NA	NA	NA	RIKEN cDNA 1700047N06 gene [Source:MGI Symbol;Acc:MGI:1923853]
ENSMUSG00000067851	Arfgef1	3785.11049520899	0.40351788781811	0.0581706571516821	6.93679438356563	4.01096944600316e-12	3.97858842838881e-11	ADP-ribosylation factor guanine nucleotide-exchange factor 1(brefeldin A-inhibited) [Source:MGI Symbol;Acc:MGI:2442988]	NM_001102430
ENSMUSG00000088153	Gm26348	0.914047169124428	-0.672265783118494	2.72377734155334	-0.246813780576906	0.805052345014389	NA	predicted gene, 26348 [Source:MGI Symbol;Acc:MGI:5456125]
ENSMUSG00000102556	Gm37569	0.373514011890541	-2.52877943407231	4.61912900699548	-0.54745806628102	0.584064072111588	NA	predicted gene, 37569 [Source:MGI Symbol;Acc:MGI:5610797]
ENSMUSG00000042501	Cpa6	0.195636028228872	-1.5828303111927	4.99337361276769	-0.316986156843045	0.751254106266807	NA	carboxypeptidase A6 [Source:MGI Symbol;Acc:MGI:3045348]
ENSMUSG00000103810	Gm38005	0	NA	NA	NA	NA	NA	predicted gene, 38005 [Source:MGI Symbol;Acc:MGI:5611233]
ENSMUSG00000083422	Gm15604	0.195636028228872	-1.5828303111927	4.99337361276769	-0.316986156843045	0.751254106266807	NA	predicted gene 15604 [Source:MGI Symbol;Acc:MGI:3783051]
ENSMUSG00000094979	Gm25253	0	NA	NA	NA	NA	NA	predicted gene, 25253 [Source:MGI Symbol;Acc:MGI:5455030]
ENSMUSG00000081417	Gm15603	0	NA	NA	NA	NA	NA	predicted gene 15603 [Source:MGI Symbol;Acc:MGI:3783050]
ENSMUSG00000103448	Gm37133	0	NA	NA	NA	NA	NA	predicted gene, 37133 [Source:MGI Symbol;Acc:MGI:5610361]
ENSMUSG00000100212	Gm5522	0	NA	NA	NA	NA	NA	predicted gene 5522 [Source:MGI Symbol;Acc:MGI:3649087]
ENSMUSG00000100648	Gm28659	0.18675700594527	-1.54905582801982	4.99575549053083	-0.310074388339454	0.756504388193965	NA	predicted gene 28659 [Source:MGI Symbol;Acc:MGI:5579365]
ENSMUSG00000088585	Gm22963	0	NA	NA	NA	NA	NA	predicted gene, 22963 [Source:MGI Symbol;Acc:MGI:5452740]
ENSMUSG00000048960	Prex2	0	NA	NA	NA	NA	NA	phosphatidylinositol-3,4,5-trisphosphate-dependent Rac exchange factor 2 [Source:MGI Symbol;Acc:MGI:1923385]	NM_029525
ENSMUSG00000077318	Gm24173	0	NA	NA	NA	NA	NA	predicted gene, 24173 [Source:MGI Symbol;Acc:MGI:5453950]
ENSMUSG00000101827	Gm28686	0	NA	NA	NA	NA	NA	predicted gene 28686 [Source:MGI Symbol;Acc:MGI:5579392]
ENSMUSG00000103494	Gm37410	0	NA	NA	NA	NA	NA	predicted gene, 37410 [Source:MGI Symbol;Acc:MGI:5610638]
ENSMUSG00000057715	A830018L16Rik	0	NA	NA	NA	NA	NA	RIKEN cDNA A830018L16 gene [Source:MGI Symbol;Acc:MGI:2444149]	NM_177173
ENSMUSG00000103825	Gm38178	0	NA	NA	NA	NA	NA	predicted gene, 38178 [Source:MGI Symbol;Acc:MGI:5611406]
ENSMUSG00000099845	Gm29273	0	NA	NA	NA	NA	NA	predicted gene 29273 [Source:MGI Symbol;Acc:MGI:5579979]
ENSMUSG00000103561	Gm38069	0	NA	NA	NA	NA	NA	predicted gene, 38069 [Source:MGI Symbol;Acc:MGI:5611297]
ENSMUSG00000101610	Gm7560	0	NA	NA	NA	NA	NA	predicted gene 7560 [Source:MGI Symbol;Acc:MGI:3648484]
ENSMUSG00000093864	Gm22633	0	NA	NA	NA	NA	NA	predicted gene, 22633 [Source:MGI Symbol;Acc:MGI:5452410]
ENSMUSG00000098555	Mir6341	0	NA	NA	NA	NA	NA	microRNA 6341 [Source:MGI Symbol;Acc:MGI:5530644]		NR_105759
ENSMUSG00000097628	Gm2383	0.566841305723771	1.29896188906742	3.53230488933945	0.367737760403331	0.713068781718901	NA	predicted gene 2383 [Source:MGI Symbol;Acc:MGI:3780551]
ENSMUSG00000098163	Gm6216	0	NA	NA	NA	NA	NA	predicted gene 6216 [Source:MGI Symbol;Acc:MGI:3647030]
ENSMUSG00000097171	Gm17644	0	NA	NA	NA	NA	NA	predicted gene, 17644 [Source:MGI Symbol;Acc:MGI:4937278]		NR_045297
ENSMUSG00000101314	Gm29663	0	NA	NA	NA	NA	NA	predicted gene 29663 [Source:MGI Symbol;Acc:MGI:5580369]
ENSMUSG00000016918	Sulf1	0.381188370639201	2.4274859220309	4.58212726830649	0.529772697240701	0.596269537340911	NA	sulfatase 1 [Source:MGI Symbol;Acc:MGI:2138563]	NM_001198565
ENSMUSG00000025938	Slco5a1	23.1441681656328	0.439092786402505	0.512105694828291	0.857426095505016	0.391209442515458	0.546920543078717	solute carrier organic anion transporter family, member 5A1 [Source:MGI Symbol;Acc:MGI:2443431]
ENSMUSG00000104518	Gm37162	0	NA	NA	NA	NA	NA	predicted gene, 37162 [Source:MGI Symbol;Acc:MGI:5610390]
ENSMUSG00000069620	Gm5250	0	NA	NA	NA	NA	NA	predicted gene 5250 [Source:MGI Symbol;Acc:MGI:3647667]
ENSMUSG00000099498	Gm29283	0	NA	NA	NA	NA	NA	predicted gene 29283 [Source:MGI Symbol;Acc:MGI:5579989]
ENSMUSG00000042414	Prdm14	0	NA	NA	NA	NA	NA	PR domain containing 14 [Source:MGI Symbol;Acc:MGI:3588194]	NM_001081209
ENSMUSG00000005886	Ncoa2	1666.61932230349	0.244871675407671	0.0794707964751659	3.08127873720495	0.00206113600920196	0.00670176382090628	nuclear receptor coactivator 2 [Source:MGI Symbol;Acc:MGI:1276533]	NM_001302702
ENSMUSG00000103506	Gm38376	0.51936452773746	-2.55907282742568	3.49577990745564	-0.732046323044482	0.464140294435366	NA	predicted gene, 38376 [Source:MGI Symbol;Acc:MGI:5611604]
ENSMUSG00000103495	Gm37409	0.32031053794772	1.40306907925595	4.60209495422972	0.304876169051316	0.760460466574929	NA	predicted gene, 37409 [Source:MGI Symbol;Acc:MGI:5610637]
ENSMUSG00000099183	Gm27881	0	NA	NA	NA	NA	NA	predicted gene, 27881 [Source:MGI Symbol;Acc:MGI:5531263]
ENSMUSG00000102639	Gm38223	0	NA	NA	NA	NA	NA	predicted gene, 38223 [Source:MGI Symbol;Acc:MGI:5611451]
ENSMUSG00000104170	Gm37702	0	NA	NA	NA	NA	NA	predicted gene, 37702 [Source:MGI Symbol;Acc:MGI:5610930]
ENSMUSG00000087782	Gm23169	0	NA	NA	NA	NA	NA	predicted gene, 23169 [Source:MGI Symbol;Acc:MGI:5452946]
ENSMUSG00000103085	Gm38120	0.544370336608217	2.94732637493173	3.60868387299893	0.816731661363954	0.414081793476645	NA	predicted gene, 38120 [Source:MGI Symbol;Acc:MGI:5611348]
ENSMUSG00000102664	Gm38380	0.136971493563317	0	4.99745499518544	0	1	NA	predicted gene, 38380 [Source:MGI Symbol;Acc:MGI:5611608]
ENSMUSG00000101476	Gm29570	0	NA	NA	NA	NA	NA	predicted gene 29570 [Source:MGI Symbol;Acc:MGI:5580276]
ENSMUSG00000101171	Gm7593	0.163181965969016	1.29447940586551	4.99180992427251	0.259320652329157	0.795387846035455	NA	predicted gene 7593 [Source:MGI Symbol;Acc:MGI:3647262]
ENSMUSG00000025935	Tram1	4276.10305251877	-0.127261802371508	0.0529156273199113	-2.40499468336874	0.0161727010692405	0.042160380049197	translocating chain-associating membrane protein 1 [Source:MGI Symbol;Acc:MGI:1919515]	NM_028173
ENSMUSG00000025937	Lactb2	766.3037287798	0.0468497421311499	0.0988860907599597	0.473774843065391	0.635660475886529	0.760713225943779	lactamase, beta 2 [Source:MGI Symbol;Acc:MGI:2442551]	NM_145381
ENSMUSG00000102982	Gm38319	7.34231696858059	0.215004260533453	1.01869531593975	0.211058456016469	0.832841657268018	0.898221307358151	predicted gene, 38319 [Source:MGI Symbol;Acc:MGI:5611547]
ENSMUSG00000067813	Xkr9	0.136971493563317	0	4.99745499518544	0	1	NA	X-linked Kx blood group related 9 [Source:MGI Symbol;Acc:MGI:2686466]	NM_001011873
ENSMUSG00000077368	Gm26273	0	NA	NA	NA	NA	NA	predicted gene, 26273 [Source:MGI Symbol;Acc:MGI:5456050]
ENSMUSG00000097711	Gm5523	1.49480934004107	-1.17999758736384	2.09409485112581	-0.563488127927661	0.573102542052778	NA	predicted pseudogene 5523 [Source:MGI Symbol;Acc:MGI:3649089]		NR_004447
ENSMUSG00000102166	Gm36947	0	NA	NA	NA	NA	NA	predicted gene, 36947 [Source:MGI Symbol;Acc:MGI:5610175]
ENSMUSG00000089358	Gm25491	0	NA	NA	NA	NA	NA	predicted gene, 25491 [Source:MGI Symbol;Acc:MGI:5455268]
ENSMUSG00000104209	Gm37400	0	NA	NA	NA	NA	NA	predicted gene, 37400 [Source:MGI Symbol;Acc:MGI:5610628]
ENSMUSG00000025932	Eya1	1327.65137277936	0.0904082144071587	0.0835822192511516	1.08166802960204	0.279400063919515	0.429015141769366	EYA transcriptional coactivator and phosphatase 1 [Source:MGI Symbol;Acc:MGI:109344]	NM_010164
ENSMUSG00000095853	Gm22616	0.266687846191437	0	4.94311029168757	0	1	NA	predicted gene, 22616 [Source:MGI Symbol;Acc:MGI:5452393]
ENSMUSG00000102588	Gm37444	1.30411456204723	0.351821173562001	2.16431703744114	0.162555285328233	0.870868595740861	NA	predicted gene, 37444 [Source:MGI Symbol;Acc:MGI:5610672]
ENSMUSG00000054493	Gm9947	0	NA	NA	NA	NA	NA	predicted gene 9947 [Source:MGI Symbol;Acc:MGI:3642739]
ENSMUSG00000025930	Msc	0	NA	NA	NA	NA	NA	musculin [Source:MGI Symbol;Acc:MGI:1333884]	NM_010827
ENSMUSG00000103492	Gm37412	0	NA	NA	NA	NA	NA	predicted gene, 37412 [Source:MGI Symbol;Acc:MGI:5610640]
ENSMUSG00000081201	Smt3h2-ps4	0	NA	NA	NA	NA	NA	SMT3 suppressor of mif two 3 homolog 2, pseudogene 4 (S. cerevisiae) [Source:MGI Symbol;Acc:MGI:2149598]
ENSMUSG00000082193	Rpl5-ps1	2.30244956127986	0.879481289080669	1.64722991288762	0.533915321838057	0.593400120961416	NA	ribosomal protein L5, pseudogene 1 [Source:MGI Symbol;Acc:MGI:3647110]
ENSMUSG00000032769	Trpa1	0.455068733485112	-1.57905451225628	4.07581461527979	-0.387420592275363	0.698444861392953	NA	transient receptor potential cation channel, subfamily A, member 1 [Source:MGI Symbol;Acc:MGI:3522699]	NM_177781
ENSMUSG00000088159	Gm26345	0	NA	NA	NA	NA	NA	predicted gene, 26345 [Source:MGI Symbol;Acc:MGI:5456122]
ENSMUSG00000073737	Gm10566	0.571782555958801	3.01271225316308	3.87303894230985	0.777867792717395	0.436646957094766	NA	predicted gene 10566 [Source:MGI Symbol;Acc:MGI:3642220]
ENSMUSG00000092083	Kcnb2	0.12971635262812	0	4.99745499518674	0	1	NA	potassium voltage gated channel, Shab-related subfamily, member 2 [Source:MGI Symbol;Acc:MGI:99632]
ENSMUSG00000102937	Gm38116	0	NA	NA	NA	NA	NA	predicted gene, 38116 [Source:MGI Symbol;Acc:MGI:5611344]
ENSMUSG00000104149	Gm37138	0.195636028228872	-1.5828303111927	4.99337361276769	-0.316986156843045	0.751254106266807	NA	predicted gene, 37138 [Source:MGI Symbol;Acc:MGI:5610366]
ENSMUSG00000088829	Gm25227	0	NA	NA	NA	NA	NA	predicted gene, 25227 [Source:MGI Symbol;Acc:MGI:5455004]
ENSMUSG00000077377	Gm25168	0	NA	NA	NA	NA	NA	predicted gene, 25168 [Source:MGI Symbol;Acc:MGI:5454945]
ENSMUSG00000101652	Gm6060	0	NA	NA	NA	NA	NA	predicted gene 6060 [Source:MGI Symbol;Acc:MGI:3648622]
ENSMUSG00000100814	Gm28669	0	NA	NA	NA	NA	NA	predicted gene 28669 [Source:MGI Symbol;Acc:MGI:5579375]
ENSMUSG00000025925	Terf1	151.925273764407	-0.11096291734233	0.220363745164098	-0.503544343284327	0.614581611998766	0.743956710681484	telomeric repeat binding factor 1 [Source:MGI Symbol;Acc:MGI:109634]	NM_009352
ENSMUSG00000104379	Gm37509	0.266687846191437	0	4.94311029168757	0	1	NA	predicted gene, 37509 [Source:MGI Symbol;Acc:MGI:5610737]
ENSMUSG00000032719	Sbspon	0	NA	NA	NA	NA	NA	somatomedin B and thrombospondin, type 1 domain containing [Source:MGI Symbol;Acc:MGI:2684952]	NM_001033288
ENSMUSG00000088943	Gm23259	0	NA	NA	NA	NA	NA	predicted gene, 23259 [Source:MGI Symbol;Acc:MGI:5453036]
ENSMUSG00000100652	Gm7634	0	NA	NA	NA	NA	NA	predicted gene 7634 [Source:MGI Symbol;Acc:MGI:3644198]
ENSMUSG00000067795	4930444P10Rik	0	NA	NA	NA	NA	NA	RIKEN cDNA 4930444P10 gene [Source:MGI Symbol;Acc:MGI:1923049]
ENSMUSG00000043716	Rpl7	10972.8388772428	0.135911331901291	0.0495098406632036	2.74513773586635	0.00604855058048908	0.0176628526368363	ribosomal protein L7 [Source:MGI Symbol;Acc:MGI:98073]
ENSMUSG00000025921	Rdh10	236.487851133629	-0.508559759206177	0.169954894851945	-2.99232193135246	0.00276864131736061	0.00874152351934658	retinol dehydrogenase 10 (all-trans) [Source:MGI Symbol;Acc:MGI:1924238]	NM_133832
ENSMUSG00000104165	Gm38249	0	NA	NA	NA	NA	NA	predicted gene, 38249 [Source:MGI Symbol;Acc:MGI:5611477]
ENSMUSG00000100868	Gm28095	0	NA	NA	NA	NA	NA	predicted gene 28095 [Source:MGI Symbol;Acc:MGI:5578801]
ENSMUSG00000025920	Stau2	788.228110486573	0.640634546073171	0.0963041024340347	6.65220411053606	2.88735891666377e-11	2.64451213295562e-10	staufen double-stranded RNA binding protein 2 [Source:MGI Symbol;Acc:MGI:1352508]
ENSMUSG00000089982	Gm7568	0.292898318597136	1.29488734958783	4.76328259732795	0.27184768552557	0.785739137658753	NA	predicted gene 7568 [Source:MGI Symbol;Acc:MGI:3649156]
ENSMUSG00000025939	Ube2w	709.19229627657	0.0741910940455457	0.107658996145328	0.689130464725823	0.490741170186701	0.640743157946024	ubiquitin-conjugating enzyme E2W (putative) [Source:MGI Symbol;Acc:MGI:1914049]	NM_001271016
ENSMUSG00000102457	Gm38342	1.3237599028695	-0.175080670667786	2.42320720640376	-0.0722516300731957	0.942401657644943	NA	predicted gene, 38342 [Source:MGI Symbol;Acc:MGI:5611570]
ENSMUSG00000079658	Eloc	1149.07195864058	-0.24365421326833	0.085066956106804	-2.86426392126239	0.00417979593299178	0.0126717090854946	elongin C [Source:MGI Symbol;Acc:MGI:1915173]	NM_026456
ENSMUSG00000097744	D030040B21Rik	0	NA	NA	NA	NA	NA	RIKEN cDNA D030040B21 gene [Source:MGI Symbol;Acc:MGI:4437728]		NR_037998
ENSMUSG00000100959	Gm7654	0	NA	NA	NA	NA	NA	predicted gene 7654 [Source:MGI Symbol;Acc:MGI:3648037]
ENSMUSG00000025940	Tmem70	755.671607144747	-0.433217479654147	0.0994974766379632	-4.35405493980994	1.33642190458646e-05	6.57309625579081e-05	transmembrane protein 70 [Source:MGI Symbol;Acc:MGI:1915068]	NM_026392
ENSMUSG00000025779	Ly96	472.7737766072	0.104150631905984	0.122073613203578	0.853178907159038	0.393560098565769	0.549131862090909	lymphocyte antigen 96 [Source:MGI Symbol;Acc:MGI:1341909]
ENSMUSG00000100093	Gm29649	0	NA	NA	NA	NA	NA	predicted gene 29649 [Source:MGI Symbol;Acc:MGI:5580355]
ENSMUSG00000091020	Gm5828	0.984323834587214	-0.216266345449229	2.61242354952718	-0.0827837987788658	0.934023451606101	NA	predicted gene 5828 [Source:MGI Symbol;Acc:MGI:3644176]
ENSMUSG00000101640	Gm28376	0	NA	NA	NA	NA	NA	predicted gene 28376 [Source:MGI Symbol;Acc:MGI:5579082]
ENSMUSG00000104133	4921511E07Rik	0	NA	NA	NA	NA	NA	RIKEN cDNA 4921511E07 gene [Source:MGI Symbol;Acc:MGI:1918145]
ENSMUSG00000042686	Jph1	6.15827310085504	1.22309719200714	1.04437370406836	1.17112982378105	0.241546597628848	NA	junctophilin 1 [Source:MGI Symbol;Acc:MGI:1891495]
ENSMUSG00000100110	Gm28783	0	NA	NA	NA	NA	NA	predicted gene 28783 [Source:MGI Symbol;Acc:MGI:5579489]
ENSMUSG00000025777	Gdap1	8.95702683099214	-1.23295153170283	0.918932727507924	-1.34172121069896	0.179686407025805	0.30926863553642	ganglioside-induced differentiation-associated-protein 1 [Source:MGI Symbol;Acc:MGI:1338002]	NM_010267
ENSMUSG00000099899	Gm28784	0	NA	NA	NA	NA	NA	predicted gene 28784 [Source:MGI Symbol;Acc:MGI:5579490]
ENSMUSG00000100272	Gm28785	0	NA	NA	NA	NA	NA	predicted gene 28785 [Source:MGI Symbol;Acc:MGI:5579491]
ENSMUSG00000100398	Gm5251	0.1905941853196	1.40767639516576	4.98425051127216	0.282424888552897	0.777617733132933	NA	predicted gene 5251 [Source:MGI Symbol;Acc:MGI:3647666]
ENSMUSG00000101589	Rbm6-ps1	4.70706453334018	0.323697695843838	1.21653814680343	0.266081007565924	0.790176821678956	NA	RNA binding motif protein 6, pseudogene 1 [Source:MGI Symbol;Acc:MGI:1889580]
ENSMUSG00000102048	Gm6075	0.136971493563317	0	4.99745499518544	0	1	NA	predicted gene 6075 [Source:MGI Symbol;Acc:MGI:3648507]
ENSMUSG00000089534	Gm25166	0	NA	NA	NA	NA	NA	predicted gene, 25166 [Source:MGI Symbol;Acc:MGI:5454943]
ENSMUSG00000067780	Pi15	0.52320170711179	-0.0742595329931674	3.62451276640485	-0.0204881422080975	0.983653971239616	NA	peptidase inhibitor 15 [Source:MGI Symbol;Acc:MGI:1934659]	NM_053191
ENSMUSG00000100053	Gm28154	0	NA	NA	NA	NA	NA	predicted gene 28154 [Source:MGI Symbol;Acc:MGI:5578860]
ENSMUSG00000085125	Gm16070	0	NA	NA	NA	NA	NA	predicted gene 16070 [Source:MGI Symbol;Acc:MGI:3801761]		NR_130314
ENSMUSG00000025776	Crispld1	0	NA	NA	NA	NA	NA	cysteine-rich secretory protein LCCL domain containing 1 [Source:MGI Symbol;Acc:MGI:1934666]
ENSMUSG00000099895	Gm28153	0	NA	NA	NA	NA	NA	predicted gene 28153 [Source:MGI Symbol;Acc:MGI:5578859]
ENSMUSG00000100554	Gm7690	0.18675700594527	-1.54905582801982	4.99575549053083	-0.310074388339454	0.756504388193965	NA	predicted gene 7690 [Source:MGI Symbol;Acc:MGI:3648169]
ENSMUSG00000099473	Gm18775	0	NA	NA	NA	NA	NA	predicted gene, 18775 [Source:MGI Symbol;Acc:MGI:5010960]
ENSMUSG00000099591	Gm17969	0	NA	NA	NA	NA	NA	predicted gene, 17969 [Source:MGI Symbol;Acc:MGI:5010154]
ENSMUSG00000109887	Gm28756	0	NA	NA	NA	NA	NA	predicted gene 28756 [Source:MGI Symbol;Acc:MGI:5579462]
ENSMUSG00000102001	Gm28755	0	NA	NA	NA	NA	NA	predicted gene 28755 [Source:MGI Symbol;Acc:MGI:5579461]
ENSMUSG00000101717	Gm45784	0	NA	NA	NA	NA	NA	predicted gene 45784 [Source:MGI Symbol;Acc:MGI:5804899]
ENSMUSG00000025774	Crisp4	0	NA	NA	NA	NA	NA	cysteine-rich secretory protein 4 [Source:MGI Symbol;Acc:MGI:1925331]	NM_001347048
ENSMUSG00000070977	Defb44-ps	0	NA	NA	NA	NA	NA	defensin beta 44, pseudogene [Source:MGI Symbol;Acc:MGI:3646526]		NR_002879
ENSMUSG00000073735	Defb18	0	NA	NA	NA	NA	NA	defensin beta 18 [Source:MGI Symbol;Acc:MGI:3648148]	NM_001039123
ENSMUSG00000067773	Defb41	0	NA	NA	NA	NA	NA	defensin beta 41 [Source:MGI Symbol;Acc:MGI:1924923]	NM_183124
ENSMUSG00000101685	Gm17837	0.12971635262812	0	4.99745499518674	0	1	NA	predicted gene, 17837 [Source:MGI Symbol;Acc:MGI:5010022]
ENSMUSG00000101306	Gm5252	0	NA	NA	NA	NA	NA	predicted gene 5252 [Source:MGI Symbol;Acc:MGI:3647664]
ENSMUSG00000088800	Gm24075	0	NA	NA	NA	NA	NA	predicted gene, 24075 [Source:MGI Symbol;Acc:MGI:5453852]
ENSMUSG00000101644	Gm28343	0	NA	NA	NA	NA	NA	predicted gene 28343 [Source:MGI Symbol;Acc:MGI:5579049]
ENSMUSG00000099433	Gm28344	0	NA	NA	NA	NA	NA	predicted gene 28344 [Source:MGI Symbol;Acc:MGI:5579050]
ENSMUSG00000089787	Gm15825	0	NA	NA	NA	NA	NA	predicted gene 15825 [Source:MGI Symbol;Acc:MGI:3801887]		NR_151619
ENSMUSG00000042596	Tfap2d	0	NA	NA	NA	NA	NA	transcription factor AP-2, delta [Source:MGI Symbol;Acc:MGI:2153466]	NM_153154
ENSMUSG00000100720	Gm10075	0.323728499508588	-1.54932638961538	4.59028020204652	-0.337523271220923	0.735722472405141	NA	predicted gene 10075 [Source:MGI Symbol;Acc:MGI:3710521]
ENSMUSG00000025927	Tfap2b	0	NA	NA	NA	NA	NA	transcription factor AP-2 beta [Source:MGI Symbol;Acc:MGI:104672]	NM_009334
ENSMUSG00000100538	Gm28340	0	NA	NA	NA	NA	NA	predicted gene 28340 [Source:MGI Symbol;Acc:MGI:5579046]
ENSMUSG00000101117	Gm28341	0	NA	NA	NA	NA	NA	predicted gene 28341 [Source:MGI Symbol;Acc:MGI:5579047]
ENSMUSG00000100204	Gm4849	1.36772550325234	2.21662289656811	2.41429040045592	0.918126044882389	0.358552880899198	NA	predicted gene 4849 [Source:MGI Symbol;Acc:MGI:3645366]
ENSMUSG00000084668	Gm24633	0	NA	NA	NA	NA	NA	predicted gene, 24633 [Source:MGI Symbol;Acc:MGI:5454410]
ENSMUSG00000102597	Gm38382	0	NA	NA	NA	NA	NA	predicted gene, 38382 [Source:MGI Symbol;Acc:MGI:5611610]
ENSMUSG00000043760	Pkhd1	0	NA	NA	NA	NA	NA	polycystic kidney and hepatic disease 1 [Source:MGI Symbol;Acc:MGI:2155808]	NM_153179
ENSMUSG00000104095	Gm37315	0	NA	NA	NA	NA	NA	predicted gene, 37315 [Source:MGI Symbol;Acc:MGI:5610543]
ENSMUSG00000089914	4930486I03Rik	0	NA	NA	NA	NA	NA	RIKEN cDNA 4930486I03 gene [Source:MGI Symbol;Acc:MGI:1922278]		NR_045734
ENSMUSG00000090142	Gm15795	0.195636028228872	-1.5828303111927	4.99337361276769	-0.316986156843045	0.751254106266807	NA	predicted gene 15795 [Source:MGI Symbol;Acc:MGI:3802035]
ENSMUSG00000070175	Gm24162	0	NA	NA	NA	NA	NA	predicted gene, 24162 [Source:MGI Symbol;Acc:MGI:5453939]
ENSMUSG00000099906	Gm28653	0	NA	NA	NA	NA	NA	predicted gene 28653 [Source:MGI Symbol;Acc:MGI:5579359]		NR_131249
ENSMUSG00000065559	Mir206	0	NA	NA	NA	NA	NA	microRNA 206 [Source:MGI Symbol;Acc:MGI:2676881]		NR_029593
ENSMUSG00000065480	Mir133b	0	NA	NA	NA	NA	NA	microRNA 133b [Source:MGI Symbol;Acc:MGI:3618720]		NR_029902
ENSMUSG00000025929	Il17a	0	NA	NA	NA	NA	NA	interleukin 17A [Source:MGI Symbol;Acc:MGI:107364]	NM_010552
ENSMUSG00000041872	Il17f	0	NA	NA	NA	NA	NA	interleukin 17F [Source:MGI Symbol;Acc:MGI:2676631]	NM_145856
ENSMUSG00000041859	Mcm3	1066.90288226625	-0.598718098707439	0.0879565894696006	-6.80697264773286	9.96738724731481e-12	9.56634130501313e-11	minichromosome maintenance complex component 3 [Source:MGI Symbol;Acc:MGI:101845]	NM_008563
ENSMUSG00000099714	Gm20587	0	NA	NA	NA	NA	NA	predicted gene, 20587 [Source:MGI Symbol;Acc:MGI:5295693]
ENSMUSG00000102121	Gm28065	0	NA	NA	NA	NA	NA	predicted gene 28065 [Source:MGI Symbol;Acc:MGI:5578771]
ENSMUSG00000088858	Gm24723	0	NA	NA	NA	NA	NA	predicted gene, 24723 [Source:MGI Symbol;Acc:MGI:5454500]
ENSMUSG00000097934	6720483E21Rik	0.25943270525624	0	4.9974549951402	0	1	NA	RIKEN cDNA 6720483E21 gene [Source:MGI Symbol;Acc:MGI:1924991]		NR_040492
ENSMUSG00000025931	Paqr8	71.9116870146281	-0.976540798619005	0.309348898844854	-3.15676183838225	0.00159531586442391	0.00532207833459452	progestin and adipoQ receptor family member VIII [Source:MGI Symbol;Acc:MGI:1921479]	NM_001355122
ENSMUSG00000077314	Gm24171	0	NA	NA	NA	NA	NA	predicted gene, 24171 [Source:MGI Symbol;Acc:MGI:5453948]
ENSMUSG00000100929	Gm28064	0.195636028228872	-1.5828303111927	4.99337361276769	-0.316986156843045	0.751254106266807	NA	predicted gene 28064 [Source:MGI Symbol;Acc:MGI:5578770]
ENSMUSG00000041809	Efhc1	8.33610254237288	-0.0268605500821823	0.880123006690306	-0.0305190863981515	0.97565307172598	0.984955089230228	EF-hand domain (C-terminal) containing 1 [Source:MGI Symbol;Acc:MGI:1919127]
ENSMUSG00000041779	Tram2	740.784119736631	-0.576062246706266	0.100556417469027	-5.72874671955875	1.01175323422126e-08	7.23220314077806e-08	translocating chain-associating membrane protein 2 [Source:MGI Symbol;Acc:MGI:1924817]	NM_177409
ENSMUSG00000099971	Gm28287	0	NA	NA	NA	NA	NA	predicted gene 28287 [Source:MGI Symbol;Acc:MGI:5578993]
ENSMUSG00000100819	Gm2693	0.781010531019625	-0.0639532949322833	3.08382309964241	-0.0207383150284136	0.983454404612226	NA	predicted gene 2693 [Source:MGI Symbol;Acc:MGI:3780862]
ENSMUSG00000025933	Tmem14a	38.690422941126	-0.661358840129488	0.433899401781739	-1.524221599324	0.127453364178885	0.237339521742321	transmembrane protein 14A [Source:MGI Symbol;Acc:MGI:1922962]	NM_001290679
ENSMUSG00000102633	Gm38224	0.163181965969016	1.29447940586551	4.99180992427251	0.259320652329157	0.795387846035455	NA	predicted gene, 38224 [Source:MGI Symbol;Acc:MGI:5611452]
ENSMUSG00000025934	Gsta3	26.3506860221156	1.8261378285244	0.518702928180592	3.52058515445399	0.000430595707338528	0.00161616094881181	glutathione S-transferase, alpha 3 [Source:MGI Symbol;Acc:MGI:95856]	NM_010356
ENSMUSG00000099343	Gm28836	0	NA	NA	NA	NA	NA	predicted gene 28836 [Source:MGI Symbol;Acc:MGI:5579542]
ENSMUSG00000096375	Gm7094	0	NA	NA	NA	NA	NA	predicted pseudogene 7094 [Source:MGI Symbol;Acc:MGI:3648114]
ENSMUSG00000025936	Gm4956	0	NA	NA	NA	NA	NA	predicted gene 4956 [Source:MGI Symbol;Acc:MGI:3647976]		NR_002858
ENSMUSG00000093963	Gm21909	0	NA	NA	NA	NA	NA	predicted gene, 21909 [Source:MGI Symbol;Acc:MGI:5434073]
ENSMUSG00000067750	Khdc1a	0	NA	NA	NA	NA	NA	KH domain containing 1A [Source:MGI Symbol;Acc:MGI:2676610]	NM_183322
ENSMUSG00000086194	Gm16329	0	NA	NA	NA	NA	NA	predicted gene 16329 [Source:MGI Symbol;Acc:MGI:3840126]
ENSMUSG00000094436	Gm16327	0	NA	NA	NA	NA	NA	predicted gene 16327 [Source:MGI Symbol;Acc:MGI:3840125]
ENSMUSG00000041722	Khdc1c	0	NA	NA	NA	NA	NA	KH domain containing 1C [Source:MGI Symbol;Acc:MGI:3583007]	NM_001033904
ENSMUSG00000085507	Gm2709	0	NA	NA	NA	NA	NA	predicted gene 2709 [Source:MGI Symbol;Acc:MGI:3780878]
ENSMUSG00000094926	Gm16533	0	NA	NA	NA	NA	NA	predited gene 16533 [Source:MGI Symbol;Acc:MGI:4410373]
ENSMUSG00000085079	Khdc1b	0	NA	NA	NA	NA	NA	KH domain containing 1B [Source:MGI Symbol;Acc:MGI:2138477]	NM_001113187
ENSMUSG00000085679	Gm16328	0	NA	NA	NA	NA	NA	predicted gene 16328 [Source:MGI Symbol;Acc:MGI:3840127]
ENSMUSG00000028033	Kcnq5	0.620463997480054	2.32875178754485	3.12664459468808	0.74480860136813	0.456387434362989	NA	potassium voltage-gated channel, subfamily Q, member 5 [Source:MGI Symbol;Acc:MGI:1924937]	NM_023872
ENSMUSG00000104138	Gm36949	0	NA	NA	NA	NA	NA	predicted gene, 36949 [Source:MGI Symbol;Acc:MGI:5610177]
ENSMUSG00000082935	Gm7658	4.0354223844065	0.270532114485439	1.24295627554191	0.217652157045903	0.827700143085258	NA	predicted gene 7658 [Source:MGI Symbol;Acc:MGI:3648029]
ENSMUSG00000103748	Gm38243	0	NA	NA	NA	NA	NA	predicted gene, 38243 [Source:MGI Symbol;Acc:MGI:5611471]
ENSMUSG00000097109	Gm26580	0	NA	NA	NA	NA	NA	predicted gene, 26580 [Source:MGI Symbol;Acc:MGI:5477074]
ENSMUSG00000099692	Gm5696	0	NA	NA	NA	NA	NA	predicted gene 5696 [Source:MGI Symbol;Acc:MGI:3647717]
ENSMUSG00000100418	Gm28239	0	NA	NA	NA	NA	NA	predicted gene 28239 [Source:MGI Symbol;Acc:MGI:5578945]
ENSMUSG00000041670	Rims1	0	NA	NA	NA	NA	NA	regulating synaptic membrane exocytosis 1 [Source:MGI Symbol;Acc:MGI:2152971]
ENSMUSG00000097642	Gm26866	0	NA	NA	NA	NA	NA	predicted gene, 26866 [Source:MGI Symbol;Acc:MGI:5477360]
ENSMUSG00000101468	Gm7761	0	NA	NA	NA	NA	NA	predicted gene 7761 [Source:MGI Symbol;Acc:MGI:3643583]
ENSMUSG00000101227	Gm29506	0	NA	NA	NA	NA	NA	predicted gene 29506 [Source:MGI Symbol;Acc:MGI:5580212]
ENSMUSG00000073730	4933415F23Rik	0	NA	NA	NA	NA	NA	RIKEN cDNA 4933415F23 gene [Source:MGI Symbol;Acc:MGI:1914005]	NM_025746
ENSMUSG00000089553	Gm24176	0	NA	NA	NA	NA	NA	predicted gene, 24176 [Source:MGI Symbol;Acc:MGI:5453953]
ENSMUSG00000102766	Gm6420	0	NA	NA	NA	NA	NA	predicted gene 6420 [Source:MGI Symbol;Acc:MGI:3644588]
ENSMUSG00000065405	Mir30a	0	NA	NA	NA	NA	NA	microRNA 30a [Source:MGI Symbol;Acc:MGI:2676907]		NR_029533
ENSMUSG00000097970	Gm27028	0	NA	NA	NA	NA	NA	predicted gene, 27028 [Source:MGI Symbol;Acc:MGI:5504143]
ENSMUSG00000065567	Mir30c-2	0	NA	NA	NA	NA	NA	microRNA 30c-2 [Source:MGI Symbol;Acc:MGI:3619048]		NR_029717
ENSMUSG00000100775	Gm29107	0	NA	NA	NA	NA	NA	predicted gene 29107 [Source:MGI Symbol;Acc:MGI:5579813]
ENSMUSG00000101226	Gm20954	0	NA	NA	NA	NA	NA	predicted gene, 20954 [Source:MGI Symbol;Acc:MGI:5434309]
ENSMUSG00000026158	Ogfrl1	735.58116081539	-0.527048778431948	0.10333644877348	-5.10031827769961	3.39082799529858e-07	2.03324787342398e-06	opioid growth factor receptor-like 1 [Source:MGI Symbol;Acc:MGI:1917405]	NM_001081079
ENSMUSG00000097920	Gm7784	0	NA	NA	NA	NA	NA	predicted gene 7784 [Source:MGI Symbol;Acc:MGI:3645448]
ENSMUSG00000099503	Gm28822	0	NA	NA	NA	NA	NA	predicted gene 28822 [Source:MGI Symbol;Acc:MGI:5579528]		NR_151529
ENSMUSG00000026156	B3gat2	18.4761656127127	-0.327800833586709	0.595597412496089	-0.550373166016501	0.582063449862068	0.717199089025882	beta-1,3-glucuronyltransferase 2 (glucuronosyltransferase S) [Source:MGI Symbol;Acc:MGI:2389490]
ENSMUSG00000026155	Smap1	579.464856193677	0.385854325860641	0.110382160417823	3.49562215850902	0.00047295790542747	0.00175994393151068	small ArfGAP 1 [Source:MGI Symbol;Acc:MGI:2138261]		NR_110972
ENSMUSG00000026154	Sdhaf4	148.598028042506	-0.645464306176437	0.217144917121456	-2.97250478957981	0.00295380601526757	0.00927443817329913	succinate dehydrogenase complex assembly factor 4 [Source:MGI Symbol;Acc:MGI:1915252]	NM_026503
ENSMUSG00000102495	Gm26524	0	NA	NA	NA	NA	NA	predicted gene, 26524 [Source:MGI Symbol;Acc:MGI:5477018]
ENSMUSG00000026153	Fam135a	196.830565368731	0.122227722915521	0.190861759411707	0.640399225556044	0.521913086221146	0.666346047931007	family with sequence similarity 135, member A [Source:MGI Symbol;Acc:MGI:1915437]
ENSMUSG00000102398	Gm37580	0.136971493563317	0	4.99745499518544	0	1	NA	predicted gene, 37580 [Source:MGI Symbol;Acc:MGI:5610808]
ENSMUSG00000097670	Gm26607	0	NA	NA	NA	NA	NA	predicted gene, 26607 [Source:MGI Symbol;Acc:MGI:5477101]
ENSMUSG00000026147	Col9a1	0.163181965969016	1.29447940586551	4.99180992427251	0.259320652329157	0.795387846035455	NA	collagen, type IX, alpha 1 [Source:MGI Symbol;Acc:MGI:88465]	NM_007740
ENSMUSG00000026141	Col19a1	4.60113668629238	-0.58099635002794	1.13688009206215	-0.511044527988956	0.609319877463286	NA	collagen, type XIX, alpha 1 [Source:MGI Symbol;Acc:MGI:1095415]
ENSMUSG00000077463	Gm26418	0	NA	NA	NA	NA	NA	predicted gene, 26418 [Source:MGI Symbol;Acc:MGI:5456195]
ENSMUSG00000099997	Tubb4b-ps2	0.381188370639201	2.4274859220309	4.58212726830649	0.529772697240701	0.596269537340911	NA	tubulin, beta 4B class IVB, pseudogene 2 [Source:MGI Symbol;Acc:MGI:3723458]
ENSMUSG00000100131	Gm28439	0.163181965969016	1.29447940586551	4.99180992427251	0.259320652329157	0.795387846035455	NA	predicted gene 28439 [Source:MGI Symbol;Acc:MGI:5579145]
ENSMUSG00000067736	Gm10222	5.19812109955325	0.768431726519599	1.13397037131725	0.677647093748108	0.497995478874247	NA	predicted gene 10222 [Source:MGI Symbol;Acc:MGI:3642643]
ENSMUSG00000101939	Gm28438	88.4774805074141	1.19471290263159	0.309711800400256	3.85749881369582	0.00011455323509287	0.000483454742012166	predicted gene 28438 [Source:MGI Symbol;Acc:MGI:5579144]
ENSMUSG00000101111	Gm28437	0.777502270006217	-1.67489303913093	3.21975677513535	-0.520192410825975	0.602929474339053	NA	predicted gene 28437 [Source:MGI Symbol;Acc:MGI:5579143]
ENSMUSG00000100862	Gm10925	0.892878539628001	-3.54494917680373	2.85219633850362	-1.24288399397622	0.213910584713306	NA	predicted gene 10925 [Source:MGI Symbol;Acc:MGI:3809095]
ENSMUSG00000102070	Gm28661	0.65291805973991	-0.0814429480573274	3.23164372123929	-0.0252017100530176	0.97989407296553	NA	predicted gene 28661 [Source:MGI Symbol;Acc:MGI:5579367]
ENSMUSG00000101249	Gm29216	7.32476792957588	-0.12238676542885	0.920098418012283	-0.133014863446071	0.894181625624553	0.936460396601333	predicted gene 29216 [Source:MGI Symbol;Acc:MGI:5579922]
ENSMUSG00000073725	Lmbrd1	3232.6647776081	0.538149196350421	0.0544347657627612	9.88613046845456	4.78154090026124e-23	9.49310803125036e-22	LMBR1 domain containing 1 [Source:MGI Symbol;Acc:MGI:1915671]	NM_026719
ENSMUSG00000100808	Gm28594	0	NA	NA	NA	NA	NA	predicted gene 28594 [Source:MGI Symbol;Acc:MGI:5579300]
ENSMUSG00000100483	Gm28237	0	NA	NA	NA	NA	NA	predicted gene 28237 [Source:MGI Symbol;Acc:MGI:5578943]
ENSMUSG00000100450	Gm9443	0	NA	NA	NA	NA	NA	predicted gene 9443 [Source:MGI Symbol;Acc:MGI:3779853]
ENSMUSG00000099392	Gm29414	0	NA	NA	NA	NA	NA	predicted gene 29414 [Source:MGI Symbol;Acc:MGI:5580120]
ENSMUSG00000033569	Adgrb3	0	NA	NA	NA	NA	NA	adhesion G protein-coupled receptor B3 [Source:MGI Symbol;Acc:MGI:2441837]
ENSMUSG00000080849	Gm15702	0	NA	NA	NA	NA	NA	predicted gene 15702 [Source:MGI Symbol;Acc:MGI:3783142]
ENSMUSG00000104257	Gm20172	0	NA	NA	NA	NA	NA	predicted gene, 20172 [Source:MGI Symbol;Acc:MGI:5012357]	NM_001204913
ENSMUSG00000096866	Gm22260	0	NA	NA	NA	NA	NA	predicted gene, 22260 [Source:MGI Symbol;Acc:MGI:5452037]
ENSMUSG00000102296	Gm37543	0	NA	NA	NA	NA	NA	predicted gene, 37543 [Source:MGI Symbol;Acc:MGI:5610771]
ENSMUSG00000103209	Gm37331	0	NA	NA	NA	NA	NA	predicted gene, 37331 [Source:MGI Symbol;Acc:MGI:5610559]
ENSMUSG00000104027	Gm37211	0	NA	NA	NA	NA	NA	predicted gene, 37211 [Source:MGI Symbol;Acc:MGI:5610439]
ENSMUSG00000102407	Gm37862	0	NA	NA	NA	NA	NA	predicted gene, 37862 [Source:MGI Symbol;Acc:MGI:5611090]
ENSMUSG00000103214	Gm38286	0	NA	NA	NA	NA	NA	predicted gene, 38286 [Source:MGI Symbol;Acc:MGI:5611514]
ENSMUSG00000104100	Gm37880	0	NA	NA	NA	NA	NA	predicted gene, 37880 [Source:MGI Symbol;Acc:MGI:5611108]
ENSMUSG00000084740	Gm25294	0	NA	NA	NA	NA	NA	predicted gene, 25294 [Source:MGI Symbol;Acc:MGI:5455071]
ENSMUSG00000103889	Gm37011	0	NA	NA	NA	NA	NA	predicted gene, 37011 [Source:MGI Symbol;Acc:MGI:5610239]
ENSMUSG00000101301	Gm29214	0	NA	NA	NA	NA	NA	predicted gene 29214 [Source:MGI Symbol;Acc:MGI:5579920]
ENSMUSG00000104221	Gm37051	0	NA	NA	NA	NA	NA	predicted gene, 37051 [Source:MGI Symbol;Acc:MGI:5610279]
ENSMUSG00000102250	Gm38260	0	NA	NA	NA	NA	NA	predicted gene, 38260 [Source:MGI Symbol;Acc:MGI:5611488]
ENSMUSG00000102317	Gm37628	0	NA	NA	NA	NA	NA	predicted gene, 37628 [Source:MGI Symbol;Acc:MGI:5610856]
ENSMUSG00000103563	8030445P17Rik	0	NA	NA	NA	NA	NA	RIKEN cDNA 8030445P17 gene [Source:MGI Symbol;Acc:MGI:2442299]
ENSMUSG00000102465	Gm38198	0	NA	NA	NA	NA	NA	predicted gene, 38198 [Source:MGI Symbol;Acc:MGI:5611426]
ENSMUSG00000102659	Gm37077	0	NA	NA	NA	NA	NA	predicted gene, 37077 [Source:MGI Symbol;Acc:MGI:5610305]
ENSMUSG00000103924	Gm37895	0	NA	NA	NA	NA	NA	predicted gene, 37895 [Source:MGI Symbol;Acc:MGI:5611123]
ENSMUSG00000104132	Gm36952	0	NA	NA	NA	NA	NA	predicted gene, 36952 [Source:MGI Symbol;Acc:MGI:5610180]
ENSMUSG00000102747	Gm37602	0	NA	NA	NA	NA	NA	predicted gene, 37602 [Source:MGI Symbol;Acc:MGI:5610830]
ENSMUSG00000102386	2900022M07Rik	0	NA	NA	NA	NA	NA	RIKEN cDNA 2900022M07 gene [Source:MGI Symbol;Acc:MGI:1920201]
ENSMUSG00000103004	2900002M20Rik	0	NA	NA	NA	NA	NA	RIKEN cDNA 2900002M20 gene [Source:MGI Symbol;Acc:MGI:1925574]
ENSMUSG00000104516	Gm9884	0	NA	NA	NA	NA	NA	predicted gene 9884 [Source:MGI Symbol;Acc:MGI:3642830]
ENSMUSG00000101618	Gm18443	0	NA	NA	NA	NA	NA	predicted gene, 18443 [Source:MGI Symbol;Acc:MGI:5010628]
ENSMUSG00000099458	Gm19123	0	NA	NA	NA	NA	NA	predicted gene, 19123 [Source:MGI Symbol;Acc:MGI:5011308]
ENSMUSG00000088111	Gm24064	0	NA	NA	NA	NA	NA	predicted gene, 24064 [Source:MGI Symbol;Acc:MGI:5453841]
ENSMUSG00000073722	4931408C20Rik	0	NA	NA	NA	NA	NA	RIKEN cDNA 4931408C20 gene [Source:MGI Symbol;Acc:MGI:3588222]	NM_001033764
ENSMUSG00000095256	n-R5s209	0	NA	NA	NA	NA	NA	nuclear encoded rRNA 5S 209 [Source:MGI Symbol;Acc:MGI:4422074]
ENSMUSG00000100310	Gm19641	0	NA	NA	NA	NA	NA	predicted gene, 19641 [Source:MGI Symbol;Acc:MGI:5011826]
ENSMUSG00000101514	Gm5524	0	NA	NA	NA	NA	NA	predicted gene 5524 [Source:MGI Symbol;Acc:MGI:3646041]
ENSMUSG00000101033	Gm18776	0	NA	NA	NA	NA	NA	predicted gene, 18776 [Source:MGI Symbol;Acc:MGI:5010961]
ENSMUSG00000101372	Gm19028	0.386230213548472	-0.0653550340417867	4.28629497019813	-0.015247442020717	0.987834772792863	NA	predicted gene, 19028 [Source:MGI Symbol;Acc:MGI:5011213]
ENSMUSG00000103241	Gm38089	0	NA	NA	NA	NA	NA	predicted gene, 38089 [Source:MGI Symbol;Acc:MGI:5611317]
ENSMUSG00000086240	Gm7846	2.96743112287303	-1.54372638569691	1.51427212438416	-1.01945110184521	0.307988856202005	NA	predicted gene 7846 [Source:MGI Symbol;Acc:MGI:3645212]
ENSMUSG00000048411	Gm597	0	NA	NA	NA	NA	NA	predicted gene 597 [Source:MGI Symbol;Acc:MGI:2685443]	NM_001013750
ENSMUSG00000081557	Gm5697	0	NA	NA	NA	NA	NA	predicted gene 5697 [Source:MGI Symbol;Acc:MGI:3649021]
ENSMUSG00000058590	Gm6462	0	NA	NA	NA	NA	NA	predicted gene 6462 [Source:MGI Symbol;Acc:MGI:3647053]
ENSMUSG00000101235	Gm18033	0	NA	NA	NA	NA	NA	predicted gene, 18033 [Source:MGI Symbol;Acc:MGI:5010218]
ENSMUSG00000064433	Gm25586	0	NA	NA	NA	NA	NA	predicted gene, 25586 [Source:MGI Symbol;Acc:MGI:5455363]
ENSMUSG00000080625	Gm22679	0	NA	NA	NA	NA	NA	predicted gene, 22679 [Source:MGI Symbol;Acc:MGI:5452456]
ENSMUSG00000080391	Gm23785	0	NA	NA	NA	NA	NA	predicted gene, 23785 [Source:MGI Symbol;Acc:MGI:5453562]
ENSMUSG00000099257	Mir6342	0	NA	NA	NA	NA	NA	microRNA 6342 [Source:MGI Symbol;Acc:MGI:5530650]		NR_105760
ENSMUSG00000099492	Gm5525	3.04739787261492	3.44510707518325	1.9079435531178	1.80566509399795	0.0709706681618678	NA	predicted gene 5525 [Source:MGI Symbol;Acc:MGI:3646042]
ENSMUSG00000101726	Gm7858	0.136971493563317	0	4.99745499518544	0	1	NA	predicted gene 7858 [Source:MGI Symbol;Acc:MGI:3644844]
ENSMUSG00000096829	Gm23771	0	NA	NA	NA	NA	NA	predicted gene, 23771 [Source:MGI Symbol;Acc:MGI:5453548]
ENSMUSG00000098883	Gm27430	0	NA	NA	NA	NA	NA	predicted gene, 27430 [Source:MGI Symbol;Acc:MGI:5530812]
ENSMUSG00000053185	Gm9898	0	NA	NA	NA	NA	NA	predicted gene 9898 [Source:MGI Symbol;Acc:MGI:3642391]
ENSMUSG00000100261	Gm6473	0	NA	NA	NA	NA	NA	predicted gene 6473 [Source:MGI Symbol;Acc:MGI:3645176]
ENSMUSG00000101180	Gm2914	0	NA	NA	NA	NA	NA	predicted gene 2914 [Source:MGI Symbol;Acc:MGI:3781092]
ENSMUSG00000048874	Phf3	2636.81171816066	0.755920681310722	0.069239373787942	10.9174973711615	9.5079597363041e-28	2.4388047083095e-26	PHD finger protein 3 [Source:MGI Symbol;Acc:MGI:2446126]
ENSMUSG00000103783	Gm37522	0.12971635262812	0	4.99745499518674	0	1	NA	predicted gene, 37522 [Source:MGI Symbol;Acc:MGI:5610750]
ENSMUSG00000104315	Gm37906	0.65392961082095	2.88278706245414	3.18020821694865	0.906477458642667	0.364683190630986	NA	predicted gene, 37906 [Source:MGI Symbol;Acc:MGI:5611134]
ENSMUSG00000026064	Ptp4a1	9.29163929521051	0.483395105140696	0.870350902421822	0.555402543727605	0.578619353084444	0.713968588779895	protein tyrosine phosphatase 4a1 [Source:MGI Symbol;Acc:MGI:1277096]
ENSMUSG00000117310	Ptp4a1	2.93843023540682	1.05262770522259	1.46634434275699	0.717858469207487	0.47284455751418	NA	protein tyrosine phosphatase 4a1 [Source:NCBI gene;Acc:19243]
ENSMUSG00000117091	AC153137.1	0	NA	NA	NA	NA	NA	novel protein similar to Aly/REF export factor Alyref
ENSMUSG00000086726	Gm9458	0	NA	NA	NA	NA	NA	predicted gene 9458 [Source:MGI Symbol;Acc:MGI:3779868]
ENSMUSG00000086727	4931428L18Rik	0	NA	NA	NA	NA	NA	RIKEN cDNA 4931428L18 gene [Source:MGI Symbol;Acc:MGI:1918238]
ENSMUSG00000100237	Gm28644	0	NA	NA	NA	NA	NA	predicted gene 28644 [Source:MGI Symbol;Acc:MGI:5579350]
ENSMUSG00000098529	Gm27362	0	NA	NA	NA	NA	NA	predicted gene, 27362 [Source:MGI Symbol;Acc:MGI:5530744]
ENSMUSG00000100910	Gm29128	0.195636028228872	-1.5828303111927	4.99337361276769	-0.316986156843045	0.751254106266807	NA	predicted gene 29128 [Source:MGI Symbol;Acc:MGI:5579834]
ENSMUSG00000099796	Gm7893	0	NA	NA	NA	NA	NA	predicted gene 7893 [Source:MGI Symbol;Acc:MGI:3648015]
ENSMUSG00000050217	Lgsn	0	NA	NA	NA	NA	NA	lengsin, lens protein with glutamine synthetase domain [Source:MGI Symbol;Acc:MGI:2672844]	NM_153601
ENSMUSG00000026063	Pih1d3	0	NA	NA	NA	NA	NA	PIH1 domain containing 3 [Source:MGI Symbol;Acc:MGI:1921958]	NM_029062
ENSMUSG00000077664	Gm26145	0	NA	NA	NA	NA	NA	predicted gene, 26145 [Source:MGI Symbol;Acc:MGI:5455922]
ENSMUSG00000100205	Gm4850	0	NA	NA	NA	NA	NA	predicted pseudogene 4850 [Source:MGI Symbol;Acc:MGI:3647946]
ENSMUSG00000100592	Gm28645	0	NA	NA	NA	NA	NA	predicted gene 28645 [Source:MGI Symbol;Acc:MGI:5579351]
ENSMUSG00000094215	Gm6489	0	NA	NA	NA	NA	NA	predicted gene 6489 [Source:MGI Symbol;Acc:MGI:3646684]
ENSMUSG00000101093	Gm10307	0	NA	NA	NA	NA	NA	predicted gene 10307 [Source:MGI Symbol;Acc:MGI:3642371]
ENSMUSG00000070960	Gm19680	0.544370336608217	2.94732637493173	3.60868387299893	0.816731661363954	0.414081793476645	NA	predicted gene, 19680 [Source:MGI Symbol;Acc:MGI:5011865]
ENSMUSG00000088620	Gm23032	0	NA	NA	NA	NA	NA	predicted gene, 23032 [Source:MGI Symbol;Acc:MGI:5452809]
ENSMUSG00000082159	Gm7910	0	NA	NA	NA	NA	NA	predicted gene 7910 [Source:MGI Symbol;Acc:MGI:3645646]
ENSMUSG00000026058	Khdrbs2	0	NA	NA	NA	NA	NA	KH domain containing, RNA binding, signal transduction associated 2 [Source:MGI Symbol;Acc:MGI:2159649]	NM_133235
ENSMUSG00000064688	Gm25814	0	NA	NA	NA	NA	NA	predicted gene, 25814 [Source:MGI Symbol;Acc:MGI:5455591]
ENSMUSG00000103482	Gm37999	0	NA	NA	NA	NA	NA	predicted gene, 37999 [Source:MGI Symbol;Acc:MGI:5611227]
ENSMUSG00000104498	Gm37110	0	NA	NA	NA	NA	NA	predicted gene, 37110 [Source:MGI Symbol;Acc:MGI:5610338]
ENSMUSG00000104313	Gm37911	0	NA	NA	NA	NA	NA	predicted gene, 37911 [Source:MGI Symbol;Acc:MGI:5611139]
ENSMUSG00000102865	Gm9839	0	NA	NA	NA	NA	NA	predicted gene 9839 [Source:MGI Symbol;Acc:MGI:3641910]	NM_001199956
ENSMUSG00000102321	Gm37792	0	NA	NA	NA	NA	NA	predicted gene, 37792 [Source:MGI Symbol;Acc:MGI:5611020]
ENSMUSG00000091318	Gm5415	0	NA	NA	NA	NA	NA	predicted gene 5415 [Source:MGI Symbol;Acc:MGI:3644687]	NM_001164286
ENSMUSG00000089489	Gm24732	0	NA	NA	NA	NA	NA	predicted gene, 24732 [Source:MGI Symbol;Acc:MGI:5454509]
ENSMUSG00000104433	Gm37426	0	NA	NA	NA	NA	NA	predicted gene, 37426 [Source:MGI Symbol;Acc:MGI:5610654]
ENSMUSG00000089395	Gm23024	0	NA	NA	NA	NA	NA	predicted gene, 23024 [Source:MGI Symbol;Acc:MGI:5452801]
ENSMUSG00000102926	Gm37151	0	NA	NA	NA	NA	NA	predicted gene, 37151 [Source:MGI Symbol;Acc:MGI:5610379]
ENSMUSG00000100497	Gm28624	0	NA	NA	NA	NA	NA	predicted gene 28624 [Source:MGI Symbol;Acc:MGI:5579330]
ENSMUSG00000102917	Gm37724	0	NA	NA	NA	NA	NA	predicted gene, 37724 [Source:MGI Symbol;Acc:MGI:5610952]
ENSMUSG00000100481	Gm7114	0.18675700594527	-1.54905582801982	4.99575549053083	-0.310074388339454	0.756504388193965	NA	predicted gene 7114 [Source:MGI Symbol;Acc:MGI:3643085]
ENSMUSG00000100590	Gm4785	0	NA	NA	NA	NA	NA	predicted gene 4785 [Source:MGI Symbol;Acc:MGI:3646908]
ENSMUSG00000088750	Gm24901	0	NA	NA	NA	NA	NA	predicted gene, 24901 [Source:MGI Symbol;Acc:MGI:5454678]
ENSMUSG00000104230	Gm37591	0	NA	NA	NA	NA	NA	predicted gene, 37591 [Source:MGI Symbol;Acc:MGI:5610819]
ENSMUSG00000101754	Gm2987	0	NA	NA	NA	NA	NA	predicted gene 2987 [Source:MGI Symbol;Acc:MGI:3781165]
ENSMUSG00000065223	Gm25792	0	NA	NA	NA	NA	NA	predicted gene, 25792 [Source:MGI Symbol;Acc:MGI:5455569]
ENSMUSG00000100318	Gm18799	0	NA	NA	NA	NA	NA	predicted gene, 18799 [Source:MGI Symbol;Acc:MGI:5010984]
ENSMUSG00000101612	Gm7933	0	NA	NA	NA	NA	NA	predicted gene 7933 [Source:MGI Symbol;Acc:MGI:3643452]
ENSMUSG00000065260	Gm23453	0	NA	NA	NA	NA	NA	predicted gene, 23453 [Source:MGI Symbol;Acc:MGI:5453230]
ENSMUSG00000026134	Prim2	274.467476606235	-0.333051514775521	0.158408769868507	-2.10248154222764	0.0355111148524088	0.0824561882399307	DNA primase, p58 subunit [Source:MGI Symbol;Acc:MGI:97758]	NM_008922
ENSMUSG00000101682	Gm29228	0.195636028228872	-1.5828303111927	4.99337361276769	-0.316986156843045	0.751254106266807	NA	predicted gene 29228 [Source:MGI Symbol;Acc:MGI:5579934]
ENSMUSG00000102714	Gm37618	0	NA	NA	NA	NA	NA	predicted gene, 37618 [Source:MGI Symbol;Acc:MGI:5610846]
ENSMUSG00000102093	Gm17813	0	NA	NA	NA	NA	NA	predicted gene, 17813 [Source:MGI Symbol;Acc:MGI:5009998]
ENSMUSG00000103746	1700001G17Rik	0.1905941853196	1.40767639516576	4.98425051127216	0.282424888552897	0.777617733132933	NA	RIKEN cDNA 1700001G17 gene [Source:MGI Symbol;Acc:MGI:1914753]		NR_033199
ENSMUSG00000102198	Gm38173	0	NA	NA	NA	NA	NA	predicted gene, 38173 [Source:MGI Symbol;Acc:MGI:5611401]
ENSMUSG00000004768	Rab23	103.687782404824	-0.490606387041035	0.268103249652753	-1.82991585397218	0.0672625223760605	0.141340285806036	RAB23, member RAS oncogene family [Source:MGI Symbol;Acc:MGI:99833]
ENSMUSG00000042215	Bag2	37.8863181234327	-0.121629666974857	0.439388761663365	-0.276815607468912	0.781921696276865	0.86427464756937	BCL2-associated athanogene 2 [Source:MGI Symbol;Acc:MGI:1891254]	NM_145392
ENSMUSG00000103072	Gm37905	0	NA	NA	NA	NA	NA	predicted gene, 37905 [Source:MGI Symbol;Acc:MGI:5611133]
ENSMUSG00000042197	Zfp451	948.797596097508	0.58977832900775	0.0876245330484254	6.73074433026435	1.68797341997756e-11	1.57818850120515e-10	zinc finger protein 451 [Source:MGI Symbol;Acc:MGI:2137896]
ENSMUSG00000081402	Gm15455	0.25943270525624	0	4.9974549951402	0	1	NA	predicted gene 15455 [Source:MGI Symbol;Acc:MGI:3705563]	NM_001161816
ENSMUSG00000042182	Bend6	13.2347198394017	-0.671851345709785	0.699370300802616	-0.960651810548362	0.336727268699906	0.491707136175308	BEN domain containing 6 [Source:MGI Symbol;Acc:MGI:2444572]	NM_001310484
ENSMUSG00000104416	Gm37067	0.163181965969016	1.29447940586551	4.99180992427251	0.259320652329157	0.795387846035455	NA	predicted gene, 37067 [Source:MGI Symbol;Acc:MGI:5610295]
ENSMUSG00000026131	Dst	1809.76251317477	-0.434685602587101	0.0669363759088314	-6.49401161453902	8.35803001101871e-11	7.37999883820391e-10	dystonin [Source:MGI Symbol;Acc:MGI:104627]	NM_001276764
ENSMUSG00000103596	Gm37354	1.45578498989326	-1.75334226719196	2.26251030059174	-0.774954379979347	0.438366617058251	NA	predicted gene, 37354 [Source:MGI Symbol;Acc:MGI:5610582]
ENSMUSG00000099382	Gm28631	0	NA	NA	NA	NA	NA	predicted gene 28631 [Source:MGI Symbol;Acc:MGI:5579337]
ENSMUSG00000084506	Gm23792	0	NA	NA	NA	NA	NA	predicted gene, 23792 [Source:MGI Symbol;Acc:MGI:5453569]
ENSMUSG00000103364	Gm38157	0.560271017835811	-3.11367622880753	3.89977086381809	-0.79842542999028	0.424623650871927	NA	predicted gene, 38157 [Source:MGI Symbol;Acc:MGI:5611385]
ENSMUSG00000105982	Mir6896	0	NA	NA	NA	NA	NA	microRNA 6896 [Source:MGI Symbol;Acc:MGI:5562721]		NR_105861
ENSMUSG00000096992	Gm26788	4.1441842694052	-0.294090551703737	1.24170228431188	-0.236844657064245	0.812777305677798	NA	predicted gene, 26788 [Source:MGI Symbol;Acc:MGI:5477282]
ENSMUSG00000103001	A930005N03Rik	0.136971493563317	0	4.99745499518544	0	1	NA	RIKEN cDNA A930005N03 gene [Source:MGI Symbol;Acc:MGI:1924441]
ENSMUSG00000104397	Gm37958	0	NA	NA	NA	NA	NA	predicted gene, 37958 [Source:MGI Symbol;Acc:MGI:5611186]
ENSMUSG00000102839	Gm37385	0	NA	NA	NA	NA	NA	predicted gene, 37385 [Source:MGI Symbol;Acc:MGI:5610613]
ENSMUSG00000101206	Gm5266	0	NA	NA	NA	NA	NA	predicted gene 5266 [Source:MGI Symbol;Acc:MGI:3646119]
ENSMUSG00000101462	Gm3052	4.81097219481595	-1.10622270512576	1.99168033142062	-0.555421815275305	0.578606174447588	NA	predicted gene 3052 [Source:MGI Symbol;Acc:MGI:3781230]
ENSMUSG00000102336	Gm37233	61.2612176829516	-0.771378744393216	0.351098610036238	-2.19704300257298	0.0280173751661621	0.0674114713031767	predicted gene, 37233 [Source:MGI Symbol;Acc:MGI:5610461]
ENSMUSG00000092852	Mir5103	0	NA	NA	NA	NA	NA	microRNA 5103 [Source:MGI Symbol;Acc:MGI:4950423]		NR_039562
ENSMUSG00000042111	Ccdc115	569.049262128701	-0.159787586642366	0.119041931414524	-1.34227985671669	0.179505272141277	0.308997708745439	coiled-coil domain containing 115 [Source:MGI Symbol;Acc:MGI:1916918]	NM_027159
ENSMUSG00000101711	Gm28306	0.787676255277301	-2.58417867457193	3.07724387752106	-0.839770514598822	0.401037068546039	NA	predicted gene 28306 [Source:MGI Symbol;Acc:MGI:5579012]
ENSMUSG00000026127	Imp4	1047.51830165214	0.0301325722813489	0.0921390306624117	0.327033745251257	0.743642362256226	0.837964883719077	IMP4, U3 small nucleolar ribonucleoprotein [Source:MGI Symbol;Acc:MGI:106572]	NM_178601
ENSMUSG00000026126	Ptpn18	304.285265883687	-0.346041576121735	0.153629455182537	-2.25244290367743	0.0242942970437606	0.0596098200259868	protein tyrosine phosphatase, non-receptor type 18 [Source:MGI Symbol;Acc:MGI:108410]
ENSMUSG00000100280	Gm28417	12.2535727903768	0.41849729502857	0.811273870425333	0.515852057221024	0.605957740937696	0.737018455171139	predicted gene 28417 [Source:MGI Symbol;Acc:MGI:5579123]
ENSMUSG00000101223	4930568A12Rik	4.17559905080221	-1.1387650061379	1.35454532291637	-0.840699079515561	0.400516536385586	NA	RIKEN cDNA 4930568A12 gene [Source:MGI Symbol;Acc:MGI:1923133]
ENSMUSG00000026125	Prss39	0	NA	NA	NA	NA	NA	protease, serine 39 [Source:MGI Symbol;Acc:MGI:1270856]	NM_009355
ENSMUSG00000101116	Gm28416	0	NA	NA	NA	NA	NA	predicted gene 28416 [Source:MGI Symbol;Acc:MGI:5579122]
ENSMUSG00000026124	Cfc1	0	NA	NA	NA	NA	NA	cripto, FRL-1, cryptic family 1 [Source:MGI Symbol;Acc:MGI:109448]	NM_007685
ENSMUSG00000101803	Gm28419	0	NA	NA	NA	NA	NA	predicted gene 28419 [Source:MGI Symbol;Acc:MGI:5579125]
ENSMUSG00000037529	Prss40	0	NA	NA	NA	NA	NA	protease, serine 40 [Source:MGI Symbol;Acc:MGI:1270857]
ENSMUSG00000045815	1700101I19Rik	0	NA	NA	NA	NA	NA	RIKEN cDNA 1700101I19 gene [Source:MGI Symbol;Acc:MGI:1920839]
ENSMUSG00000045174	Amer3	0	NA	NA	NA	NA	NA	APC membrane recruitment 3 [Source:MGI Symbol;Acc:MGI:3026939]	NM_213727
ENSMUSG00000100524	Gm28418	0	NA	NA	NA	NA	NA	predicted gene 28418 [Source:MGI Symbol;Acc:MGI:5579124]
ENSMUSG00000102499	Gm36984	0	NA	NA	NA	NA	NA	predicted gene, 36984 [Source:MGI Symbol;Acc:MGI:5610212]
ENSMUSG00000103521	Gm29730	0	NA	NA	NA	NA	NA	predicted gene, 29730 [Source:MGI Symbol;Acc:MGI:5588889]
ENSMUSG00000104098	AA619741	0	NA	NA	NA	NA	NA	expressed sequence AA619741 [Source:MGI Symbol;Acc:MGI:3035322]
ENSMUSG00000037509	Arhgef4	50.8938071307915	0.879690781799188	0.407396397367118	2.15929936416809	0.0308269494466291	0.0731711663190993	Rho guanine nucleotide exchange factor (GEF) 4 [Source:MGI Symbol;Acc:MGI:2442507]
ENSMUSG00000102537	Gm37224	0	NA	NA	NA	NA	NA	predicted gene, 37224 [Source:MGI Symbol;Acc:MGI:5610452]
ENSMUSG00000102612	Gm37845	0	NA	NA	NA	NA	NA	predicted gene, 37845 [Source:MGI Symbol;Acc:MGI:5611073]
ENSMUSG00000104002	Gm38336	3.48903188161361	1.40815618415588	2.03896585652775	0.690622738800492	0.489802653913041	NA	predicted gene, 38336 [Source:MGI Symbol;Acc:MGI:5611564]
ENSMUSG00000037503	Fam168b	7429.38237816375	0.175057949250803	0.0479782166650117	3.64869645891745	0.000263574303601059	0.00103366206868419	family with sequence similarity 168, member B [Source:MGI Symbol;Acc:MGI:2448487]	NM_174997
ENSMUSG00000104358	Gm37127	14.3345158269123	-0.237871154009874	0.711540247017032	-0.334304566757951	0.738149744717849	0.834863560472443	predicted gene, 37127 [Source:MGI Symbol;Acc:MGI:5610355]
ENSMUSG00000026123	Plekhb2	6762.76845970676	0.0650498888743061	0.0451248447100695	1.44155374477755	0.14942830527677	0.267696595312882	pleckstrin homology domain containing, family B (evectins) member 2 [Source:MGI Symbol;Acc:MGI:2385825]	NM_175421
ENSMUSG00000103716	Gm19430	0	NA	NA	NA	NA	NA	predicted gene, 19430 [Source:MGI Symbol;Acc:MGI:5011615]
ENSMUSG00000103548	Gm37670	0.586998384139158	1.38269007907455	3.49127993525994	0.39604102355419	0.692074764826691	NA	predicted gene, 37670 [Source:MGI Symbol;Acc:MGI:5610898]
ENSMUSG00000103760	Gm8009	0	NA	NA	NA	NA	NA	predicted gene 8009 [Source:MGI Symbol;Acc:MGI:3648650]
ENSMUSG00000103997	Gm38027	0	NA	NA	NA	NA	NA	predicted gene, 38027 [Source:MGI Symbol;Acc:MGI:5611255]
ENSMUSG00000077231	Gm25096	0	NA	NA	NA	NA	NA	predicted gene, 25096 [Source:MGI Symbol;Acc:MGI:5454873]
ENSMUSG00000104417	Gm37068	0	NA	NA	NA	NA	NA	predicted gene, 37068 [Source:MGI Symbol;Acc:MGI:5610296]
ENSMUSG00000064601	Gm25634	0	NA	NA	NA	NA	NA	predicted gene, 25634 [Source:MGI Symbol;Acc:MGI:5455411]
ENSMUSG00000101714	Gm28415	0	NA	NA	NA	NA	NA	predicted gene 28415 [Source:MGI Symbol;Acc:MGI:5579121]
ENSMUSG00000102531	1110002O04Rik	0	NA	NA	NA	NA	NA	RIKEN cDNA 1110002O04 gene [Source:MGI Symbol;Acc:MGI:1915733]
ENSMUSG00000103096	Gm8022	0	NA	NA	NA	NA	NA	predicted gene 8022 [Source:MGI Symbol;Acc:MGI:3647993]
ENSMUSG00000102279	Gm37146	0	NA	NA	NA	NA	NA	predicted gene, 37146 [Source:MGI Symbol;Acc:MGI:5610374]
ENSMUSG00000103708	Gm33222	0	NA	NA	NA	NA	NA	predicted gene, 33222 [Source:MGI Symbol;Acc:MGI:5592381]
ENSMUSG00000104201	4930535G08Rik	0	NA	NA	NA	NA	NA	RIKEN cDNA 4930535G08 gene [Source:MGI Symbol;Acc:MGI:1925283]
ENSMUSG00000102434	Gm38049	0	NA	NA	NA	NA	NA	predicted gene, 38049 [Source:MGI Symbol;Acc:MGI:5611277]
ENSMUSG00000045216	Hs6st1	1755.99213671116	0.0617367110554074	0.0688355886112013	0.896871985857637	0.369787230176498	0.52577607923785	heparan sulfate 6-O-sulfotransferase 1 [Source:MGI Symbol;Acc:MGI:1354958]	NM_015818
ENSMUSG00000104523	Gm37335	0	NA	NA	NA	NA	NA	predicted gene, 37335 [Source:MGI Symbol;Acc:MGI:5610563]
ENSMUSG00000102202	Gm33280	13.751481214159	-0.0979296502642748	0.704111222183941	-0.139082643734219	0.889384843211432	0.933463469899726	predicted gene, 33280 [Source:MGI Symbol;Acc:MGI:5592439]
ENSMUSG00000037470	Uggt1	4181.44347260783	0.0557728135935419	0.0537101663407389	1.03840329295794	0.299082337138511	0.451152230587441	UDP-glucose glycoprotein glucosyltransferase 1 [Source:MGI Symbol;Acc:MGI:2443162]	NM_198899
ENSMUSG00000098752	Mir6897	0	NA	NA	NA	NA	NA	microRNA 6897 [Source:MGI Symbol;Acc:MGI:5531034]		NR_105862
ENSMUSG00000047180	Neurl3	4627.57966670968	-0.388591343000807	0.0548563349834809	-7.08380067895212	1.40253598896656e-12	1.44514467723896e-11	neuralized E3 ubiquitin protein ligase 3 [Source:MGI Symbol;Acc:MGI:2429944]	NM_153408
ENSMUSG00000037447	Arid5a	1436.37547574119	-0.839783750208943	0.0932610595020439	-9.00465590561448	2.16343166823983e-19	3.52647484945627e-18	AT rich interactive domain 5A (MRF1-like) [Source:MGI Symbol;Acc:MGI:2443039]
ENSMUSG00000102762	4930403P22Rik	1.44492615157493	-0.156337748568073	2.03069791101884	-0.0769872011586576	0.938633726743382	NA	RIKEN cDNA 4930403P22 gene [Source:MGI Symbol;Acc:MGI:1921057]
ENSMUSG00000010453	Kansl3	1621.82261378573	-0.0113374616749612	0.0707116984771063	-0.160333607014571	0.872618286739017	0.923500708681784	KAT8 regulatory NSL complex subunit 3 [Source:MGI Symbol;Acc:MGI:1918055]
ENSMUSG00000098680	Mir6898	0	NA	NA	NA	NA	NA	microRNA 6898 [Source:MGI Symbol;Acc:MGI:5531198]		NR_105863
ENSMUSG00000037432	Fer1l5	80.5805867736378	-0.721925087715715	0.324380008360553	-2.22555357638836	0.0260440986855253	0.0633305342196194	fer-1-like 5 (C. elegans) [Source:MGI Symbol;Acc:MGI:3616091]	NM_001277076
ENSMUSG00000001143	Lman2l	595.82126984302	-0.0755116067781841	0.115842505951077	-0.65184714503737	0.514499784696808	0.660376978012341	lectin, mannose-binding 2-like [Source:MGI Symbol;Acc:MGI:2443010]
ENSMUSG00000037408	Cnnm4	235.75505437441	0.300606564303257	0.172517238403055	1.74247261946626	0.0814257784969259	0.165108101999683	cyclin M4 [Source:MGI Symbol;Acc:MGI:2151060]	NM_033570
ENSMUSG00000104316	Gm37909	2.42227534054334	-0.0806568198876293	1.6482303415431	-0.0489354053585236	0.960970773254202	NA	predicted gene, 37909 [Source:MGI Symbol;Acc:MGI:5611137]
ENSMUSG00000106081	Gm47280	0	NA	NA	NA	NA	NA	predicted gene, 47280 [Source:MGI Symbol;Acc:MGI:6096125]
ENSMUSG00000001138	Cnnm3	432.57846356295	-0.0163155725866042	0.137716520700268	-0.118472152096509	0.905693559086401	0.942604516025355	cyclin M3 [Source:MGI Symbol;Acc:MGI:2151055]	NM_001331209
ENSMUSG00000102845	Gm38033	0	NA	NA	NA	NA	NA	predicted gene, 38033 [Source:MGI Symbol;Acc:MGI:5611261]
ENSMUSG00000067653	Ankrd23	3.35718737410758	0.929710875234629	1.71360223178041	0.542547656621965	0.587441286598905	NA	ankyrin repeat domain 23 [Source:MGI Symbol;Acc:MGI:1925571]	NM_001310521
ENSMUSG00000109510	Gm42417	0	NA	NA	NA	NA	NA	predicted gene, 42417 [Source:MGI Symbol;Acc:MGI:5649003]
ENSMUSG00000079610	Ankrd39	68.0795589048531	-0.0958408382606581	0.320830236754744	-0.298727573903587	0.765147916250042	0.853587148308785	ankyrin repeat domain 39 [Source:MGI Symbol;Acc:MGI:1914816]		NR_132321
ENSMUSG00000026121	Sema4c	1516.62638654391	-2.29069292413441	0.0839609243614527	-27.2828454612166	6.77838294522006e-164	2.75880185870456e-161	sema domain, immunoglobulin domain (Ig), transmembrane domain (TM) and short cytoplasmic domain, (semaphorin) 4C [Source:MGI Symbol;Acc:MGI:109252]
ENSMUSG00000087589	D430040D24Rik	8.48239400984746	-2.75372525854261	0.959540587493567	-2.86983718503837	0.00410683204221282	0.012470827819487	RIKEN cDNA D430040D24 gene [Source:MGI Symbol;Acc:MGI:2442526]
ENSMUSG00000046337	Fam178b	0.195636028228872	-1.5828303111927	4.99337361276769	-0.316986156843045	0.751254106266807	NA	family with sequence similarity 178, member B [Source:MGI Symbol;Acc:MGI:3026913]	NM_001126046
ENSMUSG00000089906	Gm6428	0	NA	NA	NA	NA	NA	predicted pseudogene 6428 [Source:MGI Symbol;Acc:MGI:3649065]
ENSMUSG00000077939	Gm24133	0	NA	NA	NA	NA	NA	predicted gene, 24133 [Source:MGI Symbol;Acc:MGI:5453910]
ENSMUSG00000061518	Cox5b	1377.21225249833	-0.116538387273773	0.0773772963583286	-1.50610570229919	0.13204004102044	0.244239382793666	cytochrome c oxidase subunit 5B [Source:MGI Symbol;Acc:MGI:88475]
ENSMUSG00000037351	Actr1b	3572.00335905241	0.274089708892783	0.0525820788794727	5.21260693250725	1.86205168261376e-07	1.15263123167118e-06	ARP1 actin-related protein 1B, centractin beta [Source:MGI Symbol;Acc:MGI:1917446]	NM_146107
ENSMUSG00000102416	4933424G06Rik	10.2174407241019	0.527576727441532	0.794515621285737	0.664023102009968	0.506675525207067	0.65504685728577	RIKEN cDNA 4933424G06 gene [Source:MGI Symbol;Acc:MGI:1918416]
ENSMUSG00000104237	Gm33533	0	NA	NA	NA	NA	NA	predicted gene, 33533 [Source:MGI Symbol;Acc:MGI:5592692]
ENSMUSG00000026117	Zap70	1.52495466790529	-0.203226011582079	2.29305648383377	-0.0886266923710073	0.929378594109069	NA	zeta-chain (TCR) associated protein kinase [Source:MGI Symbol;Acc:MGI:99613]	NM_009539
ENSMUSG00000097291	Gm18828	0.136971493563317	0	4.99745499518544	0	1	NA	predicted gene, 18828 [Source:MGI Symbol;Acc:MGI:5011013]
ENSMUSG00000026116	Tmem131	3581.36444122306	0.0806113471025323	0.0544544406073428	1.48034478370277	0.138781257504238	0.253454555803352	transmembrane protein 131 [Source:MGI Symbol;Acc:MGI:1927110]
ENSMUSG00000103016	Gm37506	0.136971493563317	0	4.99745499518544	0	1	NA	predicted gene, 37506 [Source:MGI Symbol;Acc:MGI:5610734]
ENSMUSG00000102930	Gm38115	0.486910465477604	-0.135952002434071	3.71039722720056	-0.0366408214833227	0.970771394532678	NA	predicted gene, 38115 [Source:MGI Symbol;Acc:MGI:5611343]
ENSMUSG00000103159	F830112A20Rik	0.93060055015669	1.91996665925569	2.81222485013237	0.682721603560725	0.494782775908102	NA	RIKEN cDNA F830112A20 gene [Source:MGI Symbol;Acc:MGI:3641781]
ENSMUSG00000080054	Rpl12-ps1	0.581866241777344	-1.08189151508326	3.59884887613761	-0.300621546588636	0.763703099259917	NA	ribosomal protein L12, pseudogene 1 [Source:MGI Symbol;Acc:MGI:3646154]
ENSMUSG00000095944	n-R5s210	0	NA	NA	NA	NA	NA	nuclear encoded rRNA 5S 210 [Source:MGI Symbol;Acc:MGI:4422075]
ENSMUSG00000050122	Vwa3b	0.512109386802262	-2.55907360075243	3.51009429709162	-0.729061211510134	0.46596422018224	NA	von Willebrand factor A domain containing 3B [Source:MGI Symbol;Acc:MGI:1918103]
ENSMUSG00000103603	Gm37020	0	NA	NA	NA	NA	NA	predicted gene, 37020 [Source:MGI Symbol;Acc:MGI:5610248]
ENSMUSG00000026114	Cnga3	0	NA	NA	NA	NA	NA	cyclic nucleotide gated channel alpha 3 [Source:MGI Symbol;Acc:MGI:1341818]
ENSMUSG00000102231	1700074A21Rik	0	NA	NA	NA	NA	NA	RIKEN cDNA 1700074A21 gene [Source:MGI Symbol;Acc:MGI:1920732]
ENSMUSG00000026113	Inpp4a	843.342294732489	-0.00436862842571989	0.0961138368885144	-0.0454526483089756	0.963746517035917	0.977069596634131	inositol polyphosphate-4-phosphatase, type I [Source:MGI Symbol;Acc:MGI:1931123]
ENSMUSG00000086064	4930439A04Rik	0	NA	NA	NA	NA	NA	RIKEN cDNA 4930439A04 gene [Source:MGI Symbol;Acc:MGI:1925369]
ENSMUSG00000102879	Gm37135	0	NA	NA	NA	NA	NA	predicted gene, 37135 [Source:MGI Symbol;Acc:MGI:5610363]
ENSMUSG00000026112	Coa5	4384.58244592003	-0.114206110162753	0.050055379956908	-2.28159511047707	0.0225132556623876	0.0557544479457951	cytochrome C oxidase assembly factor 5 [Source:MGI Symbol;Acc:MGI:1923428]	NM_198006
ENSMUSG00000026111	Unc50	1031.39751681782	-0.145396168393853	0.0858409278196369	-1.69378607718861	0.0903059406987521	0.179454466228341	unc-50 homolog [Source:MGI Symbol;Acc:MGI:1914637]	NM_001356528
ENSMUSG00000026110	Mgat4a	1354.60319527033	-0.0432432610179907	0.075245462700394	-0.574695928047823	0.56549696184645	0.703172850017966	mannoside acetylglucosaminyltransferase 4, isoenzyme A [Source:MGI Symbol;Acc:MGI:2662992]	NM_173870
ENSMUSG00000103948	4930594C11Rik	1.7051413859626	-2.71050440634869	2.18843412476912	-1.23855882874	0.21550892313315	NA	RIKEN cDNA 4930594C11 gene [Source:MGI Symbol;Acc:MGI:1924883]		NR_024017
ENSMUSG00000087233	Gm43213	0.382393034174142	-2.5590892691253	4.18456890685179	-0.611553860407235	0.540832972894432	NA	predicted gene 43213 [Source:MGI Symbol;Acc:MGI:5663350]
ENSMUSG00000026090	2010300C02Rik	11.7284692443031	-1.16468074196267	0.737870023731207	-1.57843618049856	0.11446543881284	0.217444264162548	RIKEN cDNA 2010300C02 gene [Source:MGI Symbol;Acc:MGI:1919347]
ENSMUSG00000089767	4930556I23Rik	0	NA	NA	NA	NA	NA	RIKEN cDNA 4930556I23 gene [Source:MGI Symbol;Acc:MGI:1922520]
ENSMUSG00000104365	4930470B04Rik	0	NA	NA	NA	NA	NA	RIKEN cDNA 4930470B04 gene [Source:MGI Symbol;Acc:MGI:1923057]
ENSMUSG00000102650	Gm19863	0	NA	NA	NA	NA	NA	predicted gene, 19863 [Source:MGI Symbol;Acc:MGI:5012048]
ENSMUSG00000060771	Tsga10	207.972346835335	0.274097322340962	0.177784741535625	1.54173704657346	0.123137505542374	0.230920499954483	testis specific 10 [Source:MGI Symbol;Acc:MGI:2685063]	NM_207228
ENSMUSG00000097268	Gm26805	0	NA	NA	NA	NA	NA	predicted gene, 26805 [Source:MGI Symbol;Acc:MGI:5477299]
ENSMUSG00000037216	Lipt1	40.5958233798893	-0.118712006973333	0.424073822078918	-0.279932409860568	0.77952936138461	0.862765943051565	lipoyltransferase 1 [Source:MGI Symbol;Acc:MGI:3645211]
ENSMUSG00000026088	Mitd1	568.561182497519	-0.523717188000256	0.108233275043643	-4.83878167586703	1.30637453098816e-06	7.31479874960866e-06	MIT, microtubule interacting and transport, domain containing 1 [Source:MGI Symbol;Acc:MGI:1916278]	NM_001356262
ENSMUSG00000026087	Mrpl30	799.181182418268	0.163807248985679	0.0936807132686496	1.74856961769629	0.0803654419163131	0.163467049120422	mitochondrial ribosomal protein L30 [Source:MGI Symbol;Acc:MGI:1333820]	NM_027098
ENSMUSG00000061584	Lyg2	0	NA	NA	NA	NA	NA	lysozyme G-like 2 [Source:MGI Symbol;Acc:MGI:2685622]	NM_001033427
ENSMUSG00000087374	Gm15457	0	NA	NA	NA	NA	NA	predicted gene 15457 [Source:MGI Symbol;Acc:MGI:3705190]
ENSMUSG00000026085	Lyg1	0	NA	NA	NA	NA	NA	lysozyme G-like 1 [Source:MGI Symbol;Acc:MGI:1916791]
ENSMUSG00000089141	Gm23409	0	NA	NA	NA	NA	NA	predicted gene, 23409 [Source:MGI Symbol;Acc:MGI:5453186]
ENSMUSG00000058407	Txndc9	2147.90857420095	0.050616065271106	0.0680764758634558	0.743517707535699	0.457168304897264	0.609557739863018	thioredoxin domain containing 9 [Source:MGI Symbol;Acc:MGI:2138153]	NM_172054
ENSMUSG00000026083	Eif5b	5009.63707171762	0.189370496444125	0.0514237698505516	3.68254791499099	0.000230914448816919	0.000919703297061639	eukaryotic translation initiation factor 5B [Source:MGI Symbol;Acc:MGI:2441772]	NM_198303
ENSMUSG00000026082	Rev1	410.067840221992	0.232117868077123	0.138006834700961	1.68193023613712	0.0925823687239544	0.182751253449649	REV1, DNA directed polymerase [Source:MGI Symbol;Acc:MGI:1929074]	NM_019570
ENSMUSG00000103804	Gm37062	2.29529209642885	0.869288767226736	1.84375512020391	0.471477344090357	0.637299894858217	NA	predicted gene, 37062 [Source:MGI Symbol;Acc:MGI:5610290]
ENSMUSG00000102716	Gm5099	0	NA	NA	NA	NA	NA	predicted gene 5099 [Source:MGI Symbol;Acc:MGI:3644917]		NR_151587
ENSMUSG00000037138	Aff3	0.899351151431776	0.441953723556898	2.55187213285238	0.173188036291967	0.862503627200697	NA	AF4/FMR2 family, member 3 [Source:MGI Symbol;Acc:MGI:106927]	NM_001290814
ENSMUSG00000085391	Gm16150	0	NA	NA	NA	NA	NA	predicted gene 16150 [Source:MGI Symbol;Acc:MGI:3801827]
ENSMUSG00000085280	Gm16151	0	NA	NA	NA	NA	NA	predicted gene 16151 [Source:MGI Symbol;Acc:MGI:3801826]
ENSMUSG00000087131	Gm16152	0.195636028228872	-1.5828303111927	4.99337361276769	-0.316986156843045	0.751254106266807	NA	predicted gene 16152 [Source:MGI Symbol;Acc:MGI:3802058]
ENSMUSG00000102984	Gm34727	0	NA	NA	NA	NA	NA	predicted gene, 34727 [Source:MGI Symbol;Acc:MGI:5593886]
ENSMUSG00000102541	Gm38135	0	NA	NA	NA	NA	NA	predicted gene, 38135 [Source:MGI Symbol;Acc:MGI:5611363]
ENSMUSG00000103531	2610300A13Rik	0	NA	NA	NA	NA	NA	RIKEN cDNA 2610300A13 gene [Source:MGI Symbol;Acc:MGI:1917693]
ENSMUSG00000048814	Lonrf2	0.136971493563317	0	4.99745499518544	0	1	NA	LON peptidase N-terminal domain and ring finger 2 [Source:MGI Symbol;Acc:MGI:1920209]
ENSMUSG00000026080	Chst10	5.77202699419799	1.85913816443582	1.43538985147847	1.29521478957155	0.195246144275418	NA	carbohydrate sulfotransferase 10 [Source:MGI Symbol;Acc:MGI:2138283]	NM_145142
ENSMUSG00000103647	Gm37707	0	NA	NA	NA	NA	NA	predicted gene, 37707 [Source:MGI Symbol;Acc:MGI:5610935]
ENSMUSG00000102447	Gm6621	0	NA	NA	NA	NA	NA	predicted gene 6621 [Source:MGI Symbol;Acc:MGI:3647848]
ENSMUSG00000067604	Nms	0	NA	NA	NA	NA	NA	neuromedin S [Source:MGI Symbol;Acc:MGI:3583618]	NM_001011684
ENSMUSG00000026078	Pdcl3	1025.02553812547	-0.34217867500614	0.0884703989827188	-3.86771936083366	0.00010985799077324	0.000466663558979347	phosducin-like 3 [Source:MGI Symbol;Acc:MGI:1916083]	NM_026850
ENSMUSG00000103046	Gm37309	33.0566610930533	0.397482917524472	0.460028033558833	0.864040642152818	0.387565564621345	0.543576772951582	predicted gene, 37309 [Source:MGI Symbol;Acc:MGI:5610537]
ENSMUSG00000104188	Gm37821	0	NA	NA	NA	NA	NA	predicted gene, 37821 [Source:MGI Symbol;Acc:MGI:5611049]
ENSMUSG00000103182	Gm37091	0	NA	NA	NA	NA	NA	predicted gene, 37091 [Source:MGI Symbol;Acc:MGI:5610319]
ENSMUSG00000098833	Mir6349	0	NA	NA	NA	NA	NA	microRNA 6349 [Source:MGI Symbol;Acc:MGI:5530940]		NR_105767
ENSMUSG00000026077	Npas2	95.9844489021322	0.38077343251848	0.288263691097109	1.32092054698004	0.186527857907354	0.31822620138661	neuronal PAS domain protein 2 [Source:MGI Symbol;Acc:MGI:109232]
ENSMUSG00000092553	Gm20428	0	NA	NA	NA	NA	NA	predicted gene 20428 [Source:MGI Symbol;Acc:MGI:5141893]
ENSMUSG00000092563	Gm3617	0	NA	NA	NA	NA	NA	predicted gene 3617 [Source:MGI Symbol;Acc:MGI:3781793]
ENSMUSG00000073702	Rpl31	4856.75736006336	0.0970452937910112	0.0531690493174585	1.82522153464846	0.0679676053799374	0.142591831905333	ribosomal protein L31 [Source:MGI Symbol;Acc:MGI:2149632]	NM_001252218
ENSMUSG00000003134	Tbc1d8	486.737736707314	0.103159101310135	0.125875347306603	0.819533796867015	0.412481927655245	0.567477267952942	TBC1 domain family, member 8 [Source:MGI Symbol;Acc:MGI:1927225]	NM_018775
ENSMUSG00000102607	Gm37265	0	NA	NA	NA	NA	NA	predicted gene, 37265 [Source:MGI Symbol;Acc:MGI:5610493]
ENSMUSG00000104827	Gm24826	0	NA	NA	NA	NA	NA	predicted gene, 24826 [Source:MGI Symbol;Acc:MGI:5454603]
ENSMUSG00000065629	Gm24826	0	NA	NA	NA	NA	NA	predicted gene, 24826 [Source:MGI Symbol;Acc:MGI:5454603]
ENSMUSG00000003135	Cnot11	576.173883960001	0.0216398191604869	0.116492490829565	0.185761494207787	0.852631802061242	0.910891361663982	CCR4-NOT transcription complex, subunit 11 [Source:MGI Symbol;Acc:MGI:106580]
ENSMUSG00000085894	Gm15832	81.4760005068087	0.197889135073441	0.291575445919333	0.678689299263521	0.497334747736672	0.647017056689883	predicted gene 15832 [Source:MGI Symbol;Acc:MGI:3834078]
ENSMUSG00000077704	Snord89	4.86050202507327	-0.31503065117636	1.17604007996226	-0.26787407720532	0.788796248096416	NA	small nucleolar RNA, C/D box 89 [Source:MGI Symbol;Acc:MGI:3819562]		NR_028555
ENSMUSG00000048234	Rnf149	5046.3667328474	0.1026408772863	0.0534410094765753	1.9206388182336	0.0547772577519825	0.119081790178905	ring finger protein 149 [Source:MGI Symbol;Acc:MGI:2677438]	NM_001033135
ENSMUSG00000064936	Gm23722	4.76401780379484	-1.15789989441612	1.19240385747942	-0.971063526130954	0.331516645332382	NA	predicted gene, 23722 [Source:MGI Symbol;Acc:MGI:5453499]
ENSMUSG00000102471	Gm5100	0.163181965969016	1.29447940586551	4.99180992427251	0.259320652329157	0.795387846035455	NA	predicted gene 5100 [Source:MGI Symbol;Acc:MGI:3644919]
ENSMUSG00000050967	Creg2	332.905829491235	0.129295574230588	0.162689430053622	0.794738626768634	0.426765558235327	0.580834665448502	cellular repressor of E1A-stimulated genes 2 [Source:MGI Symbol;Acc:MGI:1928333]	NM_170597
ENSMUSG00000097083	D930019O06Rik	5.77332195718547	2.66721345193405	1.767329478253	1.50917725571498	0.131253490901574	NA	RIKEN cDNA D930019O06 [Source:MGI Symbol;Acc:MGI:3043219]
ENSMUSG00000057173	Rfx8	0	NA	NA	NA	NA	NA	regulatory factor X 8 [Source:MGI Symbol;Acc:MGI:3588206]	NM_001145660
ENSMUSG00000091937	Gm3646	0	NA	NA	NA	NA	NA	predicted gene 3646 [Source:MGI Symbol;Acc:MGI:3781822]	NM_001177348
ENSMUSG00000101634	1700066B17Rik	0	NA	NA	NA	NA	NA	RIKEN cDNA 1700066B17 gene [Source:MGI Symbol;Acc:MGI:1920676]
ENSMUSG00000026074	Map4k4	5585.60081366608	-0.0752728099713364	0.0486339182281899	-1.54774307137165	0.12168416765178	0.228557052133947	mitogen-activated protein kinase kinase kinase kinase 4 [Source:MGI Symbol;Acc:MGI:1349394]
ENSMUSG00000102985	4930456G14Rik	0	NA	NA	NA	NA	NA	RIKEN cDNA 4930456G14 gene [Source:MGI Symbol;Acc:MGI:1921928]
ENSMUSG00000026073	Il1r2	3.7706269713873	-1.63723513523635	1.34037780529629	-1.22147287784614	0.221907028610732	NA	interleukin 1 receptor, type II [Source:MGI Symbol;Acc:MGI:96546]
ENSMUSG00000097899	Gm16894	0	NA	NA	NA	NA	NA	predicted gene, 16894 [Source:MGI Symbol;Acc:MGI:4439818]		NR_037980
ENSMUSG00000102975	Gm37347	0	NA	NA	NA	NA	NA	predicted gene, 37347 [Source:MGI Symbol;Acc:MGI:5610575]
ENSMUSG00000026072	Il1r1	59.4561848865421	-0.505469611610617	0.34711138656492	-1.45621731575227	0.145332554219347	0.262125908621074	interleukin 1 receptor, type I [Source:MGI Symbol;Acc:MGI:96545]	NM_008362
ENSMUSG00000103560	Gm38070	0.195636028228872	-1.5828303111927	4.99337361276769	-0.316986156843045	0.751254106266807	NA	predicted gene, 38070 [Source:MGI Symbol;Acc:MGI:5611298]
ENSMUSG00000070942	Il1rl2	50.4744302796484	0.361769992700899	0.372880696532236	0.970203059759688	0.331945285880835	0.486962762256363	interleukin 1 receptor-like 2 [Source:MGI Symbol;Acc:MGI:1913107]
ENSMUSG00000103230	Gm17970	0.797144694238424	-0.0811132358393193	3.24802161149112	-0.0249731207305857	0.980076403469795	NA	predicted gene, 17970 [Source:MGI Symbol;Acc:MGI:5010155]
ENSMUSG00000026069	Il1rl1	13.2245550777455	-2.74659025717804	0.895144700368057	-3.06831985493376	0.00215266073556561	0.00696552880000161	interleukin 1 receptor-like 1 [Source:MGI Symbol;Acc:MGI:98427]	NM_001294171
ENSMUSG00000026070	Il18r1	1.16844540810304	-3.55906034183258	2.51134193621994	-1.41719464422661	0.156426027227796	NA	interleukin 18 receptor 1 [Source:MGI Symbol;Acc:MGI:105383]	NM_001161842
ENSMUSG00000026068	Il18rap	43.598101319914	-0.578955472710846	0.394867756275211	-1.46620093312286	0.142593554478916	0.258366507169366	interleukin 18 receptor accessory protein [Source:MGI Symbol;Acc:MGI:1338888]	NM_010553
ENSMUSG00000104441	Gm35801	0	NA	NA	NA	NA	NA	predicted gene, 35801 [Source:MGI Symbol;Acc:MGI:5594960]
ENSMUSG00000026065	Slc9a4	8.67164634506107	0.347666211102015	0.830370978888624	0.418687815375406	0.675444301742001	0.789564062013078	solute carrier family 9 (sodium/hydrogen exchanger), member 4 [Source:MGI Symbol;Acc:MGI:105074]	NM_177084
ENSMUSG00000102676	Gm37435	0	NA	NA	NA	NA	NA	predicted gene, 37435 [Source:MGI Symbol;Acc:MGI:5610663]
ENSMUSG00000026062	Slc9a2	6.98677889032208	-2.42073319147667	1.20106679170102	-2.01548590653171	0.0438537612920187	0.0985083454755523	solute carrier family 9 (sodium/hydrogen exchanger), member 2 [Source:MGI Symbol;Acc:MGI:105075]	NM_001033289
ENSMUSG00000103679	Gm37623	0	NA	NA	NA	NA	NA	predicted gene, 37623 [Source:MGI Symbol;Acc:MGI:5610851]
ENSMUSG00000103270	Gm37915	0.332607521792189	-1.58121571456623	4.54323083507936	-0.348037722925565	0.72781185358545	NA	predicted gene, 37915 [Source:MGI Symbol;Acc:MGI:5611143]
ENSMUSG00000041945	Mfsd9	31.7016431681626	-0.540077808098121	0.49065077770623	-1.10073769906768	0.271010833601507	0.420095822045468	major facilitator superfamily domain containing 9 [Source:MGI Symbol;Acc:MGI:2443548]	NM_172499
ENSMUSG00000079588	Tmem182	0	NA	NA	NA	NA	NA	transmembrane protein 182 [Source:MGI Symbol;Acc:MGI:1923725]	NM_001081198
ENSMUSG00000094136	Gm5973	0	NA	NA	NA	NA	NA	predicted gene 5973 [Source:MGI Symbol;Acc:MGI:3646541]
ENSMUSG00000104072	4930448I06Rik	0	NA	NA	NA	NA	NA	RIKEN cDNA 4930448I06 gene [Source:MGI Symbol;Acc:MGI:1922147]		NR_040475
ENSMUSG00000100185	Gm28634	0	NA	NA	NA	NA	NA	predicted gene 28634 [Source:MGI Symbol;Acc:MGI:5579340]
ENSMUSG00000100832	Gm29260	0	NA	NA	NA	NA	NA	predicted gene 29260 [Source:MGI Symbol;Acc:MGI:5579966]
ENSMUSG00000100178	Gm5267	0	NA	NA	NA	NA	NA	predicted gene 5267 [Source:MGI Symbol;Acc:MGI:3643178]
ENSMUSG00000101877	Gm8176	0	NA	NA	NA	NA	NA	predicted gene 8176 [Source:MGI Symbol;Acc:MGI:3646477]
ENSMUSG00000053640	Gm9915	0	NA	NA	NA	NA	NA	predicted gene 9915 [Source:MGI Symbol;Acc:MGI:3641924]
ENSMUSG00000101919	Gm29664	0	NA	NA	NA	NA	NA	predicted gene 29664 [Source:MGI Symbol;Acc:MGI:5580370]
ENSMUSG00000101299	Gm28175	0	NA	NA	NA	NA	NA	predicted gene 28175 [Source:MGI Symbol;Acc:MGI:5578881]
ENSMUSG00000100180	Gm28140	0	NA	NA	NA	NA	NA	predicted gene 28140 [Source:MGI Symbol;Acc:MGI:5578846]
ENSMUSG00000103106	Gm37047	0	NA	NA	NA	NA	NA	predicted gene, 37047 [Source:MGI Symbol;Acc:MGI:5610275]
ENSMUSG00000060424	Pantr1	0	NA	NA	NA	NA	NA	POU domain, class 3, transcription factor 3 adjacent noncoding transcript 1 [Source:MGI Symbol;Acc:MGI:1913547]
ENSMUSG00000104199	4930420N18Rik	0	NA	NA	NA	NA	NA	RIKEN cDNA 4930420N18 gene [Source:MGI Symbol;Acc:MGI:1921202]
ENSMUSG00000093436	AC122898.1	0	NA	NA	NA	NA	NA	novel transcript, sense overlapping Pou3f3
ENSMUSG00000045515	Pou3f3	0	NA	NA	NA	NA	NA	POU domain, class 3, transcription factor 3 [Source:MGI Symbol;Acc:MGI:102564]	NM_008900
ENSMUSG00000097063	Pantr2	0	NA	NA	NA	NA	NA	POU domain, class 3, transcription factor 3 adjacent noncoding transcript 2 [Source:MGI Symbol;Acc:MGI:1913870]		NR_110495
ENSMUSG00000099784	Dalir	0	NA	NA	NA	NA	NA	DNMT1 associated long intergenic non-coding RNA [Source:MGI Symbol;Acc:MGI:5579231]		NR_130904
ENSMUSG00000060679	Mrps9	570.437175770135	0.405233770450285	0.110168091923277	3.67832249225571	0.000234772996739171	0.000933074003518756	mitochondrial ribosomal protein S9 [Source:MGI Symbol;Acc:MGI:1916777]	NM_023514
ENSMUSG00000077448	Gm23126	0.12971635262812	0	4.99745499518674	0	1	NA	predicted gene, 23126 [Source:MGI Symbol;Acc:MGI:5452903]
ENSMUSG00000041907	Gpr45	1.61314996045322	-0.528055138938076	2.07245955480266	-0.254796354271125	0.798880391233729	NA	G protein-coupled receptor 45 [Source:MGI Symbol;Acc:MGI:2135882]
ENSMUSG00000089088	Gm24001	0	NA	NA	NA	NA	NA	predicted gene, 24001 [Source:MGI Symbol;Acc:MGI:5453778]
ENSMUSG00000070939	Tgfbrap1	1166.32457822022	0.175749288952683	0.0852786794877505	2.06088192275454	0.0393143063043405	0.089971802022093	transforming growth factor, beta receptor associated protein 1 [Source:MGI Symbol;Acc:MGI:2447427]	NM_001013025
ENSMUSG00000100269	Gm28782	0.136971493563317	0	4.99745499518544	0	1	NA	predicted gene 28782 [Source:MGI Symbol;Acc:MGI:5579488]
ENSMUSG00000041878	8430432A02Rik	2.35687547543029	0.431816552674488	1.90759122756829	0.226367445202056	0.820915645752798	NA	RIKEN cDNA 8430432A02 gene [Source:MGI Symbol;Acc:MGI:1918774]
ENSMUSG00000010290	AI597479	421.539430272199	-0.143262437485283	0.134538169516925	-1.06484604331755	0.286945605299278	0.437491410791195	expressed sequence AI597479 [Source:MGI Symbol;Acc:MGI:2138299]	NM_133818
ENSMUSG00000008136	Fhl2	2.24993094038428	0.497219758578692	1.61631541561379	0.307625450933334	0.758367351701773	NA	four and a half LIM domains 2 [Source:MGI Symbol;Acc:MGI:1338762]	NM_010212
ENSMUSG00000094497	Gm8210	3.66893294805001	-1.14999941745639	1.34206910936471	-0.85688539392786	0.391508225699101	NA	predicted pseudogene 8210 [Source:MGI Symbol;Acc:MGI:3643593]
ENSMUSG00000099576	Gm29040	0	NA	NA	NA	NA	NA	predicted gene 29040 [Source:MGI Symbol;Acc:MGI:5579746]
ENSMUSG00000099694	Gm29610	0	NA	NA	NA	NA	NA	predicted gene 29610 [Source:MGI Symbol;Acc:MGI:5580316]
ENSMUSG00000101923	Gm29041	0	NA	NA	NA	NA	NA	predicted gene 29041 [Source:MGI Symbol;Acc:MGI:5579747]
ENSMUSG00000066877	Nck2	750.008732144076	-0.480752970424768	0.0977500366013216	-4.91818711419559	8.73493971583566e-07	5.0028080412948e-06	non-catalytic region of tyrosine kinase adaptor protein 2 [Source:MGI Symbol;Acc:MGI:1306821]
ENSMUSG00000103422	Gm37536	0	NA	NA	NA	NA	NA	predicted gene, 37536 [Source:MGI Symbol;Acc:MGI:5610764]
ENSMUSG00000103945	Gm38228	33.6530901294122	0.445025563159225	0.428434831704061	1.03872404909091	0.298933093142707	0.451031580756559	predicted gene, 38228 [Source:MGI Symbol;Acc:MGI:5611456]
ENSMUSG00000026051	1500015O10Rik	0.533375692382874	0	3.80486455040986	0	1	NA	RIKEN cDNA 1500015O10 gene [Source:MGI Symbol;Acc:MGI:1926146]	NM_024283
ENSMUSG00000100764	Gm29155	1.65739897274251	-0.112315622211367	2.02958600673913	-0.0553391784523689	0.955868250080732	NA	predicted gene 29155 [Source:MGI Symbol;Acc:MGI:5579861]
ENSMUSG00000100635	Gm29157	0.768623247722615	-1.66146541487429	3.00116661477849	-0.553606523107654	0.579848160804934	NA	predicted gene 29157 [Source:MGI Symbol;Acc:MGI:5579863]
ENSMUSG00000100480	Gm29156	3.62399324953337	0.74602120445306	1.3153048802417	0.567185004526079	0.570588494955735	NA	predicted gene 29156 [Source:MGI Symbol;Acc:MGI:5579862]
ENSMUSG00000057363	Uxs1	473.616344262991	-0.198556912012063	0.120808499260064	-1.64356740815587	0.100265590773491	0.1951665004086	UDP-glucuronate decarboxylase 1 [Source:MGI Symbol;Acc:MGI:1915133]	NM_026430
ENSMUSG00000090243	Gm16103	0.327565678882918	1.40258170932304	4.56569924701229	0.307199759213413	0.758691328793188	NA	predicted gene 16103 [Source:MGI Symbol;Acc:MGI:3802086]
ENSMUSG00000100701	Gm19587	1.71665292408559	0.331911185126659	1.87473211697091	0.177044593263247	0.859473362444837	NA	predicted gene, 19587 [Source:MGI Symbol;Acc:MGI:5011772]
ENSMUSG00000101395	Gm8241	0	NA	NA	NA	NA	NA	predicted gene 8241 [Source:MGI Symbol;Acc:MGI:3647219]
ENSMUSG00000088848	Gm26352	0	NA	NA	NA	NA	NA	predicted gene, 26352 [Source:MGI Symbol;Acc:MGI:5456129]
ENSMUSG00000095757	Gm24180	0	NA	NA	NA	NA	NA	predicted gene, 24180 [Source:MGI Symbol;Acc:MGI:5453957]
ENSMUSG00000041763	Tpp2	3566.6444488335	0.131185260796196	0.0546653240331123	2.3997893201316	0.0164045103885246	0.0426707296385349	tripeptidyl peptidase II [Source:MGI Symbol;Acc:MGI:102724]
ENSMUSG00000047343	Mettl21c	1.65929072903916	-3.15138241046997	2.35481042051146	-1.33827436086574	0.180807016522034	NA	methyltransferase like 21C [Source:MGI Symbol;Acc:MGI:3611450]	NM_001013799
ENSMUSG00000090106	Gm15838	0	NA	NA	NA	NA	NA	predicted gene 15838 [Source:MGI Symbol;Acc:MGI:3801943]
ENSMUSG00000091844	Gm8251	0.9693914183133	-1.07977991076205	2.65388029385824	-0.406868355464616	0.68410467880628	NA	predicted gene 8251 [Source:MGI Symbol;Acc:MGI:3647616]
ENSMUSG00000026049	Tex30	137.566736458813	0.0465501073189723	0.218634224850982	0.212913176565564	0.831394684605956	0.897107238799335	testis expressed 30 [Source:MGI Symbol;Acc:MGI:1922873]	NM_029368
ENSMUSG00000101104	Gm29247	0	NA	NA	NA	NA	NA	predicted gene 29247 [Source:MGI Symbol;Acc:MGI:5579953]
ENSMUSG00000026047	Kdelc1	173.827067542309	-0.0353723113161478	0.201330464373703	-0.175692791581163	0.860535298700139	0.915654553126684	KDEL (Lys-Asp-Glu-Leu) containing 1 [Source:MGI Symbol;Acc:MGI:1919300]	NM_023645
ENSMUSG00000041684	Bivm	181.859032964956	0.107260357471067	0.213035773402407	0.503485192923262	0.614623188194312	0.743956710681484	basic, immunoglobulin-like variable motif containing [Source:MGI Symbol;Acc:MGI:2179809]
ENSMUSG00000026048	Ercc5	193.619773925269	0.771698788719279	0.202076438354605	3.81884595256522	0.000134077454324541	0.000557721100326677	excision repair cross-complementing rodent repair deficiency, complementation group 5 [Source:MGI Symbol;Acc:MGI:103582]
ENSMUSG00000046828	Mettl21e	0	NA	NA	NA	NA	NA	methyltransferase like 21E [Source:MGI Symbol;Acc:MGI:2685837]	NM_207281
ENSMUSG00000089703	Gm15833	0	NA	NA	NA	NA	NA	predicted gene 15833 [Source:MGI Symbol;Acc:MGI:3801794]
ENSMUSG00000100966	Gm5700	0	NA	NA	NA	NA	NA	predicted gene 5700 [Source:MGI Symbol;Acc:MGI:3649023]
ENSMUSG00000100769	Gm28893	0	NA	NA	NA	NA	NA	predicted gene 28893 [Source:MGI Symbol;Acc:MGI:5579599]
ENSMUSG00000101567	Txn-ps1	2.32200168605953	0.181261867569243	1.6564579254411	0.109427390086575	0.912863510043099	NA	thioredoxin, pseudogene 1 [Source:MGI Symbol;Acc:MGI:98875]
ENSMUSG00000056870	Gulp1	0	NA	NA	NA	NA	NA	GULP, engulfment adaptor PTB domain containing 1 [Source:MGI Symbol;Acc:MGI:1920407]	NM_028450
ENSMUSG00000102319	Gm37626	0	NA	NA	NA	NA	NA	predicted gene, 37626 [Source:MGI Symbol;Acc:MGI:5610854]
ENSMUSG00000089877	Gm16102	0	NA	NA	NA	NA	NA	predicted gene 16102 [Source:MGI Symbol;Acc:MGI:3802041]
ENSMUSG00000101701	4930521E06Rik	0	NA	NA	NA	NA	NA	RIKEN cDNA 4930521E06 gene [Source:MGI Symbol;Acc:MGI:1922316]		NR_040602
ENSMUSG00000103071	Gm38110	0	NA	NA	NA	NA	NA	predicted gene, 38110 [Source:MGI Symbol;Acc:MGI:5611338]
ENSMUSG00000100434	Gm3489	0	NA	NA	NA	NA	NA	predicted gene 3489 [Source:MGI Symbol;Acc:MGI:3781666]
ENSMUSG00000100013	Gm19480	0	NA	NA	NA	NA	NA	predicted gene, 19480 [Source:MGI Symbol;Acc:MGI:5011665]
ENSMUSG00000101251	Gm3496	0	NA	NA	NA	NA	NA	predicted gene 3496 [Source:MGI Symbol;Acc:MGI:3781673]
ENSMUSG00000101937	Gm5268	0	NA	NA	NA	NA	NA	predicted gene 5268 [Source:MGI Symbol;Acc:MGI:3646790]
ENSMUSG00000026043	Col3a1	2.25779619125972	3.91348504448268	2.08465115776818	1.87728533375936	0.0604789972459687	NA	collagen, type III, alpha 1 [Source:MGI Symbol;Acc:MGI:88453]
ENSMUSG00000105211	Gm47302	0	NA	NA	NA	NA	NA	predicted gene, 47302 [Source:MGI Symbol;Acc:MGI:6096169]
ENSMUSG00000026042	Col5a2	6.73177721424643	1.53055456943925	1.03504103440956	1.47873805825713	0.13921033642616	0.253896265442003	collagen, type V, alpha 2 [Source:MGI Symbol;Acc:MGI:88458]	NM_007737
ENSMUSG00000104476	Gm38211	0	NA	NA	NA	NA	NA	predicted gene, 38211 [Source:MGI Symbol;Acc:MGI:5611439]
ENSMUSG00000100218	Gm8296	0	NA	NA	NA	NA	NA	predicted gene 8296 [Source:MGI Symbol;Acc:MGI:3648466]
ENSMUSG00000100361	Gm7063	0	NA	NA	NA	NA	NA	predicted gene 7063 [Source:MGI Symbol;Acc:MGI:3644583]
ENSMUSG00000100894	Gm8304	0	NA	NA	NA	NA	NA	predicted gene 8304 [Source:MGI Symbol;Acc:MGI:3646945]
ENSMUSG00000095121	Gm23216	0	NA	NA	NA	NA	NA	predicted gene, 23216 [Source:MGI Symbol;Acc:MGI:5452993]
ENSMUSG00000065255	Gm23974	0	NA	NA	NA	NA	NA	predicted gene, 23974 [Source:MGI Symbol;Acc:MGI:5453751]
ENSMUSG00000100843	Gm8307	0	NA	NA	NA	NA	NA	predicted gene 8307 [Source:MGI Symbol;Acc:MGI:3646941]
ENSMUSG00000087764	Gm23984	0	NA	NA	NA	NA	NA	predicted gene, 23984 [Source:MGI Symbol;Acc:MGI:5453761]
ENSMUSG00000025995	Wdr75	698.561792880119	0.444448335955804	0.1037479962635	4.28392211862089	1.83627212641419e-05	8.83146535244401e-05	WD repeat domain 75 [Source:MGI Symbol;Acc:MGI:1920924]	NM_028599
ENSMUSG00000099850	Gm28906	0	NA	NA	NA	NA	NA	predicted gene 28906 [Source:MGI Symbol;Acc:MGI:5579612]
ENSMUSG00000084817	Gm5526	10.5514571816805	-0.288139473841451	0.854231295234488	-0.337308496479699	0.73588435537566	0.833791618748267	predicted pseudogene 5526 [Source:MGI Symbol;Acc:MGI:3643066]
ENSMUSG00000098549	Gm5269	0	NA	NA	NA	NA	NA	predicted gene 5269 [Source:MGI Symbol;Acc:MGI:3646793]
ENSMUSG00000099381	Gm18303	1.45408858576498	-2.13540556482235	2.30914036918906	-0.924762129368634	0.355089653698611	NA	predicted gene, 18303 [Source:MGI Symbol;Acc:MGI:5010488]
ENSMUSG00000025993	Slc40a1	2042.95330712311	0.823482205536733	0.0757438911954518	10.8719289772398	1.56849058280489e-27	3.96660608746618e-26	solute carrier family 40 (iron-regulated transporter), member 1 [Source:MGI Symbol;Acc:MGI:1315204]	NM_016917
ENSMUSG00000099946	Gm9496	0	NA	NA	NA	NA	NA	predicted gene 9496 [Source:MGI Symbol;Acc:MGI:3779906]
ENSMUSG00000070896	Rpl23a-ps1	0	NA	NA	NA	NA	NA	ribosomal protein 23A, pseudogene 1 [Source:MGI Symbol;Acc:MGI:3646201]
ENSMUSG00000090682	Gm3852	0	NA	NA	NA	NA	NA	predicted gene 3852 [Source:MGI Symbol;Acc:MGI:3782024]
ENSMUSG00000044457	Stk-ps2	0	NA	NA	NA	NA	NA	serine/threonine kinase 2 [Source:MGI Symbol;Acc:MGI:3643324]
ENSMUSG00000099432	Gm18849	0	NA	NA	NA	NA	NA	predicted gene, 18849 [Source:MGI Symbol;Acc:MGI:5011034]
ENSMUSG00000041144	Dnah7b	0.1905941853196	1.40767639516576	4.98425051127216	0.282424888552897	0.777617733132933	NA	dynein, axonemal, heavy chain 7B [Source:MGI Symbol;Acc:MGI:2684953]
ENSMUSG00000096047	n-R5s211	0	NA	NA	NA	NA	NA	nuclear encoded rRNA 5S 211 [Source:MGI Symbol;Acc:MGI:4422076]
ENSMUSG00000101262	Gm8326	1.08893378567034	-0.633834686166162	2.42957086390189	-0.260883391212645	0.794182433335382	NA	predicted gene 8326 [Source:MGI Symbol;Acc:MGI:3644839]
ENSMUSG00000101337	Dnah7c	2.74148180763036	0.293863038612152	1.63017616045334	0.180264590871228	0.856944852652822	NA	dynein, axonemal, heavy chain 7C [Source:MGI Symbol;Acc:MGI:3639762]	NM_001310335
ENSMUSG00000025986	Slc39a10	1781.38039575195	0.179414102257377	0.0708429562156159	2.5325609184252	0.0113232692336558	0.0307878973922657	solute carrier family 39 (zinc transporter), member 10 [Source:MGI Symbol;Acc:MGI:1914515]	NM_172653
ENSMUSG00000100213	Gm28151	3.72589594167011	1.68221560433388	1.55628625236741	1.08091657416809	0.279734225294495	NA	predicted gene 28151 [Source:MGI Symbol;Acc:MGI:5578857]
ENSMUSG00000103129	Gm37393	0	NA	NA	NA	NA	NA	predicted gene, 37393 [Source:MGI Symbol;Acc:MGI:5610621]
ENSMUSG00000100160	Gm28527	0.136971493563317	0	4.99745499518544	0	1	NA	predicted gene 28527 [Source:MGI Symbol;Acc:MGI:5579233]
ENSMUSG00000101921	Gm28825	0	NA	NA	NA	NA	NA	predicted gene 28825 [Source:MGI Symbol;Acc:MGI:5579531]
ENSMUSG00000101447	Gm28826	0	NA	NA	NA	NA	NA	predicted gene 28826 [Source:MGI Symbol;Acc:MGI:5579532]
ENSMUSG00000081185	Gm4852	0.382393034174142	-2.5590892691253	4.18456890685179	-0.611553860407235	0.540832972894432	NA	predicted pseudogene 4852 [Source:MGI Symbol;Acc:MGI:3643039]
ENSMUSG00000103246	Gm38090	0	NA	NA	NA	NA	NA	predicted gene, 38090 [Source:MGI Symbol;Acc:MGI:5611318]
ENSMUSG00000098876	Mir6350	0	NA	NA	NA	NA	NA	microRNA 6350 [Source:MGI Symbol;Acc:MGI:5531340]		NR_105768
ENSMUSG00000100530	Gm18117	0	NA	NA	NA	NA	NA	predicted gene, 18117 [Source:MGI Symbol;Acc:MGI:5010302]
ENSMUSG00000104067	Gm37196	0	NA	NA	NA	NA	NA	predicted gene, 37196 [Source:MGI Symbol;Acc:MGI:5610424]
ENSMUSG00000100033	Gm8337	5.09360880516696	-0.877587515782606	1.08533966515032	-0.808583288680473	0.418754880371367	NA	predicted gene 8337 [Source:MGI Symbol;Acc:MGI:3644012]
ENSMUSG00000094968	Gm22419	0	NA	NA	NA	NA	NA	predicted gene, 22419 [Source:MGI Symbol;Acc:MGI:5452196]
ENSMUSG00000088017	Gm23829	0	NA	NA	NA	NA	NA	predicted gene, 23829 [Source:MGI Symbol;Acc:MGI:5453606]
ENSMUSG00000101996	Gm19206	0	NA	NA	NA	NA	NA	predicted gene, 19206 [Source:MGI Symbol;Acc:MGI:5011391]
ENSMUSG00000096973	Gm5974	0.636783896521111	-0.0530589786224915	3.43750714712389	-0.0154353071431095	0.987684895750814	NA	predicted gene 5974 [Source:MGI Symbol;Acc:MGI:3646540]
ENSMUSG00000064943	Gm23240	0	NA	NA	NA	NA	NA	predicted gene, 23240 [Source:MGI Symbol;Acc:MGI:5453017]
ENSMUSG00000100866	Gm28830	0	NA	NA	NA	NA	NA	predicted gene 28830 [Source:MGI Symbol;Acc:MGI:5579536]
ENSMUSG00000101721	Gm8354	0	NA	NA	NA	NA	NA	predicted gene 8354 [Source:MGI Symbol;Acc:MGI:3645192]
ENSMUSG00000099376	Gm19124	0	NA	NA	NA	NA	NA	predicted gene, 19124 [Source:MGI Symbol;Acc:MGI:5011309]
ENSMUSG00000097883	Gm8357	0.12971635262812	0	4.99745499518674	0	1	NA	predicted gene 8357 [Source:MGI Symbol;Acc:MGI:3645186]
ENSMUSG00000092790	Gm22693	0	NA	NA	NA	NA	NA	predicted gene, 22693 [Source:MGI Symbol;Acc:MGI:5452470]
ENSMUSG00000099698	Gm28740	0	NA	NA	NA	NA	NA	predicted gene 28740 [Source:MGI Symbol;Acc:MGI:5579446]
ENSMUSG00000099454	Gm8367	0	NA	NA	NA	NA	NA	predicted gene 8367 [Source:MGI Symbol;Acc:MGI:3645196]
ENSMUSG00000051616	C230029F24Rik	0	NA	NA	NA	NA	NA	RIKEN cDNA C230029F24 gene [Source:MGI Symbol;Acc:MGI:3045370]		NR_151585
ENSMUSG00000099627	Gm6757	0	NA	NA	NA	NA	NA	predicted gene 6757 [Source:MGI Symbol;Acc:MGI:3648801]
ENSMUSG00000099577	Gm3605	0	NA	NA	NA	NA	NA	predicted gene 3605 [Source:MGI Symbol;Acc:MGI:3781782]
ENSMUSG00000099882	Gm28388	0	NA	NA	NA	NA	NA	predicted gene 28388 [Source:MGI Symbol;Acc:MGI:5579094]
ENSMUSG00000101760	Gm8384	0	NA	NA	NA	NA	NA	predicted gene 8384 [Source:MGI Symbol;Acc:MGI:3648814]
ENSMUSG00000099608	4933411E06Rik	0	NA	NA	NA	NA	NA	RIKEN cDNA 4933411E06 gene [Source:MGI Symbol;Acc:MGI:1918431]
ENSMUSG00000099864	Gm8391	0	NA	NA	NA	NA	NA	predicted gene 8391 [Source:MGI Symbol;Acc:MGI:3648160]
ENSMUSG00000098249	Gm27330	0	NA	NA	NA	NA	NA	predicted gene, 27330 [Source:MGI Symbol;Acc:MGI:5530712]
ENSMUSG00000100451	Gm29665	0	NA	NA	NA	NA	NA	predicted gene 29665 [Source:MGI Symbol;Acc:MGI:5580371]
ENSMUSG00000099941	Gm20118	0	NA	NA	NA	NA	NA	predicted gene, 20118 [Source:MGI Symbol;Acc:MGI:5012303]
ENSMUSG00000084531	Gm25843	0	NA	NA	NA	NA	NA	predicted gene, 25843 [Source:MGI Symbol;Acc:MGI:5455620]
ENSMUSG00000100816	Gm28321	0	NA	NA	NA	NA	NA	predicted gene 28321 [Source:MGI Symbol;Acc:MGI:5579027]
ENSMUSG00000026109	Tmeff2	0	NA	NA	NA	NA	NA	transmembrane protein with EGF-like and two follistatin-like domains 2 [Source:MGI Symbol;Acc:MGI:1861735]
ENSMUSG00000100671	Gm28322	0	NA	NA	NA	NA	NA	predicted gene 28322 [Source:MGI Symbol;Acc:MGI:5579028]
ENSMUSG00000092906	Gm25736	0	NA	NA	NA	NA	NA	predicted gene, 25736 [Source:MGI Symbol;Acc:MGI:5455513]
ENSMUSG00000101242	Gm28319	0	NA	NA	NA	NA	NA	predicted gene 28319 [Source:MGI Symbol;Acc:MGI:5579025]
ENSMUSG00000099924	Gm28320	0	NA	NA	NA	NA	NA	predicted gene 28320 [Source:MGI Symbol;Acc:MGI:5579026]
ENSMUSG00000099625	Gm29325	0	NA	NA	NA	NA	NA	predicted gene 29325 [Source:MGI Symbol;Acc:MGI:5580031]
ENSMUSG00000101799	9330175M20Rik	0	NA	NA	NA	NA	NA	RIKEN cDNA 9330175M20 gene [Source:MGI Symbol;Acc:MGI:3045285]		NR_045151
ENSMUSG00000045954	Cavin2	2.92573472701162	1.46760074162364	1.62675693630088	0.902163506344625	0.36697001754349	NA	caveolae associated 2 [Source:MGI Symbol;Acc:MGI:99513]	NM_138741
ENSMUSG00000099741	Gm5253	0	NA	NA	NA	NA	NA	predicted gene 5253 [Source:MGI Symbol;Acc:MGI:3779481]
ENSMUSG00000101702	1700072G22Rik	0	NA	NA	NA	NA	NA	RIKEN cDNA 1700072G22 gene [Source:MGI Symbol;Acc:MGI:1920746]
ENSMUSG00000026107	Nabp1	517.02386480319	0.835116864918685	0.123797033346188	6.74585523049934	1.52128247148127e-11	1.43158836044596e-10	nucleic acid binding protein 1 [Source:MGI Symbol;Acc:MGI:1923258]
ENSMUSG00000099413	Gm17767	0.136971493563317	0	4.99745499518544	0	1	NA	predicted gene, 17767 [Source:MGI Symbol;Acc:MGI:5009931]
ENSMUSG00000103424	Gm37535	0	NA	NA	NA	NA	NA	predicted gene, 37535 [Source:MGI Symbol;Acc:MGI:5610763]
ENSMUSG00000101741	Gm28055	0.163181965969016	1.29447940586551	4.99180992427251	0.259320652329157	0.795387846035455	NA	predicted gene 28055 [Source:MGI Symbol;Acc:MGI:5578761]
ENSMUSG00000018417	Myo1b	381.366983805916	0.206111632209912	0.133490216559683	1.54402050968103	0.122583364102009	0.229980658897229	myosin IB [Source:MGI Symbol;Acc:MGI:107752]	NM_010863
ENSMUSG00000101724	Gm29453	0	NA	NA	NA	NA	NA	predicted gene 29453 [Source:MGI Symbol;Acc:MGI:5580159]
ENSMUSG00000100313	Gm28323	0.136971493563317	0	4.99745499518544	0	1	NA	predicted gene 28323 [Source:MGI Symbol;Acc:MGI:5579029]
ENSMUSG00000100696	Gm8419	0	NA	NA	NA	NA	NA	predicted gene 8419 [Source:MGI Symbol;Acc:MGI:3645596]
ENSMUSG00000099135	Gm27607	0	NA	NA	NA	NA	NA	predicted gene, 27607 [Source:MGI Symbol;Acc:MGI:5530989]
ENSMUSG00000072324	Gm8420	0.12971635262812	0	4.99745499518674	0	1	NA	predicted gene 8420 [Source:MGI Symbol;Acc:MGI:3645594]
ENSMUSG00000062939	Stat4	50.2250352680496	-0.356167804262178	0.365413051025743	-0.974699188390746	0.329709495665419	0.48424625875638	signal transducer and activator of transcription 4 [Source:MGI Symbol;Acc:MGI:103062]	NM_001308266
ENSMUSG00000101628	Gm28177	0.756233744098486	2.819545524847	3.08567600134144	0.913752942182284	0.360846678301166	NA	predicted gene 28177 [Source:MGI Symbol;Acc:MGI:5578883]
ENSMUSG00000078291	Gm3940	0.266687846191437	0	4.94311029168757	0	1	NA	predicted gene 3940 [Source:MGI Symbol;Acc:MGI:3782114]
ENSMUSG00000109599	Gm31812	1.53460884268867	-0.0965208744964368	2.20225167563191	-0.0438282670252669	0.965041294900365	NA	predicted gene, 31812 [Source:MGI Symbol;Acc:MGI:5590971]
ENSMUSG00000026104	Stat1	1744.51104216655	-0.331681520569738	0.077423047923426	-4.28401528312063	1.83550296030832e-05	8.8310271721668e-05	signal transducer and activator of transcription 1 [Source:MGI Symbol;Acc:MGI:103063]
ENSMUSG00000099569	Gm18301	3.91872669475586	0.958791653110887	1.26043737090662	0.760681708779577	0.446847202562006	NA	predicted gene, 18301 [Source:MGI Symbol;Acc:MGI:5010486]
ENSMUSG00000026103	Gls	5034.25508483612	0.101523363082179	0.0485085933644144	2.09289439336034	0.0363585828565622	0.0841539333790414	glutaminase [Source:MGI Symbol;Acc:MGI:95752]	NM_001081081
ENSMUSG00000099648	Gm5975	0	NA	NA	NA	NA	NA	predicted gene 5975 [Source:MGI Symbol;Acc:MGI:3646539]
ENSMUSG00000065192	Gm23460	0	NA	NA	NA	NA	NA	predicted gene, 23460 [Source:MGI Symbol;Acc:MGI:5453237]
ENSMUSG00000002881	Nab1	3092.8444579925	0.0947018243597723	0.0548200413043589	1.72750370314373	0.0840772406942554	0.169315610346341	Ngfi-A binding protein 1 [Source:MGI Symbol;Acc:MGI:107564]
ENSMUSG00000097833	Gm5976	2.62576108268945	1.85408324364477	2.08228326664677	0.890408751461807	0.373246444937097	NA	predicted gene 5976 [Source:MGI Symbol;Acc:MGI:3646538]
ENSMUSG00000101501	Rps27a-ps1	0.422614671225256	1.29632486812699	4.18057979595068	0.310082555865244	0.756498177327956	NA	ribosomal protein S27A, pseudogene 1 [Source:MGI Symbol;Acc:MGI:3781839]
ENSMUSG00000100120	Gm553	0.266687846191437	0	4.94311029168757	0	1	NA	predicted gene 553 [Source:MGI Symbol;Acc:MGI:2685399]
ENSMUSG00000099878	Gm28178	0	NA	NA	NA	NA	NA	predicted gene 28178 [Source:MGI Symbol;Acc:MGI:5578884]		NR_151614
ENSMUSG00000100007	Gm5527	0	NA	NA	NA	NA	NA	predicted gene 5527 [Source:MGI Symbol;Acc:MGI:3646585]
ENSMUSG00000043015	Nemp2	76.1536333187568	-0.585503240856547	0.395529754670302	-1.48030137794462	0.138792835687155	0.253454555803352	nuclear envelope integral membrane protein 2 [Source:MGI Symbol;Acc:MGI:2444113]	NM_001142647	NR_024590
ENSMUSG00000103630	Gm37242	0.736266861546943	-1.57378194705687	3.28109170243108	-0.479651923745623	0.631474918566397	NA	predicted gene, 37242 [Source:MGI Symbol;Acc:MGI:5610470]
ENSMUSG00000041439	Mfsd6	2585.30849725161	0.169405962655479	0.0593859038555517	2.85262918734952	0.00433591843146052	0.0131023205687568	major facilitator superfamily domain containing 6 [Source:MGI Symbol;Acc:MGI:1922925]	NM_133829
ENSMUSG00000100302	Gm29670	0	NA	NA	NA	NA	NA	predicted gene 29670 [Source:MGI Symbol;Acc:MGI:5580376]
ENSMUSG00000100230	Gm28650	0	NA	NA	NA	NA	NA	predicted gene 28650 [Source:MGI Symbol;Acc:MGI:5579356]
ENSMUSG00000026102	Inpp1	320.893935637071	0.00732824816016207	0.149638547792186	0.0489729970538028	0.96094081533972	0.975176213921082	inositol polyphosphate-1-phosphatase [Source:MGI Symbol;Acc:MGI:104848]	NM_008384
ENSMUSG00000041426	Hibch	198.675154571971	-0.0207328620836502	0.18902305960128	-0.109684300568319	0.912659751616834	0.945999252292689	3-hydroxyisobutyryl-Coenzyme A hydrolase [Source:MGI Symbol;Acc:MGI:1923792]
ENSMUSG00000089802	Gm16107	0	NA	NA	NA	NA	NA	predicted gene 16107 [Source:MGI Symbol;Acc:MGI:3801820]
ENSMUSG00000043629	1700019D03Rik	0.920617457012388	2.88485564160795	2.73054826879936	1.05651149791849	0.290734590611296	NA	RIKEN cDNA 1700019D03 gene [Source:MGI Symbol;Acc:MGI:1914330]	NM_144953
ENSMUSG00000026100	Mstn	0	NA	NA	NA	NA	NA	myostatin [Source:MGI Symbol;Acc:MGI:95691]	NM_010834
ENSMUSG00000089334	Gm24349	0	NA	NA	NA	NA	NA	predicted gene, 24349 [Source:MGI Symbol;Acc:MGI:5454126]
ENSMUSG00000060715	1700019A02Rik	0	NA	NA	NA	NA	NA	RIKEN cDNA 1700019A02 gene [Source:MGI Symbol;Acc:MGI:1916647]	NM_027070
ENSMUSG00000026098	Pms1	71.823614884781	0.669652068910181	0.346275096111969	1.93387302878301	0.0531287410038044	0.116254825744884	PMS1 homolog 1, mismatch repair system component [Source:MGI Symbol;Acc:MGI:1202302]	NM_153556
ENSMUSG00000100763	Gm28777	0.273942987126634	0	4.99745499513779	0	1	NA	predicted gene 28777 [Source:MGI Symbol;Acc:MGI:5579483]
ENSMUSG00000026097	Ormdl1	339.512999878853	0.107236084109993	0.146911349863907	0.729937368415255	0.465428469335036	0.617725505413177	ORM1-like 1 (S. cerevisiae) [Source:MGI Symbol;Acc:MGI:2181669]
ENSMUSG00000100679	Gm28778	0	NA	NA	NA	NA	NA	predicted gene 28778 [Source:MGI Symbol;Acc:MGI:5579484]
ENSMUSG00000026096	Osgepl1	37.4997431189577	-0.15841574091888	0.513725893005076	-0.308366276794451	0.757803639696004	0.848046822857344	O-sialoglycoprotein endopeptidase-like 1 [Source:MGI Symbol;Acc:MGI:1919335]	NM_001285839
ENSMUSG00000099913	Gm28551	0.807318679509508	0	3.32382372795486	0	1	NA	predicted gene 28551 [Source:MGI Symbol;Acc:MGI:5579257]
ENSMUSG00000101838	Gm18800	0	NA	NA	NA	NA	NA	predicted gene, 18800 [Source:MGI Symbol;Acc:MGI:5010985]
ENSMUSG00000026095	Asnsd1	137.323004781186	0.519328571075543	0.222075653330013	2.3385209647624	0.0193602394163912	0.0490622527042634	asparagine synthetase domain containing 1 [Source:MGI Symbol;Acc:MGI:1917646]	NM_133728
ENSMUSG00000100267	Gm28779	0	NA	NA	NA	NA	NA	predicted gene 28779 [Source:MGI Symbol;Acc:MGI:5579485]
ENSMUSG00000099450	Gm6799	0	NA	NA	NA	NA	NA	predicted gene 6799 [Source:MGI Symbol;Acc:MGI:3646265]
ENSMUSG00000100069	Gm6801	0	NA	NA	NA	NA	NA	predicted gene 6801 [Source:MGI Symbol;Acc:MGI:3643101]
ENSMUSG00000096141	Dnah7a	0.12971635262812	0	4.99745499518674	0	1	NA	dynein, axonemal, heavy chain 7A [Source:MGI Symbol;Acc:MGI:2685838]	NM_001252070
ENSMUSG00000092657	Gm25240	0	NA	NA	NA	NA	NA	predicted gene, 25240 [Source:MGI Symbol;Acc:MGI:5455017]
ENSMUSG00000026094	Stk17b	682.79354238352	0.998288937450363	0.110776602157555	9.01173097934999	2.02829374799087e-19	3.31033806689637e-18	serine/threonine kinase 17b (apoptosis-inducing) [Source:MGI Symbol;Acc:MGI:2138162]	NM_133810
ENSMUSG00000102405	Gm37863	0	NA	NA	NA	NA	NA	predicted gene, 37863 [Source:MGI Symbol;Acc:MGI:5611091]
ENSMUSG00000042807	Hecw2	5.44770136126768	1.25127316392012	1.0723440902621	1.16685789130828	0.243267763513624	NA	HECT, C2 and WW domain containing E3 ubiquitin protein ligase 2 [Source:MGI Symbol;Acc:MGI:2685817]
ENSMUSG00000098443	Mir7681	0	NA	NA	NA	NA	NA	microRNA 7681 [Source:MGI Symbol;Acc:MGI:5531188]		NR_106149
ENSMUSG00000087949	Gm24251	0	NA	NA	NA	NA	NA	predicted gene, 24251 [Source:MGI Symbol;Acc:MGI:5454028]
ENSMUSG00000102868	Gm37633	0	NA	NA	NA	NA	NA	predicted gene, 37633 [Source:MGI Symbol;Acc:MGI:5610861]
ENSMUSG00000094013	Gm25829	0.136971493563317	0	4.99745499518544	0	1	NA	predicted gene, 25829 [Source:MGI Symbol;Acc:MGI:5455606]
ENSMUSG00000025983	Ccdc150	1.17520143181326	-2.55896323144513	2.611414935026	-0.979914450638483	0.327128349214248	NA	coiled-coil domain containing 150 [Source:MGI Symbol;Acc:MGI:1925266]	NM_030025
ENSMUSG00000041303	Gtf3c3	672.278952386168	0.0754440855069019	0.103060540462111	0.732036579360244	0.464146241427743	0.616526328236096	general transcription factor IIIC, polypeptide 3 [Source:MGI Symbol;Acc:MGI:2138383]	NM_001033194
ENSMUSG00000109809	Gm34066	0.510904723267321	2.42185201383557	3.78434872392113	0.639965338956972	0.522195133629901	NA	predicted gene, 34066 [Source:MGI Symbol;Acc:MGI:5593225]
ENSMUSG00000073678	Pgap1	1875.78158380235	0.311284602526564	0.0780056169158165	3.9905408717234	6.59227871181993e-05	0.000289375928354374	post-GPI attachment to proteins 1 [Source:MGI Symbol;Acc:MGI:2443342]	NM_001163314
ENSMUSG00000104136	Gm36955	0.807318679509508	0	3.32382372795486	0	1	NA	predicted gene, 36955 [Source:MGI Symbol;Acc:MGI:5610183]
ENSMUSG00000101130	Gm19637	0	NA	NA	NA	NA	NA	predicted gene, 19637 [Source:MGI Symbol;Acc:MGI:5011822]
ENSMUSG00000052331	Ankrd44	3311.13607681879	-0.908172573139662	0.0575172307228972	-15.7895740411251	3.67050109556262e-56	2.41437405397008e-54	ankyrin repeat domain 44 [Source:MGI Symbol;Acc:MGI:3045243]
ENSMUSG00000101674	4930444A19Rik	0.540533157233887	0.894930073278012	3.44326459362838	0.259907436371298	0.79493517495993	NA	RIKEN cDNA 4930444A19 gene [Source:MGI Symbol;Acc:MGI:1921230]
ENSMUSG00000102503	Gm37370	1.85492451755356	-4.73219539847198	2.22060820821428	-2.1310357139846	0.0330862000571532	NA	predicted gene, 37370 [Source:MGI Symbol;Acc:MGI:5610598]
ENSMUSG00000089245	Gm24053	0	NA	NA	NA	NA	NA	predicted gene, 24053 [Source:MGI Symbol;Acc:MGI:5453830]
ENSMUSG00000102642	A130048G24Rik	0.12971635262812	0	4.99745499518674	0	1	NA	RIKEN cDNA A130048G24 gene [Source:MGI Symbol;Acc:MGI:2443520]
ENSMUSG00000025982	Sf3b1	15133.9338499816	0.161288291663795	0.0390738143990142	4.12778465948449	3.66274871989027e-05	0.000167029549467265	splicing factor 3b, subunit 1 [Source:MGI Symbol;Acc:MGI:1932339]	NM_031179
ENSMUSG00000103030	E330011M16Rik	3.39013831387795	-1.7894655198661	1.54569694144706	-1.15770787395803	0.246983269602171	NA	RIKEN cDNA E330011M16 gene [Source:MGI Symbol;Acc:MGI:3704186]
ENSMUSG00000025981	Coq10b	829.572595111227	0.539654925045455	0.098707773579554	5.46719782520996	4.5720570009491e-08	3.04897441783723e-07	coenzyme Q10B [Source:MGI Symbol;Acc:MGI:1915126]	NM_026424
ENSMUSG00000101122	Gm17971	5.83704577132041	1.36797977038366	1.11878186607516	1.22274038565062	0.221427768123853	NA	predicted gene, 17971 [Source:MGI Symbol;Acc:MGI:5010156]
ENSMUSG00000025980	Hspd1	3986.40793188319	0.948421413222809	0.0519247721367027	18.2652975486516	1.5635830763749e-74	1.59094578021146e-72	heat shock protein 1 (chaperonin) [Source:MGI Symbol;Acc:MGI:96242]	NM_010477
ENSMUSG00000073676	Hspe1	878.204033966248	0.395732815335369	0.09263046233732	4.27216711813746	1.93582407145955e-05	9.27941579193565e-05	heat shock protein 1 (chaperonin 10) [Source:MGI Symbol;Acc:MGI:104680]	NM_008303
ENSMUSG00000100736	Gm5147	0	NA	NA	NA	NA	NA	predicted gene 5147 [Source:MGI Symbol;Acc:MGI:3646018]
ENSMUSG00000089670	Gm16581	1.27218031027508	1.83420755564007	2.40352238535635	0.763133127785757	0.445384005034383	NA	predicted gene 16581 [Source:MGI Symbol;Acc:MGI:4415001]
ENSMUSG00000025979	Mob4	1145.00165430147	-0.0553121512514022	0.0830639652966926	-0.665898275549874	0.505476122826472	0.654113185211267	MOB family member 4, phocein [Source:MGI Symbol;Acc:MGI:104899]	NM_001310585
ENSMUSG00000061863	Gm6822	0.353776151288617	2.32977789961474	4.31533347406966	0.539883629762127	0.589277288058519	NA	predicted pseudogene 6822 [Source:MGI Symbol;Acc:MGI:3644721]
ENSMUSG00000025978	Rftn2	30.2488363355733	-0.0393704405550857	0.49587182918061	-0.0793964049543656	0.936717328047258	0.960690328410701	raftlin family member 2 [Source:MGI Symbol;Acc:MGI:1921263]	NM_028713
ENSMUSG00000097649	Gm10561	1.4619331433777	-0.67577363392189	2.32057541468933	-0.291209511935797	0.770891088211642	NA	predicted gene 10561 [Source:MGI Symbol;Acc:MGI:3648163]
ENSMUSG00000046994	Mars2	187.353487512334	0.884815911416524	0.209295336403222	4.22759496997041	2.36202488457044e-05	0.000111178215022209	methionine-tRNA synthetase 2 (mitochondrial) [Source:MGI Symbol;Acc:MGI:2444136]	NM_175439
ENSMUSG00000025977	Boll	1.22317732702455	-1.13691882231172	2.53665061135868	-0.448196853449504	0.654011133398684	NA	boule homolog, RNA binding protein [Source:MGI Symbol;Acc:MGI:1922638]
ENSMUSG00000100215	Gm8292	2.83931573800348	-0.117048626226736	1.71171119232876	-0.0683810602812571	0.94548229824159	NA	predicted gene 8292 [Source:MGI Symbol;Acc:MGI:3648460]
ENSMUSG00000101945	Gm29138	0	NA	NA	NA	NA	NA	predicted gene 29138 [Source:MGI Symbol;Acc:MGI:5579844]
ENSMUSG00000101085	Gm8531	0	NA	NA	NA	NA	NA	predicted gene 8531 [Source:MGI Symbol;Acc:MGI:3645221]
ENSMUSG00000038349	Plcl1	35.3978307052751	-1.86606214309043	0.483568925940708	-3.85893725379541	0.000113881169148806	0.000481605104844636	phospholipase C-like 1 [Source:MGI Symbol;Acc:MGI:3036262]	NM_001114663
ENSMUSG00000102145	Gm38056	0.18675700594527	-1.54905582801982	4.99575549053083	-0.310074388339454	0.756504388193965	NA	predicted gene, 38056 [Source:MGI Symbol;Acc:MGI:5611284]
ENSMUSG00000100309	Gm6644	0	NA	NA	NA	NA	NA	predicted gene 6644 [Source:MGI Symbol;Acc:MGI:3644951]		NR_037965
ENSMUSG00000102831	Gm37382	0	NA	NA	NA	NA	NA	predicted gene, 37382 [Source:MGI Symbol;Acc:MGI:5610610]
ENSMUSG00000099950	9130227L01Rik	0	NA	NA	NA	NA	NA	RIKEN cDNA 9130227L01 gene [Source:MGI Symbol;Acc:MGI:2445084]		NR_045837
ENSMUSG00000102491	Gm36986	0	NA	NA	NA	NA	NA	predicted gene, 36986 [Source:MGI Symbol;Acc:MGI:5610214]
ENSMUSG00000100372	1700003I22Rik	0	NA	NA	NA	NA	NA	RIKEN cDNA 1700003I22 gene [Source:MGI Symbol;Acc:MGI:1916606]		NR_126075
ENSMUSG00000100944	Gm28900	0	NA	NA	NA	NA	NA	predicted gene 28900 [Source:MGI Symbol;Acc:MGI:5579606]
ENSMUSG00000101332	Gm28240	0	NA	NA	NA	NA	NA	predicted gene 28240 [Source:MGI Symbol;Acc:MGI:5578946]
ENSMUSG00000045336	Hsfy2	0	NA	NA	NA	NA	NA	heat shock transcription factor, Y-linked 2 [Source:MGI Symbol;Acc:MGI:1918316]	NM_027661
ENSMUSG00000038331	Satb2	55.7767801693997	-0.829138238492074	0.35977406412454	-2.30460814486355	0.021188529404814	0.0530079537011713	special AT-rich sequence binding protein 2 [Source:MGI Symbol;Acc:MGI:2679336]
ENSMUSG00000087022	9130024F11Rik	1.24283528821495	1.36297697555131	2.84279831308116	0.479449058795187	0.631619199856558	NA	RIKEN cDNA 9130024F11 gene [Source:MGI Symbol;Acc:MGI:1926150]		NR_024326
ENSMUSG00000104310	Gm4081	0	NA	NA	NA	NA	NA	predicted gene 4081 [Source:MGI Symbol;Acc:MGI:3782256]
ENSMUSG00000094128	Gm23943	0	NA	NA	NA	NA	NA	predicted gene, 23943 [Source:MGI Symbol;Acc:MGI:5453720]
ENSMUSG00000099945	1700126A01Rik	0	NA	NA	NA	NA	NA	RIKEN cDNA 1700126A01 gene [Source:MGI Symbol;Acc:MGI:1920852]
ENSMUSG00000101429	BC055402	0	NA	NA	NA	NA	NA	cDNA sequence BC055402 [Source:MGI Symbol;Acc:MGI:3039597]		NR_037990
ENSMUSG00000101129	Gm5254	0	NA	NA	NA	NA	NA	predicted gene 5254 [Source:MGI Symbol;Acc:MGI:3645015]
ENSMUSG00000097519	4930558J18Rik	4.04175919030326	-0.102197912557258	1.25819085086807	-0.0812260814698728	0.935262158029311	NA	RIKEN cDNA 4930558J18 gene [Source:MGI Symbol;Acc:MGI:1922573]		NR_037999
ENSMUSG00000038323	1700066M21Rik	183.368454660701	0.137936233539802	0.211153282490344	0.653251665865577	0.513594047030171	0.659604463910951	RIKEN cDNA 1700066M21 gene [Source:MGI Symbol;Acc:MGI:1920717]	NM_028546
ENSMUSG00000048495	Tyw5	165.377817358024	-0.0388670266851216	0.196018050545707	-0.198282895768615	0.842823733210783	0.904568298420868	tRNA-yW synthesizing protein 5 [Source:MGI Symbol;Acc:MGI:1915986]	NM_001302963
ENSMUSG00000025971	Maip1	245.740698931603	0.00726448212550281	0.160935297478108	0.0451391474669565	0.963996398042284	0.977069596634131	matrix AAA peptidase interacting protein 1 [Source:MGI Symbol;Acc:MGI:1915365]	NM_001081181
ENSMUSG00000077776	Gm22371	0	NA	NA	NA	NA	NA	predicted gene, 22371 [Source:MGI Symbol;Acc:MGI:5452148]
ENSMUSG00000088353	Gm24014	0	NA	NA	NA	NA	NA	predicted gene, 24014 [Source:MGI Symbol;Acc:MGI:5453791]
ENSMUSG00000101826	Gm8581	0	NA	NA	NA	NA	NA	predicted gene 8581 [Source:MGI Symbol;Acc:MGI:3647054]
ENSMUSG00000102685	Gm37373	0	NA	NA	NA	NA	NA	predicted gene, 37373 [Source:MGI Symbol;Acc:MGI:5610601]
ENSMUSG00000101151	Gm17929	0	NA	NA	NA	NA	NA	predicted gene, 17929 [Source:MGI Symbol;Acc:MGI:5010114]
ENSMUSG00000038305	Spats2l	0.44618971120151	-1.54975509326979	4.10468127503097	-0.377557961125275	0.705758999103259	NA	spermatogenesis associated, serine-rich 2-like [Source:MGI Symbol;Acc:MGI:1914448]
ENSMUSG00000091283	Gm17234	0	NA	NA	NA	NA	NA	predicted gene 17234 [Source:MGI Symbol;Acc:MGI:4938061]
ENSMUSG00000054770	Kctd18	280.730423425642	-0.0989505755754459	0.162008483166171	-0.610774038751741	0.541349182652925	0.682133490215915	potassium channel tetramerisation domain containing 18 [Source:MGI Symbol;Acc:MGI:3603813]	NM_001159864
ENSMUSG00000026039	Sgo2a	51.1906686824492	-0.473241257586881	0.394723853425968	-1.1989173025127	0.230560103144879	0.373113168906425	shugoshin 2A [Source:MGI Symbol;Acc:MGI:1098767]	NM_199007
ENSMUSG00000063558	Aox1	3.31437650734444	0.830981546641007	1.52848541969114	0.543663378096812	0.586673137889397	NA	aldehyde oxidase 1 [Source:MGI Symbol;Acc:MGI:88035]	NM_009676
ENSMUSG00000064294	Aox3	0	NA	NA	NA	NA	NA	aldehyde oxidase 3 [Source:MGI Symbol;Acc:MGI:1918974]
ENSMUSG00000089275	Gm24548	0	NA	NA	NA	NA	NA	predicted gene, 24548 [Source:MGI Symbol;Acc:MGI:5454325]
ENSMUSG00000038242	Aox4	4.12590605819991	-1.64642208611016	1.45564613892878	-1.13105928843515	0.258030138061749	NA	aldehyde oxidase 4 [Source:MGI Symbol;Acc:MGI:1919122]	NM_023631
ENSMUSG00000089822	Gm15759	0.455068733485112	-1.57905451225628	4.07581461527979	-0.387420592275363	0.698444861392953	NA	predicted gene 15759 [Source:MGI Symbol;Acc:MGI:3783202]
ENSMUSG00000079554	Aox2	0.540533157233887	0.894930073278012	3.44326459362838	0.259907436371298	0.79493517495993	NA	aldehyde oxidase 2 [Source:MGI Symbol;Acc:MGI:3529596]	NM_001008419
ENSMUSG00000103839	Gm37607	6.59352701782962	-1.24296720028046	1.104864676628	-1.12499496687137	0.26059116708448	0.408125142308622	predicted gene, 37607 [Source:MGI Symbol;Acc:MGI:5610835]
ENSMUSG00000051223	Bzw1	7393.35408082879	0.0191998057885313	0.0447309144994653	0.429229001986105	0.667756579040861	0.783760274461372	basic leucine zipper and W2 domains 1 [Source:MGI Symbol;Acc:MGI:1914132]	NM_025824
ENSMUSG00000026034	Clk1	2044.23006524153	0.554829577250228	0.0712653606841586	7.78540334215357	6.94911540178351e-15	8.53823386724797e-14	CDC-like kinase 1 [Source:MGI Symbol;Acc:MGI:107403]
ENSMUSG00000026035	Ppil3	199.51416614173	-0.194186487040582	0.184177844782595	-1.05434227048211	0.29172624245214	0.442670695758671	peptidylprolyl isomerase (cyclophilin)-like 3 [Source:MGI Symbol;Acc:MGI:1917475]	NM_001285826
ENSMUSG00000026036	Nif3l1	342.395447436398	0.178985052950621	0.143310733992195	1.24892984610887	0.211690734103395	0.349260212941806	Ngg1 interacting factor 3-like 1 (S. pombe) [Source:MGI Symbol;Acc:MGI:1929485]
ENSMUSG00000026037	Orc2	454.312996909502	0.364157212808245	0.126284755999593	2.88361972057354	0.00393133179266179	0.0119826036198519	origin recognition complex, subunit 2 [Source:MGI Symbol;Acc:MGI:1328306]	NM_001271526
ENSMUSG00000094245	Gm23966	0.750180350108174	2.32847316178598	2.9553586505879	0.787881755509704	0.430765873838136	NA	predicted gene, 23966 [Source:MGI Symbol;Acc:MGI:5453743]
ENSMUSG00000085054	Gm15834	3.09887127264821	-1.14441477042475	2.137603434737	-0.535372816036645	0.592392083732145	NA	predicted gene 15834 [Source:MGI Symbol;Acc:MGI:3802168]
ENSMUSG00000038174	Fam126b	343.955657392078	0.487909605922982	0.145356040833819	3.35665172994628	0.000788924197281488	0.00280582980485912	family with sequence similarity 126, member B [Source:MGI Symbol;Acc:MGI:1098784]	NM_172513
ENSMUSG00000026032	Ndufb3	498.728018432471	-0.121323043883656	0.118378022480154	-1.02487810948182	0.305420704741455	0.458324606354732	NADH:ubiquinone oxidoreductase subunit B3 [Source:MGI Symbol;Acc:MGI:1913745]	NM_025597
ENSMUSG00000100202	Gm29389	0	NA	NA	NA	NA	NA	predicted gene 29389 [Source:MGI Symbol;Acc:MGI:5580095]
ENSMUSG00000099490	Gm18802	0	NA	NA	NA	NA	NA	predicted gene, 18802 [Source:MGI Symbol;Acc:MGI:5010987]
ENSMUSG00000059647	Cbx3-ps7	0	NA	NA	NA	NA	NA	chromobox 3, pseudogene 7 [Source:MGI Symbol;Acc:MGI:3704187]
ENSMUSG00000047528	Als2cr12	0.1905941853196	1.40767639516576	4.98425051127216	0.282424888552897	0.777617733132933	NA	amyotrophic lateral sclerosis 2 chromosome region 12 [Source:MGI Symbol;Acc:MGI:1918359]
ENSMUSG00000102059	Gm20257	18.8360895613354	-0.354769500582871	0.599545585257736	-0.591730652858298	0.554030966890449	0.692684968108016	predicted gene, 20257 [Source:MGI Symbol;Acc:MGI:5012442]		NR_045007
ENSMUSG00000101046	Gm28803	0	NA	NA	NA	NA	NA	predicted gene 28803 [Source:MGI Symbol;Acc:MGI:5579509]
ENSMUSG00000026031	Cflar	30100.1864558756	-0.020418084655986	0.0366012972879667	-0.55785139240676	0.576945865753333	0.71240924144268	CASP8 and FADD-like apoptosis regulator [Source:MGI Symbol;Acc:MGI:1336166]		NR_149258
ENSMUSG00000100236	Gm3841	0	NA	NA	NA	NA	NA	predicted gene 3841 [Source:MGI Symbol;Acc:MGI:3782013]
ENSMUSG00000026029	Casp8	1798.50586433264	-0.355608899937702	0.0698271458744609	-5.09270278033468	3.52994845296324e-07	2.10890131428409e-06	caspase 8 [Source:MGI Symbol;Acc:MGI:1261423]	NM_009812
ENSMUSG00000102719	Gm37760	6.34308912437687	-1.04276041622853	0.97706681887028	-1.06723552175705	0.285865495911725	0.436370396009647	predicted gene, 37760 [Source:MGI Symbol;Acc:MGI:5610988]
ENSMUSG00000099719	Gm28802	0.429869812160454	1.29743662871971	3.86221670610358	0.335930562018782	0.736923229790797	NA	predicted gene 28802 [Source:MGI Symbol;Acc:MGI:5579508]
ENSMUSG00000026028	Trak2	1930.93807849159	-0.305148700096924	0.0794026283990457	-3.84305540319609	0.000121512024142535	0.00050919324402586	trafficking protein, kinesin binding 2 [Source:MGI Symbol;Acc:MGI:1918077]	NM_172406
ENSMUSG00000026027	Stradb	444.668645962107	-0.193016503908705	0.126654533717179	-1.52396047929648	0.127518583912125	0.237427024570624	STE20-related kinase adaptor beta [Source:MGI Symbol;Acc:MGI:2144047]
ENSMUSG00000047383	C2cd6b	0	NA	NA	NA	NA	NA	C2 calcium dependent domain containing 6B [Source:MGI Symbol;Acc:MGI:5592748]
ENSMUSG00000099752	Gm29018	0	NA	NA	NA	NA	NA	predicted gene 29018 [Source:MGI Symbol;Acc:MGI:5579724]
ENSMUSG00000072295	C2cd6	0	NA	NA	NA	NA	NA	C2 calcium dependent domain containing 6 [Source:MGI Symbol;Acc:MGI:1920713]	NM_175200
ENSMUSG00000077616	Gm25502	0	NA	NA	NA	NA	NA	predicted gene, 25502 [Source:MGI Symbol;Acc:MGI:5455279]
ENSMUSG00000038079	Tmem237	318.985325250054	-0.519291251096316	0.148081050174538	-3.50680421623324	0.000453522698830461	0.00169245834658107	transmembrane protein 237 [Source:MGI Symbol;Acc:MGI:2138365]	NM_001033449
ENSMUSG00000097573	G730003C15Rik	1.73792214625626	-0.194945444655592	1.98338672412731	-0.098289174916893	0.921702673724896	NA	RIKEN cDNA G730003C15 gene [Source:MGI Symbol;Acc:MGI:3641700]
ENSMUSG00000079550	Mpp4	2.76444451733925	0.625315723632566	1.64975470909289	0.379035574310555	0.704661446910945	NA	membrane protein, palmitoylated 4 (MAGUK p55 subfamily member 4) [Source:MGI Symbol;Acc:MGI:2386681]
ENSMUSG00000101586	Gm29017	2.27642998100094	1.40686997939873	2.20768360268592	0.637260691562456	0.523955050765343	NA	predicted gene 29017 [Source:MGI Symbol;Acc:MGI:5579723]
ENSMUSG00000099563	Gm19125	0	NA	NA	NA	NA	NA	predicted gene, 19125 [Source:MGI Symbol;Acc:MGI:5011310]
ENSMUSG00000026024	Als2	976.405700847232	0.122232358559811	0.0971514561354226	1.258162907918	0.208332846340214	0.345179335247121	alsin Rho guanine nucleotide exchange factor [Source:MGI Symbol;Acc:MGI:1921268]	NM_028717
ENSMUSG00000026023	Cdk15	70.1933308599697	0.29637187763414	0.31734080701024	0.933922997254422	0.35034361509346	0.505712799850272	cyclin-dependent kinase 15 [Source:MGI Symbol;Acc:MGI:3583944]
ENSMUSG00000099922	Gm29016	0	NA	NA	NA	NA	NA	predicted gene 29016 [Source:MGI Symbol;Acc:MGI:5579722]
ENSMUSG00000104502	Gm37737	0.136971493563317	0	4.99745499518544	0	1	NA	predicted gene, 37737 [Source:MGI Symbol;Acc:MGI:5610965]
ENSMUSG00000041075	Fzd7	1921.59598363928	-0.192365835223473	0.0672291034875408	-2.8613476194744	0.00421844236052083	0.0127651006745872	frizzled class receptor 7 [Source:MGI Symbol;Acc:MGI:108570]	NM_008057
ENSMUSG00000097819	Gm26813	34.8191359956042	-1.17084845180551	0.44211965553837	-2.64826147659	0.00809069205148292	0.0228724057474525	predicted gene, 26813 [Source:MGI Symbol;Acc:MGI:5477307]
ENSMUSG00000047361	Gm973	0.52320170711179	-0.0742595329931674	3.62451276640485	-0.0204881422080975	0.983653971239616	NA	predicted gene 973 [Source:MGI Symbol;Acc:MGI:2685819]	NM_001013771
ENSMUSG00000099811	Gm28411	0	NA	NA	NA	NA	NA	predicted gene 28411 [Source:MGI Symbol;Acc:MGI:5579117]
ENSMUSG00000101409	1700122D07Rik	0	NA	NA	NA	NA	NA	RIKEN cDNA 1700122D07 gene [Source:MGI Symbol;Acc:MGI:1923911]
ENSMUSG00000026021	Sumo1	1333.49542170828	-0.256184833104133	0.0761165098941501	-3.365693375332	0.000763515292169404	0.00272401989390061	small ubiquitin-like modifier 1 [Source:MGI Symbol;Acc:MGI:1197010]
ENSMUSG00000089276	Gm24545	0	NA	NA	NA	NA	NA	predicted gene, 24545 [Source:MGI Symbol;Acc:MGI:5454322]
ENSMUSG00000103821	D430013B06Rik	8.38749346316763	-0.810248928846916	0.861280630224443	-0.940749043242469	0.346833479764895	0.502241409879696	RIKEN cDNA D430013B06 gene [Source:MGI Symbol;Acc:MGI:3026994]
ENSMUSG00000101400	Gm29596	0.503230364518661	-2.53059070229416	3.8052206451352	-0.66503126580305	0.506030495506453	NA	predicted gene 29596 [Source:MGI Symbol;Acc:MGI:5580302]
ENSMUSG00000026020	Nop58	1851.55664580678	0.512806336981077	0.0694311469798257	7.38582551617764	1.51510376276616e-13	1.69379497049498e-12	NOP58 ribonucleoprotein [Source:MGI Symbol;Acc:MGI:1933184]
ENSMUSG00000077345	Snord70	0.163181965969016	1.29447940586551	4.99180992427251	0.259320652329157	0.795387846035455	NA	small nucleolar RNA, C/D box 70 [Source:MGI Symbol;Acc:MGI:3819553]		NR_028554
ENSMUSG00000077358	Gm26293	0	NA	NA	NA	NA	NA	predicted gene, 26293 [Source:MGI Symbol;Acc:MGI:5456070]
ENSMUSG00000089512	Gm26287	0.1905941853196	1.40767639516576	4.98425051127216	0.282424888552897	0.777617733132933	NA	predicted gene, 26287 [Source:MGI Symbol;Acc:MGI:5456064]
ENSMUSG00000089093	Snord11	0.273942987126634	0	4.99745499513779	0	1	NA	small nucleolar RNA, C/D box 11 [Source:MGI Symbol;Acc:MGI:3819516]		NR_028521
ENSMUSG00000067336	Bmpr2	2365.33717298605	0.274172458760294	0.0780752923610403	3.51164178153122	0.000445347839677385	0.00166576974840846	bone morphogenetic protein receptor, type II (serine/threonine kinase) [Source:MGI Symbol;Acc:MGI:1095407]	NM_007561
ENSMUSG00000104052	Gm38125	0	NA	NA	NA	NA	NA	predicted gene, 38125 [Source:MGI Symbol;Acc:MGI:5611353]
ENSMUSG00000103131	Gm37977	0	NA	NA	NA	NA	NA	predicted gene, 37977 [Source:MGI Symbol;Acc:MGI:5611205]
ENSMUSG00000041040	Fam117b	571.68865511099	0.1908856239173	0.117658725173457	1.62236692294505	0.104724807122235	0.202304344105604	family with sequence similarity 117, member B [Source:MGI Symbol;Acc:MGI:1920000]	NM_001037725
ENSMUSG00000103696	Gm37531	0.195636028228872	-1.5828303111927	4.99337361276769	-0.316986156843045	0.751254106266807	NA	predicted gene, 37531 [Source:MGI Symbol;Acc:MGI:5610759]
ENSMUSG00000100901	Gm18829	0.12971635262812	0	4.99745499518674	0	1	NA	predicted gene, 18829 [Source:MGI Symbol;Acc:MGI:5011014]
ENSMUSG00000026018	Ica1l	3.24511876959434	-0.183177257194723	1.53201744925784	-0.119566038417813	0.904826924089869	NA	islet cell autoantigen 1-like [Source:MGI Symbol;Acc:MGI:1917625]
ENSMUSG00000026019	Wdr12	504.607719116348	0.319361147207485	0.120231191779625	2.65622541439039	0.00790207744724109	0.022421929558359	WD repeat domain 12 [Source:MGI Symbol;Acc:MGI:1927241]	NM_021312
ENSMUSG00000026017	Carf	92.0511026699801	0.422082871626264	0.295031126373206	1.43063844420382	0.152533863409908	0.272137128363101	calcium response factor [Source:MGI Symbol;Acc:MGI:2182269]
ENSMUSG00000082609	Gm15464	0.781010531019625	-0.0639532949322833	3.08382309964241	-0.0207383150284136	0.983454404612226	NA	predicted gene 15464 [Source:MGI Symbol;Acc:MGI:3646025]
ENSMUSG00000073664	Nbeal1	1049.37025837376	0.361186123029552	0.0938797290311559	3.8473281373627	0.00011941298753766	0.000501203593197064	neurobeachin like 1 [Source:MGI Symbol;Acc:MGI:2444343]	NM_173444
ENSMUSG00000100516	Gm29332	0	NA	NA	NA	NA	NA	predicted gene 29332 [Source:MGI Symbol;Acc:MGI:5580038]
ENSMUSG00000049439	Cyp20a1	681.379418937058	-0.250845794004578	0.106505580689791	-2.35523615175802	0.0185109375938221	0.0472718531807723	cytochrome P450, family 20, subfamily a, polypeptide 1 [Source:MGI Symbol;Acc:MGI:1925201]
ENSMUSG00000103822	6030460B20Rik	0	NA	NA	NA	NA	NA	RIKEN cDNA 6030460B20 gene [Source:MGI Symbol;Acc:MGI:1924974]
ENSMUSG00000026782	Abi2	489.055742546877	-0.276749539529705	0.124142738054158	-2.22928496557705	0.0257949503308193	0.0627598417912554	abl-interactor 2 [Source:MGI Symbol;Acc:MGI:106913]	NM_198127
ENSMUSG00000026014	Raph1	3725.34387579622	0.388393845539788	0.0610754290142215	6.35924874877833	2.02742858223366e-10	1.7269607491832e-09	Ras association (RalGDS/AF-6) and pleckstrin homology domains 1 [Source:MGI Symbol;Acc:MGI:1924550]	NM_001045513
ENSMUSG00000081562	Gm11575	0.80601925648044	1.38553999899866	3.02321468302306	0.458300234773005	0.646736755488184	NA	predicted gene 11575 [Source:MGI Symbol;Acc:MGI:3649592]
ENSMUSG00000084400	Gm11576	0.353776151288617	2.32977789961474	4.31533347406966	0.539883629762127	0.589277288058519	NA	predicted gene 11576 [Source:MGI Symbol;Acc:MGI:3649593]
ENSMUSG00000082160	Gm11578	0	NA	NA	NA	NA	NA	predicted gene 11578 [Source:MGI Symbol;Acc:MGI:3650505]
ENSMUSG00000103215	Gm38388	0	NA	NA	NA	NA	NA	predicted gene, 38388 [Source:MGI Symbol;Acc:MGI:5613624]
ENSMUSG00000088973	Gm23762	0	NA	NA	NA	NA	NA	predicted gene, 23762 [Source:MGI Symbol;Acc:MGI:5453539]
ENSMUSG00000084151	Gm11577	0	NA	NA	NA	NA	NA	predicted gene 11577 [Source:MGI Symbol;Acc:MGI:3650975]
ENSMUSG00000101188	Eif4a-ps4	71.7452702879194	0.263742843629898	0.302427083499012	0.872087382447544	0.383160708947094	0.539267832290993	eukaryotic translation initiation factor 4A, pseudogene 4 [Source:MGI Symbol;Acc:MGI:1195958]
ENSMUSG00000026012	Cd28	670.235885654927	0.985513791700816	0.108189867290875	9.10911360165736	8.30577710325178e-20	1.38330487203007e-18	CD28 antigen [Source:MGI Symbol;Acc:MGI:88327]
ENSMUSG00000086795	Gm11579	0.594253525074355	1.38241397199821	3.48020849612613	0.39722159564204	0.691204058440178	NA	predicted gene 11579 [Source:MGI Symbol;Acc:MGI:3650510]
ENSMUSG00000085965	2310016D23Rik	2.14007081770499	-1.15051245434233	2.29138278349253	-0.502103997040913	0.615594368721544	NA	RIKEN cDNA 2310016D23 gene [Source:MGI Symbol;Acc:MGI:1923693]
ENSMUSG00000104069	Gm37198	1.74204273753703	-1.13371236525713	2.31988005467326	-0.488694388735028	0.625058076995224	NA	predicted gene, 37198 [Source:MGI Symbol;Acc:MGI:5610426]
ENSMUSG00000083118	Gm11609	0	NA	NA	NA	NA	NA	predicted gene 11609 [Source:MGI Symbol;Acc:MGI:3694969]
ENSMUSG00000083355	Gm11581	0	NA	NA	NA	NA	NA	predicted gene 11581 [Source:MGI Symbol;Acc:MGI:3652083]
ENSMUSG00000102549	Gm38137	0	NA	NA	NA	NA	NA	predicted gene, 38137 [Source:MGI Symbol;Acc:MGI:5611365]
ENSMUSG00000026011	Ctla4	0	NA	NA	NA	NA	NA	cytotoxic T-lymphocyte-associated protein 4 [Source:MGI Symbol;Acc:MGI:88556]
ENSMUSG00000081382	Rpl18-ps1	0	NA	NA	NA	NA	NA	ribosomal protein L18, pseudogene 1 [Source:MGI Symbol;Acc:MGI:98018]
ENSMUSG00000080800	Gm11582	0	NA	NA	NA	NA	NA	predicted gene 11582 [Source:MGI Symbol;Acc:MGI:3652084]
ENSMUSG00000026009	Icos	0.958113362181515	-1.16282422750869	2.78247396502126	-0.417910191479476	0.676012780860401	NA	inducible T cell co-stimulator [Source:MGI Symbol;Acc:MGI:1858745]
ENSMUSG00000102561	Gm37039	0	NA	NA	NA	NA	NA	predicted gene, 37039 [Source:MGI Symbol;Acc:MGI:5610267]
ENSMUSG00000082804	Rpl17-ps1	0	NA	NA	NA	NA	NA	ribosomal protein L17, pseudogene 1 [Source:MGI Symbol;Acc:MGI:3652107]
ENSMUSG00000082661	Gm11590	0	NA	NA	NA	NA	NA	predicted gene 11590 [Source:MGI Symbol;Acc:MGI:3652106]
ENSMUSG00000080785	Gm11591	0	NA	NA	NA	NA	NA	predicted gene 11591 [Source:MGI Symbol;Acc:MGI:3652105]
ENSMUSG00000100893	Gm28083	0	NA	NA	NA	NA	NA	predicted gene 28083 [Source:MGI Symbol;Acc:MGI:5578789]
ENSMUSG00000085248	Gm11587	0	NA	NA	NA	NA	NA	predicted gene 11587 [Source:MGI Symbol;Acc:MGI:3652110]
ENSMUSG00000085447	9530026F06Rik	0	NA	NA	NA	NA	NA	RIKEN cDNA 9530026F06 gene [Source:MGI Symbol;Acc:MGI:1924591]		NR_040483
ENSMUSG00000086408	Gm11588	0	NA	NA	NA	NA	NA	predicted gene 11588 [Source:MGI Symbol;Acc:MGI:3650951]
ENSMUSG00000089546	Gm25839	0	NA	NA	NA	NA	NA	predicted gene, 25839 [Source:MGI Symbol;Acc:MGI:5455616]
ENSMUSG00000100965	Gm28449	0	NA	NA	NA	NA	NA	predicted gene 28449 [Source:MGI Symbol;Acc:MGI:5579155]
ENSMUSG00000102168	Gm36943	0	NA	NA	NA	NA	NA	predicted gene, 36943 [Source:MGI Symbol;Acc:MGI:5610171]
ENSMUSG00000100381	Gm28094	0	NA	NA	NA	NA	NA	predicted gene 28094 [Source:MGI Symbol;Acc:MGI:5578800]
ENSMUSG00000086009	4930587A21Rik	0	NA	NA	NA	NA	NA	RIKEN cDNA 4930587A21 gene [Source:MGI Symbol;Acc:MGI:1923146]
ENSMUSG00000052062	Pard3b	26.0172628629547	-0.0335940359561303	0.494163470083425	-0.0679816254942093	0.945800261173109	0.965671260702303	par-3 family cell polarity regulator beta [Source:MGI Symbol;Acc:MGI:1919301]
ENSMUSG00000103656	Gm37205	0	NA	NA	NA	NA	NA	predicted gene, 37205 [Source:MGI Symbol;Acc:MGI:5610433]
ENSMUSG00000104402	Gm38012	0	NA	NA	NA	NA	NA	predicted gene, 38012 [Source:MGI Symbol;Acc:MGI:5611240]
ENSMUSG00000104081	Gm38278	0	NA	NA	NA	NA	NA	predicted gene, 38278 [Source:MGI Symbol;Acc:MGI:5611506]
ENSMUSG00000085842	Pard3bos1	0	NA	NA	NA	NA	NA	par-3 family cell polarity regulator beta, opposite strand 1 [Source:MGI Symbol;Acc:MGI:1921911]
ENSMUSG00000103002	Gm38075	0	NA	NA	NA	NA	NA	predicted gene, 38075 [Source:MGI Symbol;Acc:MGI:5611303]
ENSMUSG00000100344	Gm29640	0	NA	NA	NA	NA	NA	predicted gene 29640 [Source:MGI Symbol;Acc:MGI:5580346]
ENSMUSG00000101509	Gm29641	0	NA	NA	NA	NA	NA	predicted gene 29641 [Source:MGI Symbol;Acc:MGI:5580347]
ENSMUSG00000085019	Pard3bos2	0	NA	NA	NA	NA	NA	par-3 family cell polarity regulator beta, opposite strand 2 [Source:MGI Symbol;Acc:MGI:3650411]
ENSMUSG00000102359	Gm38351	0	NA	NA	NA	NA	NA	predicted gene, 38351 [Source:MGI Symbol;Acc:MGI:5611579]
ENSMUSG00000085400	Pard3bos3	0	NA	NA	NA	NA	NA	par-3 family cell polarity regulator beta, opposite strand 3 [Source:MGI Symbol;Acc:MGI:3651159]
ENSMUSG00000100750	Gm29084	0.163181965969016	1.29447940586551	4.99180992427251	0.259320652329157	0.795387846035455	NA	predicted gene 29084 [Source:MGI Symbol;Acc:MGI:5579790]
ENSMUSG00000081950	Gm11600	0	NA	NA	NA	NA	NA	predicted gene 11600 [Source:MGI Symbol;Acc:MGI:3651838]
ENSMUSG00000084333	Gm11599	0.731225018637672	1.37710267734974	3.28037769289909	0.419800037151423	0.674631537758824	NA	predicted gene 11599 [Source:MGI Symbol;Acc:MGI:3651840]
ENSMUSG00000025969	Nrp2	29976.353031734	-0.44185204925458	0.0369141946143438	-11.9697057966664	5.12098855373195e-33	1.63871633719423e-31	neuropilin 2 [Source:MGI Symbol;Acc:MGI:1100492]
ENSMUSG00000100811	Gm29083	0.897134936815793	1.54639248498211	2.92711711880122	0.528298808083027	0.597291958766912	NA	predicted gene 29083 [Source:MGI Symbol;Acc:MGI:5579789]
ENSMUSG00000103032	Gm37121	48.0741778939874	0.402706897448733	0.367064493895002	1.09710120195915	0.272597154869892	0.421801751814835	predicted gene, 37121 [Source:MGI Symbol;Acc:MGI:5610349]
ENSMUSG00000100426	Gm4208	0	NA	NA	NA	NA	NA	predicted gene 4208 [Source:MGI Symbol;Acc:MGI:3782384]
ENSMUSG00000040865	Ino80d	2657.35393331873	0.564891143189308	0.0652310352820451	8.6598524881115	4.72375143312578e-18	7.07964771749484e-17	INO80 complex subunit D [Source:MGI Symbol;Acc:MGI:3027003]
ENSMUSG00000104991	Gm44468	0	NA	NA	NA	NA	NA	predicted gene, 44468 [Source:MGI Symbol;Acc:MGI:5690860]
ENSMUSG00000088953	Gm24942	0	NA	NA	NA	NA	NA	predicted gene, 24942 [Source:MGI Symbol;Acc:MGI:5454719]
ENSMUSG00000081617	Rps13-ps7	0	NA	NA	NA	NA	NA	ribosomal protein S13, pseudogene 7 [Source:MGI Symbol;Acc:MGI:3650301]
ENSMUSG00000081429	Rps27-ps1	0.25943270525624	0	4.9974549951402	0	1	NA	ribosomal protein S27, pseudogene 1 [Source:MGI Symbol;Acc:MGI:3652266]
ENSMUSG00000084799	Ino80dos	11.3848778378265	-0.342805243221378	0.83140445592957	-0.412320671096352	0.680104399485629	0.793201370009924	INO80 complex subunit D, opposite strand [Source:MGI Symbol;Acc:MGI:3651861]
ENSMUSG00000101599	Gm20342	36.5848309242698	0.262051008409355	0.487292052719503	0.537769920414026	0.590735900727718	0.723708434867632	predicted gene, 20342 [Source:MGI Symbol;Acc:MGI:5012527]
ENSMUSG00000025968	Ndufs1	1730.78621719145	-0.0377364479574909	0.0695349996657933	-0.54269717608203	0.587338318867136	0.720902296195041	NADH:ubiquinone oxidoreductase core subunit S1 [Source:MGI Symbol;Acc:MGI:2443241]
ENSMUSG00000077884	Gm24557	0	NA	NA	NA	NA	NA	predicted gene, 24557 [Source:MGI Symbol;Acc:MGI:5454334]
ENSMUSG00000025967	Eef1b2	6360.48933665875	0.201145607767068	0.0495561097953683	4.05894668886758	4.92945648652525e-05	0.00022100255174012	eukaryotic translation elongation factor 1 beta 2 [Source:MGI Symbol;Acc:MGI:1929520]	NM_018796
ENSMUSG00000098850	Gm27390	0	NA	NA	NA	NA	NA	predicted gene, 27390 [Source:MGI Symbol;Acc:MGI:5530772]
ENSMUSG00000064612	Gm26457	0.323728499508588	-1.54932638961538	4.59028020204652	-0.337523271220923	0.735722472405141	NA	predicted gene, 26457 [Source:MGI Symbol;Acc:MGI:5456234]
ENSMUSG00000105060	Gm26457	0	NA	NA	NA	NA	NA	predicted gene, 26457 [Source:MGI Symbol;Acc:MGI:5456234]
ENSMUSG00000064602	Snora41	12.5293098114157	0.808201845458756	0.749282207322857	1.0786347754692	0.280750572434825	0.430429129533979	small nucleolar RNA, H/ACA box 41 [Source:MGI Symbol;Acc:MGI:3819505]		NR_028558
ENSMUSG00000046856	Gpr1	0	NA	NA	NA	NA	NA	G protein-coupled receptor 1 [Source:MGI Symbol;Acc:MGI:2385324]	NM_146250
ENSMUSG00000094290	Gm27512	0	NA	NA	NA	NA	NA	predicted gene, 27512 [Source:MGI Symbol;Acc:MGI:5530894]
ENSMUSG00000086730	Platr12	0	NA	NA	NA	NA	NA	pluripotency associated transcript 12 [Source:MGI Symbol;Acc:MGI:3651341]
ENSMUSG00000102536	1700039I01Rik	0	NA	NA	NA	NA	NA	RIKEN cDNA 1700039I01 gene [Source:MGI Symbol;Acc:MGI:1920596]
ENSMUSG00000087561	Gm11608	0	NA	NA	NA	NA	NA	predicted gene 11608 [Source:MGI Symbol;Acc:MGI:3651337]
ENSMUSG00000092705	Gm24513	0	NA	NA	NA	NA	NA	predicted gene, 24513 [Source:MGI Symbol;Acc:MGI:5454290]
ENSMUSG00000027520	Zdbf2	0	NA	NA	NA	NA	NA	zinc finger, DBF-type containing 2 [Source:MGI Symbol;Acc:MGI:1921134]	NM_001285936
ENSMUSG00000094214	Gm23448	0	NA	NA	NA	NA	NA	predicted gene, 23448 [Source:MGI Symbol;Acc:MGI:5453225]
ENSMUSG00000083039	Gm11606	0	NA	NA	NA	NA	NA	predicted gene 11606 [Source:MGI Symbol;Acc:MGI:3649658]
ENSMUSG00000081643	Gm11605	1.04769837721106	-0.0723295742651682	2.8579990147088	-0.025307767390024	0.979809478435387	NA	predicted gene 11605 [Source:MGI Symbol;Acc:MGI:3651339]
ENSMUSG00000025964	Adam23	0.382393034174142	-2.5590892691253	4.18456890685179	-0.611553860407235	0.540832972894432	NA	a disintegrin and metallopeptidase domain 23 [Source:MGI Symbol;Acc:MGI:1345162]
ENSMUSG00000087823	Gm22281	0	NA	NA	NA	NA	NA	predicted gene, 22281 [Source:MGI Symbol;Acc:MGI:5452058]
ENSMUSG00000115378	Gm39653	0	NA	NA	NA	NA	NA	predicted gene, 39653 [Source:MGI Symbol;Acc:MGI:5622538]
ENSMUSG00000069085	Dytn	0	NA	NA	NA	NA	NA	dystrotelin [Source:MGI Symbol;Acc:MGI:2685061]	NM_001081658
ENSMUSG00000083066	Gm12748	0	NA	NA	NA	NA	NA	predicted gene 12748 [Source:MGI Symbol;Acc:MGI:3652128]
ENSMUSG00000025963	Mdh1b	0	NA	NA	NA	NA	NA	malate dehydrogenase 1B, NAD (soluble) [Source:MGI Symbol;Acc:MGI:1923918]	NM_029696
ENSMUSG00000025962	Fastkd2	690.738362121201	0.391694702874391	0.103879036204523	3.77068094955365	0.000162802705584466	0.000666355260066653	FAST kinase domains 2 [Source:MGI Symbol;Acc:MGI:1922869]	NM_172422
ENSMUSG00000025961	4933402D24Rik	1.38322474333914	-1.55264070978009	2.76148290382775	-0.56224889447186	0.573946452521986	NA	RIKEN cDNA 4933402D24 gene [Source:MGI Symbol;Acc:MGI:1921676]	NM_001256158
ENSMUSG00000080817	Gm13751	0	NA	NA	NA	NA	NA	predicted gene 13751 [Source:MGI Symbol;Acc:MGI:3650600]
ENSMUSG00000082373	Gm13754	0	NA	NA	NA	NA	NA	predicted gene 13754 [Source:MGI Symbol;Acc:MGI:3651213]
ENSMUSG00000044689	Gm13749	0	NA	NA	NA	NA	NA	predicted gene 13749 [Source:MGI Symbol;Acc:MGI:3649721]		NR_027824
ENSMUSG00000025959	Klf7	1337.56404892273	-0.3038619502328	0.0752615095769982	-4.03741503380193	5.40434087116705e-05	0.000240801010968456	Kruppel-like factor 7 (ubiquitous) [Source:MGI Symbol;Acc:MGI:1935151]	NM_033563
ENSMUSG00000097272	Gm26649	0	NA	NA	NA	NA	NA	predicted gene, 26649 [Source:MGI Symbol;Acc:MGI:5477143]
ENSMUSG00000098487	Mir6899	0	NA	NA	NA	NA	NA	microRNA 6899 [Source:MGI Symbol;Acc:MGI:5530766]		NR_105864
ENSMUSG00000086836	Gm13748	0	NA	NA	NA	NA	NA	predicted gene 13748 [Source:MGI Symbol;Acc:MGI:3702115]
ENSMUSG00000086721	Gm13750	0.18675700594527	-1.54905582801982	4.99575549053083	-0.310074388339454	0.756504388193965	NA	predicted gene 13750 [Source:MGI Symbol;Acc:MGI:3650598]
ENSMUSG00000101895	Gm28981	0.919515606478805	-3.58787729469222	3.0437186054065	-1.17878087951992	0.238485439922898	NA	predicted gene 28981 [Source:MGI Symbol;Acc:MGI:5579687]
ENSMUSG00000093228	Gm25748	0	NA	NA	NA	NA	NA	predicted gene, 25748 [Source:MGI Symbol;Acc:MGI:5455525]
ENSMUSG00000099658	Gm28980	0	NA	NA	NA	NA	NA	predicted gene 28980 [Source:MGI Symbol;Acc:MGI:5579686]
ENSMUSG00000025958	Creb1	2691.14708268772	-0.106965278289077	0.0571243705819937	-1.87249815095194	0.0611377174733953	0.130598266749795	cAMP responsive element binding protein 1 [Source:MGI Symbol;Acc:MGI:88494]
ENSMUSG00000025956	Mettl21a	199.253277955672	-0.193529164030182	0.206825984920841	-0.935710104821942	0.349422466514885	0.504923799388645	methyltransferase like 21A [Source:MGI Symbol;Acc:MGI:1914349]
ENSMUSG00000101832	Gm28982	0.903381443260007	-3.57312186427513	2.84070524020803	-1.25782915231764	0.208453550263721	NA	predicted gene 28982 [Source:MGI Symbol;Acc:MGI:5579688]
ENSMUSG00000100437	Gm29152	0	NA	NA	NA	NA	NA	predicted gene 29152 [Source:MGI Symbol;Acc:MGI:5579858]
ENSMUSG00000087213	2810408I11Rik	15.6207661678691	-0.270883715732173	0.627314579596681	-0.431814793634052	0.665876026617271	0.782281198869145	RIKEN cDNA 2810408I11 gene [Source:MGI Symbol;Acc:MGI:1917191]		NR_038009
ENSMUSG00000070871	Ccnyl1	286.20614839185	-0.173396694609447	0.148162869521086	-1.17031139562784	0.241875677634362	0.386716035540134	cyclin Y-like 1 [Source:MGI Symbol;Acc:MGI:2138614]
ENSMUSG00000045005	Fzd5	907.053279262509	0.230687150136242	0.0957511133958993	2.40923726058857	0.0159859017670755	0.0417402535313534	frizzled class receptor 5 [Source:MGI Symbol;Acc:MGI:108571]	NM_001042659
ENSMUSG00000102140	Gm38058	0.323728499508588	-1.54932638961538	4.59028020204652	-0.337523271220923	0.735722472405141	NA	predicted gene, 38058 [Source:MGI Symbol;Acc:MGI:5611286]
ENSMUSG00000051344	Plekhm3	3238.97087047802	-0.0566111933938469	0.0587891924960608	-0.962952389550854	0.335571416598081	0.490679480158685	pleckstrin homology domain containing, family M, member 3 [Source:MGI Symbol;Acc:MGI:2443627]
ENSMUSG00000097264	Rpl31-ps24	0	NA	NA	NA	NA	NA	ribosomal protein L31, pseudogene 24 [Source:MGI Symbol;Acc:MGI:3648658]
ENSMUSG00000084416	Rpl10a-ps1	27.433911450046	0.351655651704156	0.50078550487338	0.702208127595605	0.482549377709785	0.633312071852106	ribosomal protein L10A, pseudogene 1 [Source:MGI Symbol;Acc:MGI:3705885]
ENSMUSG00000077471	Gm24788	0	NA	NA	NA	NA	NA	predicted gene, 24788 [Source:MGI Symbol;Acc:MGI:5454565]
ENSMUSG00000025955	Akr1cl	0	NA	NA	NA	NA	NA	aldo-keto reductase family 1, member C-like [Source:MGI Symbol;Acc:MGI:1918111]	NM_001310617
ENSMUSG00000090042	Gm8550	0	NA	NA	NA	NA	NA	predicted gene 8550 [Source:MGI Symbol;Acc:MGI:3779803]
ENSMUSG00000070870	Cryge	0	NA	NA	NA	NA	NA	crystallin, gamma E [Source:MGI Symbol;Acc:MGI:88525]	NM_007777
ENSMUSG00000067299	Crygd	0	NA	NA	NA	NA	NA	crystallin, gamma D [Source:MGI Symbol;Acc:MGI:88524]	NM_007776
ENSMUSG00000025952	Crygc	0	NA	NA	NA	NA	NA	crystallin, gamma C [Source:MGI Symbol;Acc:MGI:88523]	NM_007775
ENSMUSG00000073658	Crygb	0	NA	NA	NA	NA	NA	crystallin, gamma B [Source:MGI Symbol;Acc:MGI:88522]	NM_144761
ENSMUSG00000100774	Gm7329	0	NA	NA	NA	NA	NA	predicted gene 7329 [Source:MGI Symbol;Acc:MGI:3646271]
ENSMUSG00000044429	Cryga	0	NA	NA	NA	NA	NA	crystallin, gamma A [Source:MGI Symbol;Acc:MGI:88521]	NM_007774
ENSMUSG00000100846	Gm28845	0	NA	NA	NA	NA	NA	predicted gene 28845 [Source:MGI Symbol;Acc:MGI:5579551]
ENSMUSG00000044816	D630023F18Rik	0	NA	NA	NA	NA	NA	RIKEN cDNA D630023F18 gene [Source:MGI Symbol;Acc:MGI:2138198]	NM_001285882
ENSMUSG00000025950	Idh1	4125.79413724451	-0.878612320873167	0.0587589886351665	-14.9528155824542	1.49300842517048e-50	8.38144040061219e-49	isocitrate dehydrogenase 1 (NADP+), soluble [Source:MGI Symbol;Acc:MGI:96413]	NM_010497
ENSMUSG00000025949	Pikfyve	3969.33688338752	-0.801638740073111	0.0531529798186167	-15.0817271733153	2.1360709417685e-51	1.22018368182425e-49	phosphoinositide kinase, FYVE type zinc finger containing [Source:MGI Symbol;Acc:MGI:1335106]
ENSMUSG00000025946	Pth2r	0.12971635262812	0	4.99745499518674	0	1	NA	parathyroid hormone 2 receptor [Source:MGI Symbol;Acc:MGI:2180917]
ENSMUSG00000100503	Gm28927	0	NA	NA	NA	NA	NA	predicted gene 28927 [Source:MGI Symbol;Acc:MGI:5579633]
ENSMUSG00000100504	Gm28926	0	NA	NA	NA	NA	NA	predicted gene 28926 [Source:MGI Symbol;Acc:MGI:5579632]
ENSMUSG00000099383	Gm28925	0	NA	NA	NA	NA	NA	predicted gene 28925 [Source:MGI Symbol;Acc:MGI:5579631]
ENSMUSG00000100340	Gm28923	0	NA	NA	NA	NA	NA	predicted gene 28923 [Source:MGI Symbol;Acc:MGI:5579629]
ENSMUSG00000100439	Gm28922	0	NA	NA	NA	NA	NA	predicted gene 28922 [Source:MGI Symbol;Acc:MGI:5579628]
ENSMUSG00000099819	Gm28728	0	NA	NA	NA	NA	NA	predicted gene 28728 [Source:MGI Symbol;Acc:MGI:5579434]
ENSMUSG00000082565	Gm5255	0	NA	NA	NA	NA	NA	predicted gene 5255 [Source:MGI Symbol;Acc:MGI:3779482]
ENSMUSG00000082774	Gm8805	0.136971493563317	0	4.99745499518544	0	1	NA	predicted gene 8805 [Source:MGI Symbol;Acc:MGI:3643512]
ENSMUSG00000025945	Crygf	0	NA	NA	NA	NA	NA	crystallin, gamma F [Source:MGI Symbol;Acc:MGI:88526]	NM_001360779
ENSMUSG00000081623	Gm8809	0	NA	NA	NA	NA	NA	predicted gene 8809 [Source:MGI Symbol;Acc:MGI:3645410]
ENSMUSG00000083242	Gm15659	0	NA	NA	NA	NA	NA	predicted gene 15659 [Source:MGI Symbol;Acc:MGI:3801822]
ENSMUSG00000083289	Gm8812	0	NA	NA	NA	NA	NA	predicted gene 8812 [Source:MGI Symbol;Acc:MGI:3643091]
ENSMUSG00000015222	Map2	18.6460766129794	-1.01142427225163	0.595913312782587	-1.6972674557795	0.089646107068854	0.178388219780711	microtubule-associated protein 2 [Source:MGI Symbol;Acc:MGI:97175]	NM_008632
ENSMUSG00000088850	Gm24729	0	NA	NA	NA	NA	NA	predicted gene, 24729 [Source:MGI Symbol;Acc:MGI:5454506]
ENSMUSG00000073656	Gm10558	0	NA	NA	NA	NA	NA	predicted gene 10558 [Source:MGI Symbol;Acc:MGI:3642906]
ENSMUSG00000065694	Gm25411	0	NA	NA	NA	NA	NA	predicted gene, 25411 [Source:MGI Symbol;Acc:MGI:5455188]
ENSMUSG00000055567	Unc80	48.1980004304987	-0.662717733874736	0.357479783010353	-1.85386073666589	0.0637590864114316	0.135244029547636	unc-80, NALCN activator [Source:MGI Symbol;Acc:MGI:2652882]	NM_175510
ENSMUSG00000103375	Gm37181	0.18675700594527	-1.54905582801982	4.99575549053083	-0.310074388339454	0.756504388193965	NA	predicted gene, 37181 [Source:MGI Symbol;Acc:MGI:5610409]
ENSMUSG00000026005	Rpe	1125.5015523191	0.0369745594302646	0.0819859910418206	0.45098630827557	0.651999417039411	0.771263152277062	ribulose-5-phosphate-3-epimerase [Source:MGI Symbol;Acc:MGI:1913896]
ENSMUSG00000026004	Kansl1l	401.839733768416	0.340596221892123	0.128538722999762	2.64975576187071	0.00805499781712344	0.0227764419388223	KAT8 regulatory NSL complex subunit 1-like [Source:MGI Symbol;Acc:MGI:1915941]	NM_001122738
ENSMUSG00000102559	Gm37570	14.3730133460912	0.373067358958034	0.668174030757889	0.558338609081941	0.576613185253984	0.71216786389264	predicted gene, 37570 [Source:MGI Symbol;Acc:MGI:5610798]
ENSMUSG00000102374	Gm38387	9.68709114909782	-0.425271799697474	0.798964320590679	-0.532278837411748	0.594532887174826	0.727128962584743	predicted gene, 38387 [Source:MGI Symbol;Acc:MGI:5613622]
ENSMUSG00000102776	Gm38162	2.79459206553058	-1.06306409665294	1.63038818386363	-0.652031281368666	0.514380992859873	NA	predicted gene, 38162 [Source:MGI Symbol;Acc:MGI:5611390]
ENSMUSG00000082057	Gm15789	0	NA	NA	NA	NA	NA	predicted gene 15789 [Source:MGI Symbol;Acc:MGI:3783231]
ENSMUSG00000103706	6820402A03Rik	6.57481660141732	0.450379032668532	0.968062019013059	0.465237788305851	0.641761180422378	0.765622205168182	RIKEN cDNA 6820402A03 gene [Source:MGI Symbol;Acc:MGI:1922992]
ENSMUSG00000103756	Gm37285	33.1836155773289	0.653399566387162	0.430207491774684	1.51880099458931	0.12881259549035	0.239493967689696	predicted gene, 37285 [Source:MGI Symbol;Acc:MGI:5610513]
ENSMUSG00000103382	Gm37755	10.14997788684	1.40098954601064	0.79753527459378	1.75664900430169	0.0789776547140238	0.161012129776636	predicted gene, 37755 [Source:MGI Symbol;Acc:MGI:5610983]
ENSMUSG00000103553	Gm38218	0.990560047809728	1.5064804720192	2.70011678468263	0.557931597835043	0.576891093793347	NA	predicted gene, 38218 [Source:MGI Symbol;Acc:MGI:5611446]
ENSMUSG00000026003	Acadl	2586.88924842526	0.0452532990314997	0.0596416583991115	0.75875319778455	0.448000207446262	0.601273155583277	acyl-Coenzyme A dehydrogenase, long-chain [Source:MGI Symbol;Acc:MGI:87866]	NM_007381
ENSMUSG00000082769	Gm15793	0.652727863876066	3.22494092252926	3.66259301339831	0.880507583215484	0.378584398955875	NA	predicted gene 15793 [Source:MGI Symbol;Acc:MGI:3783235]
ENSMUSG00000089420	Gm27934	0	NA	NA	NA	NA	NA	predicted gene, 27934 [Source:MGI Symbol;Acc:MGI:5531316]
ENSMUSG00000077328	Gm25832	0	NA	NA	NA	NA	NA	predicted gene, 25832 [Source:MGI Symbol;Acc:MGI:5455609]
ENSMUSG00000061816	Myl1	0	NA	NA	NA	NA	NA	myosin, light polypeptide 1 [Source:MGI Symbol;Acc:MGI:97269]
ENSMUSG00000094191	Rpl31-ps14	0.777173351645295	-2.5336215311609	3.09307227481434	-0.819127814047919	0.412713494366579	NA	ribosomal protein L31, pseudogene 14 [Source:MGI Symbol;Acc:MGI:3704189]
ENSMUSG00000082212	Gm15826	0	NA	NA	NA	NA	NA	predicted gene 15826 [Source:MGI Symbol;Acc:MGI:3801881]
ENSMUSG00000026000	Lancl1	408.048291118775	-0.321477753389886	0.133773612294959	-2.40314773500364	0.0162546191850776	0.0423231028121652	LanC (bacterial lantibiotic synthetase component C)-like 1 [Source:MGI Symbol;Acc:MGI:1336997]	NM_021295
ENSMUSG00000025991	Cps1	0	NA	NA	NA	NA	NA	carbamoyl-phosphate synthetase 1 [Source:MGI Symbol;Acc:MGI:891996]	NM_001080809
ENSMUSG00000086204	Gm15668	0	NA	NA	NA	NA	NA	predicted gene 15668 [Source:MGI Symbol;Acc:MGI:3783110]
ENSMUSG00000077745	Gm26342	0	NA	NA	NA	NA	NA	predicted gene, 26342 [Source:MGI Symbol;Acc:MGI:5456119]
ENSMUSG00000082473	Kif22-ps	0	NA	NA	NA	NA	NA	kinesin family member 22, pseudogene [Source:MGI Symbol;Acc:MGI:109206]
ENSMUSG00000095282	Gm22548	0	NA	NA	NA	NA	NA	predicted gene, 22548 [Source:MGI Symbol;Acc:MGI:5452325]
ENSMUSG00000085075	Gm15669	0	NA	NA	NA	NA	NA	predicted gene 15669 [Source:MGI Symbol;Acc:MGI:3783111]
ENSMUSG00000104395	Gm37957	0	NA	NA	NA	NA	NA	predicted gene, 37957 [Source:MGI Symbol;Acc:MGI:5611185]
ENSMUSG00000096031	Gm23189	0	NA	NA	NA	NA	NA	predicted gene, 23189 [Source:MGI Symbol;Acc:MGI:5452966]
ENSMUSG00000087329	Gm15671	0	NA	NA	NA	NA	NA	predicted gene 15671 [Source:MGI Symbol;Acc:MGI:3783113]
ENSMUSG00000062209	Erbb4	0	NA	NA	NA	NA	NA	erb-b2 receptor tyrosine kinase 4 [Source:MGI Symbol;Acc:MGI:104771]
ENSMUSG00000102449	Gm37100	0	NA	NA	NA	NA	NA	predicted gene, 37100 [Source:MGI Symbol;Acc:MGI:5610328]
ENSMUSG00000083795	Gm15670	0	NA	NA	NA	NA	NA	predicted gene 15670 [Source:MGI Symbol;Acc:MGI:3783112]
ENSMUSG00000080539	Gm25542	0	NA	NA	NA	NA	NA	predicted gene, 25542 [Source:MGI Symbol;Acc:MGI:5455319]
ENSMUSG00000103307	Gm19335	0	NA	NA	NA	NA	NA	predicted gene, 19335 [Source:MGI Symbol;Acc:MGI:5011520]
ENSMUSG00000104508	Gm37735	0	NA	NA	NA	NA	NA	predicted gene, 37735 [Source:MGI Symbol;Acc:MGI:5610963]
ENSMUSG00000103642	Gm37769	0	NA	NA	NA	NA	NA	predicted gene, 37769 [Source:MGI Symbol;Acc:MGI:5610997]
ENSMUSG00000103809	Gm37061	0	NA	NA	NA	NA	NA	predicted gene, 37061 [Source:MGI Symbol;Acc:MGI:5610289]
ENSMUSG00000087514	Gm16076	0	NA	NA	NA	NA	NA	predicted gene 16076 [Source:MGI Symbol;Acc:MGI:3802084]
ENSMUSG00000084332	Gm8840	0	NA	NA	NA	NA	NA	predicted gene 8840 [Source:MGI Symbol;Acc:MGI:3647579]
ENSMUSG00000101387	Pced1c-ps	0	NA	NA	NA	NA	NA	PC-esterase domain containing 1C, pseudogene [Source:MGI Symbol;Acc:MGI:3644590]
ENSMUSG00000099804	Gm28497	0	NA	NA	NA	NA	NA	predicted gene 28497 [Source:MGI Symbol;Acc:MGI:5579203]
ENSMUSG00000100354	Gm29113	0	NA	NA	NA	NA	NA	predicted gene 29113 [Source:MGI Symbol;Acc:MGI:5579819]
ENSMUSG00000101156	Gm29114	0	NA	NA	NA	NA	NA	predicted gene 29114 [Source:MGI Symbol;Acc:MGI:5579820]
ENSMUSG00000025997	Ikzf2	12.8010483840188	-0.303006594060564	0.775661315384295	-0.390642910830794	0.696061202690926	0.80434494765259	IKAROS family zinc finger 2 [Source:MGI Symbol;Acc:MGI:1342541]	NM_011770
ENSMUSG00000100815	Gm29112	0	NA	NA	NA	NA	NA	predicted gene 29112 [Source:MGI Symbol;Acc:MGI:5579818]
ENSMUSG00000099954	Gm28112	0	NA	NA	NA	NA	NA	predicted gene 28112 [Source:MGI Symbol;Acc:MGI:5578818]
ENSMUSG00000103402	Gm37930	0	NA	NA	NA	NA	NA	predicted gene, 37930 [Source:MGI Symbol;Acc:MGI:5611158]
ENSMUSG00000053153	Spag16	0	NA	NA	NA	NA	NA	sperm associated antigen 16 [Source:MGI Symbol;Acc:MGI:1913972]
ENSMUSG00000089345	Gm22665	0	NA	NA	NA	NA	NA	predicted gene, 22665 [Source:MGI Symbol;Acc:MGI:5452442]
ENSMUSG00000080524	Gm23879	0	NA	NA	NA	NA	NA	predicted gene, 23879 [Source:MGI Symbol;Acc:MGI:5453656]
ENSMUSG00000101730	Gm28580	0.1905941853196	1.40767639516576	4.98425051127216	0.282424888552897	0.777617733132933	NA	predicted gene 28580 [Source:MGI Symbol;Acc:MGI:5579286]
ENSMUSG00000103052	Gm38272	0	NA	NA	NA	NA	NA	predicted gene, 38272 [Source:MGI Symbol;Acc:MGI:5611500]
ENSMUSG00000104287	Gm37456	0	NA	NA	NA	NA	NA	predicted gene, 37456 [Source:MGI Symbol;Acc:MGI:5610684]
ENSMUSG00000075952	Gm23422	0.136971493563317	0	4.99745499518544	0	1	NA	predicted gene, 23422 [Source:MGI Symbol;Acc:MGI:5453199]
ENSMUSG00000045648	Vwc2l	0	NA	NA	NA	NA	NA	von Willebrand factor C domain-containing protein 2-like [Source:MGI Symbol;Acc:MGI:2444069]	NM_177164
ENSMUSG00000026196	Bard1	54.0130962370283	-0.317740142633534	0.380704725545311	-0.834610450864279	0.403937075962521	0.558835402308888	BRCA1 associated RING domain 1 [Source:MGI Symbol;Acc:MGI:1328361]	NM_007525
ENSMUSG00000089965	Gm16236	0	NA	NA	NA	NA	NA	predicted gene 16236 [Source:MGI Symbol;Acc:MGI:3801868]
ENSMUSG00000101551	Gm8870	0	NA	NA	NA	NA	NA	predicted gene 8870 [Source:MGI Symbol;Acc:MGI:3645634]
ENSMUSG00000050296	Abca12	0	NA	NA	NA	NA	NA	ATP-binding cassette, sub-family A (ABC1), member 12 [Source:MGI Symbol;Acc:MGI:2676312]	NM_175210
ENSMUSG00000101617	Gm6947	0	NA	NA	NA	NA	NA	predicted gene 6947 [Source:MGI Symbol;Acc:MGI:3647350]
ENSMUSG00000026192	Atic	1538.5080823612	0.0762273636096251	0.0754257722529851	1.01062755252875	0.312194723531759	0.465593046980147	5-aminoimidazole-4-carboxamide ribonucleotide formyltransferase/IMP cyclohydrolase [Source:MGI Symbol;Acc:MGI:1351352]	NM_026195
ENSMUSG00000026193	Fn1	81.5635356109326	0.182223842950359	0.286250778223238	0.636588113686274	0.524393169603956	0.668463995392182	fibronectin 1 [Source:MGI Symbol;Acc:MGI:95566]	NM_001276408
ENSMUSG00000073652	Apol7d	0	NA	NA	NA	NA	NA	apolipoprotein L 7d [Source:MGI Symbol;Acc:MGI:3723449]
ENSMUSG00000101834	Gm5829	0	NA	NA	NA	NA	NA	predicted gene 5829 [Source:MGI Symbol;Acc:MGI:3644438]
ENSMUSG00000100319	Gm5256	0.163181965969016	1.29447940586551	4.99180992427251	0.259320652329157	0.795387846035455	NA	predicted gene 5256 [Source:MGI Symbol;Acc:MGI:3644836]
ENSMUSG00000102689	Gm37217	0	NA	NA	NA	NA	NA	predicted gene, 37217 [Source:MGI Symbol;Acc:MGI:5610445]
ENSMUSG00000099707	Gm8883	0	NA	NA	NA	NA	NA	predicted gene 8883 [Source:MGI Symbol;Acc:MGI:3649116]		NR_027658
ENSMUSG00000101211	Gm28818	0.300153459532334	1.29497411029295	4.72116885064787	0.274290996839745	0.783861002777667	NA	predicted gene 28818 [Source:MGI Symbol;Acc:MGI:5579524]
ENSMUSG00000101848	4933417E11Rik	0.12971635262812	0	4.99745499518674	0	1	NA	RIKEN cDNA 4933417E11 gene [Source:MGI Symbol;Acc:MGI:1918384]		NR_040454
ENSMUSG00000101764	4930556G22Rik	0	NA	NA	NA	NA	NA	RIKEN cDNA 4930556G22 gene [Source:MGI Symbol;Acc:MGI:1925457]
ENSMUSG00000059483	Gm5528	0.136971493563317	0	4.99745499518544	0	1	NA	predicted gene 5528 [Source:MGI Symbol;Acc:MGI:3643453]
ENSMUSG00000101496	Gm8885	0	NA	NA	NA	NA	NA	predicted gene 8885 [Source:MGI Symbol;Acc:MGI:3649121]
ENSMUSG00000102123	Gm4319	0	NA	NA	NA	NA	NA	predicted gene 4319 [Source:MGI Symbol;Acc:MGI:3782500]
ENSMUSG00000039395	Mreg	51.8081829620266	2.26873019639459	0.391125155198464	5.80052232959396	6.61086696389303e-09	4.81543240143976e-08	melanoregulin [Source:MGI Symbol;Acc:MGI:2151839]	NM_001005423
ENSMUSG00000094655	Gm25360	0.300153459532334	1.29497411029295	4.72116885064787	0.274290996839745	0.783861002777667	NA	predicted gene, 25360 [Source:MGI Symbol;Acc:MGI:5455137]
ENSMUSG00000097131	D230017M19Rik	2.48737435718983	-3.55895508556271	2.0916442366885	-1.70151071732794	0.0888471270677041	NA	RIKEN cDNA D230017M19 gene [Source:MGI Symbol;Acc:MGI:2445071]
ENSMUSG00000094050	Gm23472	0	NA	NA	NA	NA	NA	predicted gene, 23472 [Source:MGI Symbol;Acc:MGI:5453249]
ENSMUSG00000093956	Gm24497	0	NA	NA	NA	NA	NA	predicted gene, 24497 [Source:MGI Symbol;Acc:MGI:5454274]
ENSMUSG00000093843	Gm25939	0.613208856544857	2.32902126565549	3.33394487563928	0.6985782166566	0.484815661024044	NA	predicted gene, 25939 [Source:MGI Symbol;Acc:MGI:5455716]
ENSMUSG00000026189	Pecr	89.968512512505	-0.323113396577296	0.286976644580673	-1.12592227513645	0.260198419882105	0.407800748561315	peroxisomal trans-2-enoyl-CoA reductase [Source:MGI Symbol;Acc:MGI:2148199]	NM_023523
ENSMUSG00000026188	Tmem169	0.31647335857339	-1.54929939086534	4.62734532680583	-0.33481386874033	0.737765498004521	NA	transmembrane protein 169 [Source:MGI Symbol;Acc:MGI:2442781]	NM_175564
ENSMUSG00000026187	Xrcc5	55.5759486560511	-0.561552496011614	0.359666815448028	-1.56131305945505	0.118449903754833	0.2237406158815	X-ray repair complementing defective repair in Chinese hamster cells 5 [Source:MGI Symbol;Acc:MGI:104517]	NM_009533
ENSMUSG00000039372	March4	0.18675700594527	-1.54905582801982	4.99575549053083	-0.310074388339454	0.756504388193965	NA	membrane-associated ring finger (C3HC4) 4 [Source:MGI Symbol;Acc:MGI:2683550]	NM_001045533
ENSMUSG00000085812	Gm15843	0.349938971914287	-0.137626120507916	4.4475730091682	-0.0309440947285665	0.975314124237476	NA	predicted gene 15843 [Source:MGI Symbol;Acc:MGI:3801845]
ENSMUSG00000039354	Smarcal1	507.156703390325	0.284786977365174	0.123152040758728	2.31248281076487	0.0207510915019576	0.0521439737066363	SWI/SNF related matrix associated, actin dependent regulator of chromatin, subfamily a-like 1 [Source:MGI Symbol;Acc:MGI:1859183]
ENSMUSG00000110712	Gm39662	0	NA	NA	NA	NA	NA	predicted gene, 39662 [Source:MGI Symbol;Acc:MGI:5622547]
ENSMUSG00000039342	Ankar	0	NA	NA	NA	NA	NA	ankyrin and armadillo repeat containing [Source:MGI Symbol;Acc:MGI:2442559]
ENSMUSG00000110487	Gm18035	0	NA	NA	NA	NA	NA	predicted gene, 18035 [Source:MGI Symbol;Acc:MGI:5010220]
ENSMUSG00000110596	Gm45859	0	NA	NA	NA	NA	NA	predicted gene 45859 [Source:MGI Symbol;Acc:MGI:5804974]
ENSMUSG00000046330	Rpl37a	4682.41097441958	0.140291949980927	0.0509523903952463	2.75339290056186	0.00589810646612749	0.0172699951921863	ribosomal protein L37a [Source:MGI Symbol;Acc:MGI:98068]	NM_009084
ENSMUSG00000039323	Igfbp2	0	NA	NA	NA	NA	NA	insulin-like growth factor binding protein 2 [Source:MGI Symbol;Acc:MGI:96437]	NM_008342
ENSMUSG00000026185	Igfbp5	0.507067543892991	-0.0473696081448901	3.65885578798292	-0.0129465633219188	0.989670425573481	NA	insulin-like growth factor binding protein 5 [Source:MGI Symbol;Acc:MGI:96440]	NM_010518
ENSMUSG00000101968	1700027A15Rik	0	NA	NA	NA	NA	NA	RIKEN cDNA 1700027A15 gene [Source:MGI Symbol;Acc:MGI:1916699]
ENSMUSG00000026182	Tnp1	0	NA	NA	NA	NA	NA	transition protein 1 [Source:MGI Symbol;Acc:MGI:98784]	NM_009407
ENSMUSG00000102266	Gm38106	0	NA	NA	NA	NA	NA	predicted gene, 38106 [Source:MGI Symbol;Acc:MGI:5611334]
ENSMUSG00000101112	Gm29185	0	NA	NA	NA	NA	NA	predicted gene 29185 [Source:MGI Symbol;Acc:MGI:5579891]
ENSMUSG00000100697	Gm29184	0	NA	NA	NA	NA	NA	predicted gene 29184 [Source:MGI Symbol;Acc:MGI:5579890]
ENSMUSG00000099877	Pinc	0	NA	NA	NA	NA	NA	pregnancy induced noncoding RNA [Source:MGI Symbol;Acc:MGI:3623820]		NR_003202
ENSMUSG00000098697	Gm27315	0	NA	NA	NA	NA	NA	predicted gene, 27315 [Source:MGI Symbol;Acc:MGI:5530697]
ENSMUSG00000101812	D530049I02Rik	0	NA	NA	NA	NA	NA	RIKEN cDNA D530049I02 gene [Source:MGI Symbol;Acc:MGI:1925968]		NR_040605
ENSMUSG00000100044	Gm9553	0	NA	NA	NA	NA	NA	predicted gene 9553 [Source:MGI Symbol;Acc:MGI:3779963]
ENSMUSG00000100444	C530043A13Rik	0	NA	NA	NA	NA	NA	RIKEN cDNA C530043A13 gene [Source:MGI Symbol;Acc:MGI:2441914]
ENSMUSG00000100429	Gm29186	0	NA	NA	NA	NA	NA	predicted gene 29186 [Source:MGI Symbol;Acc:MGI:5579892]
ENSMUSG00000100301	6030407O03Rik	0	NA	NA	NA	NA	NA	RIKEN cDNA 6030407O03 gene [Source:MGI Symbol;Acc:MGI:1924410]
ENSMUSG00000101344	Gm29183	0	NA	NA	NA	NA	NA	predicted gene 29183 [Source:MGI Symbol;Acc:MGI:5579889]
ENSMUSG00000088666	Gm25329	0	NA	NA	NA	NA	NA	predicted gene, 25329 [Source:MGI Symbol;Acc:MGI:5455106]
ENSMUSG00000098504	Mir6351	0	NA	NA	NA	NA	NA	microRNA 6351 [Source:MGI Symbol;Acc:MGI:5531318]		NR_105769
ENSMUSG00000055322	Tns1	2387.61079030102	0.674431517138957	0.0763629071151972	8.83192563794806	1.02888841697755e-18	1.62821904528744e-17	tensin 1 [Source:MGI Symbol;Acc:MGI:104552]
ENSMUSG00000061815	Rufy4	0.953071519272243	0.874205294471534	2.67707996346165	0.326551805102275	0.744006900626395	NA	RUN and FYVE domain containing 4 [Source:MGI Symbol;Acc:MGI:3588214]	NM_001034060
ENSMUSG00000026180	Cxcr2	0.922524750267234	0	3.19493274549987	0	1	NA	chemokine (C-X-C motif) receptor 2 [Source:MGI Symbol;Acc:MGI:105303]	NM_009909
ENSMUSG00000048480	Cxcr1	0.381188370639201	2.4274859220309	4.58212726830649	0.529772697240701	0.596269537340911	NA	chemokine (C-X-C motif) receptor 1 [Source:MGI Symbol;Acc:MGI:2448715]
ENSMUSG00000087820	Mir1928	0	NA	NA	NA	NA	NA	microRNA 1928 [Source:MGI Symbol;Acc:MGI:3836960]		NR_035449
ENSMUSG00000094768	Gm25524	0	NA	NA	NA	NA	NA	predicted gene, 25524 [Source:MGI Symbol;Acc:MGI:5455301]
ENSMUSG00000006304	Arpc2	17652.9672642923	-0.217142263051803	0.0382322957307571	-5.67955072802798	1.35048994164631e-08	9.5177386363645e-08	actin related protein 2/3 complex, subunit 2 [Source:MGI Symbol;Acc:MGI:1923959]
ENSMUSG00000064272	Gpbar1	0	NA	NA	NA	NA	NA	G protein-coupled bile acid receptor 1 [Source:MGI Symbol;Acc:MGI:2653863]	NM_174985
ENSMUSG00000006299	Aamp	2359.83513206631	-0.205197799434869	0.0648328412900504	-3.16502863906351	0.00155067687187609	0.00518777692764301	angio-associated migratory protein [Source:MGI Symbol;Acc:MGI:107809]	NM_146110
ENSMUSG00000101503	Gm28364	0	NA	NA	NA	NA	NA	predicted gene 28364 [Source:MGI Symbol;Acc:MGI:5579070]
ENSMUSG00000026179	Pnkd	311.036377426426	-0.738190377481097	0.151259663550837	-4.8802857295329	1.05932251215605e-06	6.01421813353112e-06	paroxysmal nonkinesiogenic dyskinesia [Source:MGI Symbol;Acc:MGI:1930773]	NM_025580
ENSMUSG00000103013	Gm37503	2.4419206813656	-0.584173082504545	1.75971612430838	-0.331970068600776	0.73991186035781	NA	predicted gene, 37503 [Source:MGI Symbol;Acc:MGI:5610731]
ENSMUSG00000006301	Tmbim1	2434.60631357941	0.0946162176700042	0.06493870352292	1.45700810975707	0.145114141629248	0.261804485466037	transmembrane BAX inhibitor motif containing 1 [Source:MGI Symbol;Acc:MGI:1916910]	NM_027154
ENSMUSG00000099931	Gm29358	0	NA	NA	NA	NA	NA	predicted gene 29358 [Source:MGI Symbol;Acc:MGI:5580064]
ENSMUSG00000103403	Gm37931	0.44618971120151	-1.54975509326979	4.10468127503097	-0.377557961125275	0.705758999103259	NA	predicted gene, 37931 [Source:MGI Symbol;Acc:MGI:5611159]
ENSMUSG00000073650	Catip	2.77443498711519	-1.10458406890233	1.57885096504718	-0.699612625482563	0.484169255676134	NA	ciliogenesis associated TTC17 interacting protein [Source:MGI Symbol;Acc:MGI:2685062]	NM_001033345
ENSMUSG00000026177	Slc11a1	6258.59892684919	0.299079048789587	0.0513005562937135	5.82993773161552	5.5448062554142e-09	4.08459030941824e-08	solute carrier family 11 (proton-coupled divalent metal ion transporters), member 1 [Source:MGI Symbol;Acc:MGI:1345275]
ENSMUSG00000026176	Ctdsp1	2198.74238019343	0.0345970700632126	0.064501615059235	0.536375252486941	0.591699231398891	0.724280780074852	CTD (carboxy-terminal domain, RNA polymerase II, polypeptide A) small phosphatase 1 [Source:MGI Symbol;Acc:MGI:2654470]	NM_153088
ENSMUSG00000065468	Mir26b	0.670347185946191	0	3.5221220919911	0	1	NA	microRNA 26b [Source:MGI Symbol;Acc:MGI:2676901]		NR_029743
ENSMUSG00000026175	Vil1	0.708754049522118	3.00843060634943	3.3423731089847	0.900088203277609	0.368073313374287	NA	villin 1 [Source:MGI Symbol;Acc:MGI:98930]	NM_009509
ENSMUSG00000033364	Usp37	385.649681317736	-0.189721141607178	0.140543021653896	-1.34991506070212	0.17704323013137	0.305437404777791	ubiquitin specific peptidase 37 [Source:MGI Symbol;Acc:MGI:2442483]	NM_001310662
ENSMUSG00000103227	Gm37733	0.429869812160454	1.29743662871971	3.86221670610358	0.335930562018782	0.736923229790797	NA	predicted gene, 37733 [Source:MGI Symbol;Acc:MGI:5610961]
ENSMUSG00000026174	Cnot9	1349.80559518575	0.0936595237406039	0.0776979829586287	1.20543056813295	0.228037126757257	0.369995706850194	CCR4-NOT transcription complex, subunit 9 [Source:MGI Symbol;Acc:MGI:1928902]	NM_021383
ENSMUSG00000026173	Plcd4	1.76644359277206	1.38638588060222	2.3602981920647	0.587377427675553	0.556950250189731	NA	phospholipase C, delta 4 [Source:MGI Symbol;Acc:MGI:107469]
ENSMUSG00000026135	Zfp142	430.544471766831	0.240324395448338	0.134359668128564	1.78866469972508	0.07366883124411	0.151845233083284	zinc finger protein 142 [Source:MGI Symbol;Acc:MGI:1924514]	NM_029888
ENSMUSG00000093155	Gm25035	0.1905941853196	1.40767639516576	4.98425051127216	0.282424888552897	0.777617733132933	NA	predicted gene, 25035 [Source:MGI Symbol;Acc:MGI:5454812]
ENSMUSG00000026172	Bcs1l	144.997025280639	0.0555450240914324	0.216530697232114	0.256522630746854	0.797547308098844	0.874716306583524	BCS1-like (yeast) [Source:MGI Symbol;Acc:MGI:1914071]	NM_001305652
ENSMUSG00000026171	Rnf25	598.48731131918	-0.272807806453196	0.112700440224036	-2.42064543768316	0.0154929804032411	0.0407144020927789	ring finger protein 25 [Source:MGI Symbol;Acc:MGI:1890215]
ENSMUSG00000033276	Stk36	32.8005131867716	-0.108672803141305	0.500690259681703	-0.217045970118113	0.828172519768608	0.895527315619927	serine/threonine kinase 36 [Source:MGI Symbol;Acc:MGI:1920831]	NM_175031
ENSMUSG00000033257	Ttll4	426.134334386059	0.179874074980123	0.144923045995742	1.2411695720597	0.21454311283248	0.35302710063553	tubulin tyrosine ligase-like family, member 4 [Source:MGI Symbol;Acc:MGI:1914784]	NM_001014974
ENSMUSG00000026170	Cyp27a1	561.683326203198	-0.623229150834454	0.119471696239936	-5.2165422476535	1.82294012211731e-07	1.13104429709412e-06	cytochrome P450, family 27, subfamily a, polypeptide 1 [Source:MGI Symbol;Acc:MGI:88594]	NM_024264
ENSMUSG00000006542	Prkag3	0.721756579676549	-1.57390871824742	3.29650064141013	-0.477448327622396	0.633042907724285	NA	protein kinase, AMP-activated, gamma 3 non-catalytic subunit [Source:MGI Symbol;Acc:MGI:1891343]
ENSMUSG00000098351	Gm27507	0	NA	NA	NA	NA	NA	predicted gene, 27507 [Source:MGI Symbol;Acc:MGI:5530889]
ENSMUSG00000033227	Wnt6	35.7612237593676	0.286216942515019	0.411385276596797	0.695739392723924	0.486592050879141	0.636986116257909	wingless-type MMTV integration site family, member 6 [Source:MGI Symbol;Acc:MGI:98960]	NM_009526
ENSMUSG00000099472	Gm29539	1.90484361551542	1.06366075209452	1.79075164622301	0.593974465603846	0.552529191547424	NA	predicted gene 29539 [Source:MGI Symbol;Acc:MGI:5580245]
ENSMUSG00000026167	Wnt10a	3.20905807397395	-0.605314211894264	1.41441918616768	-0.427959559523752	0.668680563396929	NA	wingless-type MMTV integration site family, member 10A [Source:MGI Symbol;Acc:MGI:108071]	NM_009518
ENSMUSG00000089964	Gm16582	0	NA	NA	NA	NA	NA	predicted gene 16582 [Source:MGI Symbol;Acc:MGI:4415002]		NR_151618
ENSMUSG00000090071	Cdk5r2	0	NA	NA	NA	NA	NA	cyclin-dependent kinase 5, regulatory subunit 2 (p39) [Source:MGI Symbol;Acc:MGI:1330828]	NM_009872
ENSMUSG00000055197	Fev	0	NA	NA	NA	NA	NA	FEV (ETS oncogene family) [Source:MGI Symbol;Acc:MGI:2449712]	NM_153111
ENSMUSG00000006546	Cryba2	0	NA	NA	NA	NA	NA	crystallin, beta A2 [Source:MGI Symbol;Acc:MGI:104336]	NM_021541
ENSMUSG00000065616	Mir375	0	NA	NA	NA	NA	NA	microRNA 375 [Source:MGI Symbol;Acc:MGI:3619376]		NR_029876
ENSMUSG00000047021	Cfap65	0	NA	NA	NA	NA	NA	cilia and flagella associated protein 65 [Source:MGI Symbol;Acc:MGI:2444274]	NM_001039495
ENSMUSG00000089653	Gm15841	0	NA	NA	NA	NA	NA	predicted gene 15841 [Source:MGI Symbol;Acc:MGI:3801860]
ENSMUSG00000006538	Ihh	0.559586164788573	1.29889726642538	3.54439463177722	0.366465194022172	0.714017980038941	NA	Indian hedgehog [Source:MGI Symbol;Acc:MGI:96533]	NM_010544
ENSMUSG00000103145	Gm37744	0.136971493563317	0	4.99745499518544	0	1	NA	predicted gene, 37744 [Source:MGI Symbol;Acc:MGI:5610972]
ENSMUSG00000026162	Nhej1	79.3524162772811	-0.668726524904703	0.292046900809741	-2.28979154735271	0.022033403391821	0.0547117341801862	nonhomologous end-joining factor 1 [Source:MGI Symbol;Acc:MGI:1922820]	NM_029342
ENSMUSG00000026205	Slc23a3	0.45002689057584	1.3951872464576	4.08715183397094	0.34135928958188	0.732833118667431	NA	solute carrier family 23 (nucleobase transporters), member 3 [Source:MGI Symbol;Acc:MGI:104516]	NM_194333
ENSMUSG00000033159	Cnppd1	2265.19413506683	0.0757192002151276	0.0656400786902098	1.15355133214399	0.248684160945034	0.39480372460229	cyclin Pas1/PHO80 domain containing 1 [Source:MGI Symbol;Acc:MGI:1916421]	NM_026977
ENSMUSG00000049339	Retreg2	2912.89346540783	0.0373551680947557	0.0597455116693426	0.625238064768702	0.531814822592193	0.674688900198785	reticulophagy regulator family member 2 [Source:MGI Symbol;Acc:MGI:2388278]
ENSMUSG00000026197	Zfand2b	499.106968937493	-0.214788883229988	0.121969244042438	-1.7610085633986	0.0782369536167559	0.159736335460829	zinc finger, AN1 type domain 2B [Source:MGI Symbol;Acc:MGI:1916068]
ENSMUSG00000026198	Abcb6	24.2922271366078	0.394360512561475	0.519610358750654	0.758954293193213	0.447879899026707	0.601214268340659	ATP-binding cassette, sub-family B (MDR/TAP), member 6 [Source:MGI Symbol;Acc:MGI:1921354]	NM_023732
ENSMUSG00000099519	Gm29253	0	NA	NA	NA	NA	NA	predicted gene 29253 [Source:MGI Symbol;Acc:MGI:5579959]
ENSMUSG00000033124	Atg9a	697.656531414122	-0.295976572885372	0.101397034958875	-2.91898646745849	0.00351171468179017	0.010843189192896	autophagy related 9A [Source:MGI Symbol;Acc:MGI:2138446]
ENSMUSG00000026199	Ankzf1	284.748406121389	-0.101515833186507	0.163144304931124	-0.622245644611159	0.533780356556564	0.676210327845942	ankyrin repeat and zinc finger domain containing 1 [Source:MGI Symbol;Acc:MGI:1098746]
ENSMUSG00000026200	Glb1l	297.964986048502	-0.455863999781738	0.153743836813941	-2.96508796208475	0.00302596395180088	0.00948043168348682	galactosidase, beta 1-like [Source:MGI Symbol;Acc:MGI:1921827]
ENSMUSG00000099204	Gm27943	0	NA	NA	NA	NA	NA	predicted gene, 27943 [Source:MGI Symbol;Acc:MGI:5531325]
ENSMUSG00000026201	Stk16	582.876801140533	0.124297191531156	0.110747995270663	1.12234258712656	0.261716805345683	0.409110864619077	serine/threonine kinase 16 [Source:MGI Symbol;Acc:MGI:1313271]	NM_011494	NR_102731
ENSMUSG00000026202	Tuba4a	731.449827321424	0.0743739277171367	0.113154574316961	0.657277252520125	0.511002660274697	0.658047618139156	tubulin, alpha 4A [Source:MGI Symbol;Acc:MGI:1095410]	NM_001313723
ENSMUSG00000096094	A630095N17Rik	0	NA	NA	NA	NA	NA	RIKEN cDNA A630095N17 gene [Source:MGI Symbol;Acc:MGI:2686470]	NM_001243091
ENSMUSG00000026203	Dnajb2	680.057887117657	-0.0386408543400533	0.116937958498785	-0.330438933910879	0.741068327091324	0.836511864451153	DnaJ heat shock protein family (Hsp40) member B2 [Source:MGI Symbol;Acc:MGI:1928739]	NM_001159883
ENSMUSG00000026204	Ptprn	10.3059856282734	0.530419304438032	0.797906573899155	0.664763672576372	0.506201661248701	0.654663923735352	protein tyrosine phosphatase, receptor type, N [Source:MGI Symbol;Acc:MGI:102765]	NM_001359281
ENSMUSG00000101840	Gm28294	0	NA	NA	NA	NA	NA	predicted gene 28294 [Source:MGI Symbol;Acc:MGI:5579000]
ENSMUSG00000033061	Resp18	0	NA	NA	NA	NA	NA	regulated endocrine-specific protein 18 [Source:MGI Symbol;Acc:MGI:1098222]	NM_009049
ENSMUSG00000100556	Gm28902	0	NA	NA	NA	NA	NA	predicted gene 28902 [Source:MGI Symbol;Acc:MGI:5579608]
ENSMUSG00000026209	Dnpep	914.673838319727	-0.489052539897803	0.0900524732096845	-5.4307507885881	5.61174556036521e-08	3.70813669092828e-07	aspartyl aminopeptidase [Source:MGI Symbol;Acc:MGI:1278328]	NM_001110831
ENSMUSG00000026208	Des	0.12971635262812	0	4.99745499518674	0	1	NA	desmin [Source:MGI Symbol;Acc:MGI:94885]	NM_010043
ENSMUSG00000085653	Gm15179	0	NA	NA	NA	NA	NA	predicted gene 15179 [Source:MGI Symbol;Acc:MGI:3705125]		NR_037976
ENSMUSG00000026207	Speg	2254.17848484981	0.66462735212357	0.073113754574079	9.09031899668302	9.87489001422213e-20	1.63835117892011e-18	SPEG complex locus [Source:MGI Symbol;Acc:MGI:109282]	NM_007463
ENSMUSG00000086053	Gm15178	0	NA	NA	NA	NA	NA	predicted gene 15178 [Source:MGI Symbol;Acc:MGI:3705132]
ENSMUSG00000033021	Gmppa	1122.39215897722	0.0637648330437401	0.0830340911545748	0.767935581122176	0.442525457259879	0.596013604483212	GDP-mannose pyrophosphorylase A [Source:MGI Symbol;Acc:MGI:1916330]	NM_133708
ENSMUSG00000033007	Asic4	0	NA	NA	NA	NA	NA	acid-sensing (proton-gated) ion channel family member 4 [Source:MGI Symbol;Acc:MGI:2652846]
ENSMUSG00000102605	Gm37264	0	NA	NA	NA	NA	NA	predicted gene, 37264 [Source:MGI Symbol;Acc:MGI:5610492]
ENSMUSG00000032997	Chpf	17.2785647015378	-0.0730527343031526	0.604878749854836	-0.120772525602337	0.903871212175923	0.941836840337565	chondroitin polymerizing factor [Source:MGI Symbol;Acc:MGI:106576]	NM_001001566
ENSMUSG00000026211	Obsl1	0.764786068348285	-3.559104202508	3.13560904673068	-1.13505993555506	0.256350206723519	NA	obscurin-like 1 [Source:MGI Symbol;Acc:MGI:2138628]
ENSMUSG00000051703	Tmem198	1.38696424662928	1.50177915467082	2.40257004404264	0.625071955090177	0.531923833455172	NA	transmembrane protein 198 [Source:MGI Symbol;Acc:MGI:2443133]	NM_177056
ENSMUSG00000032968	Inha	0	NA	NA	NA	NA	NA	inhibin alpha [Source:MGI Symbol;Acc:MGI:96569]	NM_010564
ENSMUSG00000082745	Gm15181	0	NA	NA	NA	NA	NA	predicted gene 15181 [Source:MGI Symbol;Acc:MGI:3705876]
ENSMUSG00000026213	Stk11ip	2188.09455730603	0.532659721096418	0.0725095782083183	7.34606012416868	2.04134579115645e-13	2.2569174519543e-12	serine/threonine kinase 11 interacting protein [Source:MGI Symbol;Acc:MGI:1918978]	NM_027886
ENSMUSG00000082059	Gm15183	0	NA	NA	NA	NA	NA	predicted gene 15183 [Source:MGI Symbol;Acc:MGI:3705481]
ENSMUSG00000006576	Slc4a3	129.127531350721	1.07568561438371	0.23341532153648	4.60846189231667	4.05658703807855e-06	2.14768250341199e-05	solute carrier family 4 (anion exchanger), member 3 [Source:MGI Symbol;Acc:MGI:109350]	NM_009208
ENSMUSG00000083244	Gm15180	0	NA	NA	NA	NA	NA	predicted gene 15180 [Source:MGI Symbol;Acc:MGI:3705360]
ENSMUSG00000082528	Gm15182	0	NA	NA	NA	NA	NA	predicted gene 15182 [Source:MGI Symbol;Acc:MGI:3705533]
ENSMUSG00000082012	Gm5257	0	NA	NA	NA	NA	NA	predicted gene 5257 [Source:MGI Symbol;Acc:MGI:3647791]
ENSMUSG00000099996	Gm29065	0	NA	NA	NA	NA	NA	predicted gene 29065 [Source:MGI Symbol;Acc:MGI:5579771]
ENSMUSG00000101763	Gm29068	0	NA	NA	NA	NA	NA	predicted gene 29068 [Source:MGI Symbol;Acc:MGI:5579774]
ENSMUSG00000100827	Gm29069	0	NA	NA	NA	NA	NA	predicted gene 29069 [Source:MGI Symbol;Acc:MGI:5579775]
ENSMUSG00000100553	Gm17751	0	NA	NA	NA	NA	NA	predicted gene, 17751 [Source:MGI Symbol;Acc:MGI:5009832]		NR_038012
ENSMUSG00000098611	Mir6343	0	NA	NA	NA	NA	NA	microRNA 6343 [Source:MGI Symbol;Acc:MGI:5530686]		NR_105761
ENSMUSG00000100534	Gm816	0	NA	NA	NA	NA	NA	predicted gene 816 [Source:MGI Symbol;Acc:MGI:2685662]
ENSMUSG00000102904	Gm38265	0	NA	NA	NA	NA	NA	predicted gene, 38265 [Source:MGI Symbol;Acc:MGI:5611493]
ENSMUSG00000089326	Gm25974	0	NA	NA	NA	NA	NA	predicted gene, 25974 [Source:MGI Symbol;Acc:MGI:5455751]
ENSMUSG00000026235	Epha4	35.3706334841051	-0.911347230702223	0.416006127979981	-2.19070626465887	0.0284730554644577	0.0683059632287893	Eph receptor A4 [Source:MGI Symbol;Acc:MGI:98277]
ENSMUSG00000099141	Mir6352	0	NA	NA	NA	NA	NA	microRNA 6352 [Source:MGI Symbol;Acc:MGI:5530863]		NR_105770
ENSMUSG00000101849	Gm28386	0	NA	NA	NA	NA	NA	predicted gene 28386 [Source:MGI Symbol;Acc:MGI:5579092]
ENSMUSG00000101506	Gm28385	0	NA	NA	NA	NA	NA	predicted gene 28385 [Source:MGI Symbol;Acc:MGI:5579091]
ENSMUSG00000065215	Gm26263	0	NA	NA	NA	NA	NA	predicted gene, 26263 [Source:MGI Symbol;Acc:MGI:5456040]
ENSMUSG00000102052	Gm28387	0	NA	NA	NA	NA	NA	predicted gene 28387 [Source:MGI Symbol;Acc:MGI:5579093]
ENSMUSG00000004872	Pax3	0.195636028228872	-1.5828303111927	4.99337361276769	-0.316986156843045	0.751254106266807	NA	paired box 3 [Source:MGI Symbol;Acc:MGI:97487]	NM_001159520
ENSMUSG00000032908	Sgpp2	0.929779891202431	0	3.17276512029733	0	1	NA	sphingosine-1-phosphate phosphotase 2 [Source:MGI Symbol;Acc:MGI:3589109]	NM_001004173
ENSMUSG00000099561	Gm28410	0	NA	NA	NA	NA	NA	predicted gene 28410 [Source:MGI Symbol;Acc:MGI:5579116]
ENSMUSG00000102945	Gm37884	0	NA	NA	NA	NA	NA	predicted gene, 37884 [Source:MGI Symbol;Acc:MGI:5611112]
ENSMUSG00000026245	Farsb	1480.50979447146	0.448926802593505	0.0765497910589036	5.86450722312311	4.50468488481481e-09	3.36019564374731e-08	phenylalanyl-tRNA synthetase, beta subunit [Source:MGI Symbol;Acc:MGI:1346035]	NM_001278075
ENSMUSG00000101798	Gm28995	0	NA	NA	NA	NA	NA	predicted gene 28995 [Source:MGI Symbol;Acc:MGI:5579701]
ENSMUSG00000104018	4833412K13Rik	2.50239707291629	0.835399940545146	2.23363408602829	0.374009308763102	0.708397390578342	NA	RIKEN cDNA 4833412K13 gene [Source:MGI Symbol;Acc:MGI:1921857]
ENSMUSG00000090486	BC035947	0	NA	NA	NA	NA	NA	cDNA sequence BC035947 [Source:MGI Symbol;Acc:MGI:2652858]
ENSMUSG00000012187	Mogat1	0	NA	NA	NA	NA	NA	monoacylglycerol O-acyltransferase 1 [Source:MGI Symbol;Acc:MGI:1915643]
ENSMUSG00000099364	5730419F03Rik	0	NA	NA	NA	NA	NA	RIKEN cDNA 5730419F03 gene [Source:MGI Symbol;Acc:MGI:1917787]
ENSMUSG00000100562	Gm29611	0	NA	NA	NA	NA	NA	predicted gene 29611 [Source:MGI Symbol;Acc:MGI:5580317]
ENSMUSG00000032883	Acsl3	451.690433243742	0.715519189428514	0.136205711106737	5.25322457931151	1.49459108743702e-07	9.35843957825949e-07	acyl-CoA synthetase long-chain family member 3 [Source:MGI Symbol;Acc:MGI:1921455]	NM_028817
ENSMUSG00000079470	Utp14b	185.371030859276	0.381464149957126	0.204619042528527	1.86426514973036	0.0622844783087009	0.132634572513493	UTP14B small subunit processome component [Source:MGI Symbol;Acc:MGI:2445092]	NM_001001981
ENSMUSG00000099377	Gm6159	0.32031053794772	1.40306907925595	4.60209495422972	0.304876169051316	0.760460466574929	NA	predicted gene 6159 [Source:MGI Symbol;Acc:MGI:3644323]
ENSMUSG00000099706	Gm29536	0	NA	NA	NA	NA	NA	predicted gene 29536 [Source:MGI Symbol;Acc:MGI:5580242]		NR_151519
ENSMUSG00000047330	Kcne4	0	NA	NA	NA	NA	NA	potassium voltage-gated channel, Isk-related subfamily, gene 4 [Source:MGI Symbol;Acc:MGI:1891125]	NM_021342
ENSMUSG00000101324	Gm29187	0	NA	NA	NA	NA	NA	predicted gene 29187 [Source:MGI Symbol;Acc:MGI:5579893]
ENSMUSG00000072978	Gm5830	0.462323874420309	-1.57733179195911	3.77533242612007	-0.41779944490349	0.676093756779406	NA	predicted pseudogene 5830 [Source:MGI Symbol;Acc:MGI:3647375]
ENSMUSG00000050711	Scg2	0	NA	NA	NA	NA	NA	secretogranin II [Source:MGI Symbol;Acc:MGI:103033]	NM_001310680
ENSMUSG00000099562	Gm19027	0	NA	NA	NA	NA	NA	predicted gene, 19027 [Source:MGI Symbol;Acc:MGI:5011212]
ENSMUSG00000077782	Gm24160	0	NA	NA	NA	NA	NA	predicted gene, 24160 [Source:MGI Symbol;Acc:MGI:5453937]
ENSMUSG00000054702	Ap1s3	224.955196458227	0.00135893781485376	0.175755603079721	0.00773197434984393	0.993830838510733	0.995972056076007	adaptor-related protein complex AP-1, sigma 3 [Source:MGI Symbol;Acc:MGI:1891304]	NM_183027
ENSMUSG00000102235	Gm37886	0.658971453730222	0.781161777410666	3.26295541728065	0.239403141481377	0.810792994276209	NA	predicted gene, 37886 [Source:MGI Symbol;Acc:MGI:5611114]
ENSMUSG00000073643	Wdfy1	1306.0018371316	0.534928047586311	0.0782717293168456	6.83424337567541	8.24389663894666e-12	7.970936141473e-11	WD repeat and FYVE domain containing 1 [Source:MGI Symbol;Acc:MGI:1916618]	NM_001111279
ENSMUSG00000104497	Gm10555	0	NA	NA	NA	NA	NA	predicted gene 10555 [Source:MGI Symbol;Acc:MGI:3642807]
ENSMUSG00000026248	Mrpl44	435.767958837634	0.117260660513025	0.130656416856301	0.897473414122401	0.369466353621486	0.525434569727696	mitochondrial ribosomal protein L44 [Source:MGI Symbol;Acc:MGI:1916413]	NM_001081210
ENSMUSG00000026249	Serpine2	19.1426191427328	0.139259855466065	0.605968413304905	0.229813720333297	0.818236522766806	0.888703882735089	serine (or cysteine) peptidase inhibitor, clade E, member 2 [Source:MGI Symbol;Acc:MGI:101780]	NM_009255
ENSMUSG00000067106	Gm5529	0.757435491043371	2.32846239135779	2.94938350746573	0.789474269949562	0.429834862404386	NA	predicted pseudogene 5529 [Source:MGI Symbol;Acc:MGI:3646377]
ENSMUSG00000100397	Gm28071	0.528243550021061	-2.58702725158322	3.7402215394766	-0.691677544840096	0.489139851753229	NA	predicted gene 28071 [Source:MGI Symbol;Acc:MGI:5578777]
ENSMUSG00000099753	Gm28058	0	NA	NA	NA	NA	NA	predicted gene 28058 [Source:MGI Symbol;Acc:MGI:5578764]
ENSMUSG00000096297	Gm23934	0.513120937883303	0.799265447776333	3.77635734901847	0.211649845050833	0.832380219401839	NA	predicted gene, 23934 [Source:MGI Symbol;Acc:MGI:5453711]
ENSMUSG00000102518	Gm38339	0.163181965969016	1.29447940586551	4.99180992427251	0.259320652329157	0.795387846035455	NA	predicted gene, 38339 [Source:MGI Symbol;Acc:MGI:5611567]
ENSMUSG00000099552	9830004L10Rik	0	NA	NA	NA	NA	NA	RIKEN cDNA 9830004L10 gene [Source:MGI Symbol;Acc:MGI:3642808]
ENSMUSG00000043230	Fam124b	0.554454022426761	-1.17293260873673	3.66340550558773	-0.32017547796652	0.748835311276833	NA	family with sequence similarity 124, member B [Source:MGI Symbol;Acc:MGI:3026880]	NM_173425
ENSMUSG00000101257	2310015K22Rik	0	NA	NA	NA	NA	NA	RIKEN cDNA 2310015K22 gene [Source:MGI Symbol;Acc:MGI:1916815]
ENSMUSG00000103404	Gm37932	0	NA	NA	NA	NA	NA	predicted gene, 37932 [Source:MGI Symbol;Acc:MGI:5611160]
ENSMUSG00000004364	Cul3	3857.70247560474	0.129364513183797	0.0539207161696777	2.39916162791148	0.0164326595453497	0.0427354149198551	cullin 3 [Source:MGI Symbol;Acc:MGI:1347360]	NM_016716
ENSMUSG00000103076	Gm37902	10.0243065427225	-0.185137160852906	0.790674388280097	-0.234150952145577	0.81486779108864	0.886323543606017	predicted gene, 37902 [Source:MGI Symbol;Acc:MGI:5611130]
ENSMUSG00000103525	Gm37262	0.1905941853196	1.40767639516576	4.98425051127216	0.282424888552897	0.777617733132933	NA	predicted gene, 37262 [Source:MGI Symbol;Acc:MGI:5610490]
ENSMUSG00000101722	Gm29125	1.06493952788062	-2.13853794787102	2.56614527589841	-0.833365892397622	0.40463840460258	NA	predicted gene 29125 [Source:MGI Symbol;Acc:MGI:5579831]
ENSMUSG00000090637	Gm6189	0	NA	NA	NA	NA	NA	predicted gene 6189 [Source:MGI Symbol;Acc:MGI:3643154]
ENSMUSG00000101483	1700016L21Rik	0.18675700594527	-1.54905582801982	4.99575549053083	-0.310074388339454	0.756504388193965	NA	RIKEN cDNA 1700016L21 gene [Source:MGI Symbol;Acc:MGI:1919458]		NR_040460
ENSMUSG00000110100	Gm45261	0	NA	NA	NA	NA	NA	predicted gene 45261 [Source:MGI Symbol;Acc:MGI:5791097]
ENSMUSG00000038608	Dock10	14002.9865942912	-0.0407127739462105	0.0393924285874934	-1.03351774455298	0.301361670840285	0.453971509883563	dedicator of cytokinesis 10 [Source:MGI Symbol;Acc:MGI:2146320]	NM_175291
ENSMUSG00000103192	Gm37645	1.48703438861817	-0.809958913260692	2.05675435843211	-0.393804398634231	0.693725456663388	NA	predicted gene, 37645 [Source:MGI Symbol;Acc:MGI:5610873]
ENSMUSG00000104488	Gm38062	1.24929012334606	0.265415378617621	2.19150634958242	0.12111093297457	0.903603169661251	NA	predicted gene, 38062 [Source:MGI Symbol;Acc:MGI:5611290]
ENSMUSG00000102721	A630081D01Rik	1.49350408383189	2.7680563972636	2.43739463816583	1.13566197033509	0.256098062403327	NA	RIKEN cDNA A630081D01 gene [Source:MGI Symbol;Acc:MGI:2138649]
ENSMUSG00000099949	Gm29124	0	NA	NA	NA	NA	NA	predicted gene 29124 [Source:MGI Symbol;Acc:MGI:5579830]
ENSMUSG00000099918	Gm28066	0	NA	NA	NA	NA	NA	predicted gene 28066 [Source:MGI Symbol;Acc:MGI:5578772]
ENSMUSG00000054976	Nyap2	70.856472066966	1.18110407514014	0.308482290146002	3.82875812605363	0.000128791504531221	0.000536590068782668	neuronal tyrosine-phophorylated phosphoinositide 3-kinase adaptor 2 [Source:MGI Symbol;Acc:MGI:2443135]
ENSMUSG00000104029	Gm37210	0	NA	NA	NA	NA	NA	predicted gene, 37210 [Source:MGI Symbol;Acc:MGI:5610438]
ENSMUSG00000101986	Gm6198	0	NA	NA	NA	NA	NA	predicted gene 6198 [Source:MGI Symbol;Acc:MGI:3644461]
ENSMUSG00000087008	Gm5530	2.99983079517607	0.580477974211661	1.41687006298696	0.409690337438518	0.682033119059934	NA	predicted gene 5530 [Source:MGI Symbol;Acc:MGI:3646374]
ENSMUSG00000100561	Gm7516	0	NA	NA	NA	NA	NA	predicted gene 7516 [Source:MGI Symbol;Acc:MGI:3643007]
ENSMUSG00000103571	Gm37114	0	NA	NA	NA	NA	NA	predicted gene, 37114 [Source:MGI Symbol;Acc:MGI:5610342]
ENSMUSG00000098797	Mir6344	0	NA	NA	NA	NA	NA	microRNA 6344 [Source:MGI Symbol;Acc:MGI:5531222]		NR_105762
ENSMUSG00000055980	Irs1	1.18245657274845	-2.55896019869758	2.59888034403574	-0.984639483141357	0.324801188295822	NA	insulin receptor substrate 1 [Source:MGI Symbol;Acc:MGI:99454]	NM_010570
ENSMUSG00000022591	Gm9747	0	NA	NA	NA	NA	NA	predicted gene 9747 [Source:MGI Symbol;Acc:MGI:3710571]
ENSMUSG00000026142	Rhbdd1	1800.0038979903	1.34343471894013	0.0686551205779617	19.567873563263	2.90554139576648e-85	3.98334433036449e-83	rhomboid domain containing 1 [Source:MGI Symbol;Acc:MGI:1924117]	NM_029777
ENSMUSG00000104493	Gm19552	0.381188370639201	2.4274859220309	4.58212726830649	0.529772697240701	0.596269537340911	NA	predicted gene, 19552 [Source:MGI Symbol;Acc:MGI:5011737]
ENSMUSG00000100786	Gm28940	0	NA	NA	NA	NA	NA	predicted gene 28940 [Source:MGI Symbol;Acc:MGI:5579646]
ENSMUSG00000096779	Gm22112	0	NA	NA	NA	NA	NA	predicted gene, 22112 [Source:MGI Symbol;Acc:MGI:5451889]
ENSMUSG00000067158	Col4a4	2.07978240169103	-0.128075500343842	2.4917668950321	-0.0513994710336625	0.959007206271729	NA	collagen, type IV, alpha 4 [Source:MGI Symbol;Acc:MGI:104687]	NM_007735
ENSMUSG00000079465	Col4a3	14.7267994504889	0.0658930288583699	0.639554744118361	0.103029536508567	0.917939528944627	0.94960305375084	collagen, type IV, alpha 3 [Source:MGI Symbol;Acc:MGI:104688]
ENSMUSG00000065055	n-R5s213	0	NA	NA	NA	NA	NA	nuclear encoded rRNA 5S 213 [Source:MGI Symbol;Acc:MGI:4422078]
ENSMUSG00000097564	C430014B12Rik	3.04797207305944	-0.16827991508179	1.70460568372783	-0.0987207286049733	0.921360010212696	NA	RIKEN cDNA C430014B12 gene [Source:MGI Symbol;Acc:MGI:2444820]
ENSMUSG00000026150	Mff	1847.04048393382	0.300621784084484	0.0671897053847834	4.47422387645364	7.66893583367705e-06	3.90614862330113e-05	mitochondrial fission factor [Source:MGI Symbol;Acc:MGI:1922984]	NM_029409
ENSMUSG00000101450	Gm28941	9.08729444356209	0.417341590411129	0.853338609594098	0.489069152290722	0.624792739851168	0.750812017329914	predicted gene 28941 [Source:MGI Symbol;Acc:MGI:5579647]
ENSMUSG00000026149	Tm4sf20	0.136971493563317	0	4.99745499518544	0	1	NA	transmembrane 4 L six family member 20 [Source:MGI Symbol;Acc:MGI:1913511]	NM_025453
ENSMUSG00000114299	Gm47791	0	NA	NA	NA	NA	NA	predicted gene, 47791 [Source:MGI Symbol;Acc:MGI:6096961]
ENSMUSG00000099771	Gm19257	0	NA	NA	NA	NA	NA	predicted gene, 19257 [Source:MGI Symbol;Acc:MGI:5011442]
ENSMUSG00000102280	Gm36999	0	NA	NA	NA	NA	NA	predicted gene, 36999 [Source:MGI Symbol;Acc:MGI:5610227]
ENSMUSG00000100170	Gm28942	0	NA	NA	NA	NA	NA	predicted gene 28942 [Source:MGI Symbol;Acc:MGI:5579648]
ENSMUSG00000100744	Gm17764	0	NA	NA	NA	NA	NA	predicted gene, 17764 [Source:MGI Symbol;Acc:MGI:5009928]
ENSMUSG00000093782	Gm22396	0	NA	NA	NA	NA	NA	predicted gene, 22396 [Source:MGI Symbol;Acc:MGI:5452173]
ENSMUSG00000026159	Agfg1	4771.97077274844	0.146277157107145	0.0478188565941032	3.05898483413724	0.00222088392551739	0.00716137465856363	ArfGAP with FG repeats 1 [Source:MGI Symbol;Acc:MGI:1333754]	NM_010472
ENSMUSG00000113880	A030005L19Rik	0.83583788631085	-3.13523022178251	2.80631644894139	-1.1172048052404	0.263906766504431	NA	RIKEN cDNA A030005L19 gene [Source:MGI Symbol;Acc:MGI:1925172]
ENSMUSG00000113973	A030014E15Rik	0	NA	NA	NA	NA	NA	RIKEN cDNA A030014E15 gene [Source:MGI Symbol;Acc:MGI:1925167]
ENSMUSG00000113846	Gm6217	0	NA	NA	NA	NA	NA	predicted gene 6217 [Source:MGI Symbol;Acc:MGI:3644079]
ENSMUSG00000113084	A030003K21Rik	0	NA	NA	NA	NA	NA	RIKEN cDNA A030003K21 gene [Source:MGI Symbol;Acc:MGI:1925163]
ENSMUSG00000113925	Gm7544	0	NA	NA	NA	NA	NA	predicted gene 7544 [Source:MGI Symbol;Acc:MGI:3779750]
ENSMUSG00000114011	Gm47955	0	NA	NA	NA	NA	NA	predicted gene, 47955 [Source:MGI Symbol;Acc:MGI:6097226]
ENSMUSG00000113097	Gm47959	0	NA	NA	NA	NA	NA	predicted gene, 47959 [Source:MGI Symbol;Acc:MGI:6097234]
ENSMUSG00000101784	Gm7553	0	NA	NA	NA	NA	NA	predicted gene 7553 [Source:MGI Symbol;Acc:MGI:3826364]
ENSMUSG00000038496	Slc19a3	0	NA	NA	NA	NA	NA	solute carrier family 19, member 3 [Source:MGI Symbol;Acc:MGI:1931307]	NM_030556
ENSMUSG00000100432	Gm7539	0	NA	NA	NA	NA	NA	predicted gene 7539 [Source:MGI Symbol;Acc:MGI:3647619]
ENSMUSG00000100190	Krtap28-10	0	NA	NA	NA	NA	NA	keratin associated protein 28-10 [Source:MGI Symbol;Acc:MGI:3779575]
ENSMUSG00000113267	Gm47969	0	NA	NA	NA	NA	NA	predicted gene, 47969 [Source:MGI Symbol;Acc:MGI:6097249]
ENSMUSG00000104423	A030005K14Rik	0	NA	NA	NA	NA	NA	RIKEN cDNA A030005K14 gene [Source:MGI Symbol;Acc:MGI:1925171]
ENSMUSG00000101315	Krtap28-13	0	NA	NA	NA	NA	NA	keratin associated protein 28-13 [Source:MGI Symbol;Acc:MGI:1918636]	NM_027778
ENSMUSG00000099691	Gm29518	0	NA	NA	NA	NA	NA	predicted gene 29518 [Source:MGI Symbol;Acc:MGI:5580224]
ENSMUSG00000026166	Ccl20	2.01791337106868	-0.393688946437518	1.71176460622541	-0.229990119556003	0.818099447394568	NA	chemokine (C-C motif) ligand 20 [Source:MGI Symbol;Acc:MGI:1329031]
ENSMUSG00000101173	Gm29519	0	NA	NA	NA	NA	NA	predicted gene 29519 [Source:MGI Symbol;Acc:MGI:5580225]
ENSMUSG00000053161	Daw1	0	NA	NA	NA	NA	NA	dynein assembly factor with WDR repeat domains 1 [Source:MGI Symbol;Acc:MGI:1923089]
ENSMUSG00000101896	Gm6244	0	NA	NA	NA	NA	NA	predicted gene 6244 [Source:MGI Symbol;Acc:MGI:3643858]
ENSMUSG00000084443	n-R5s214	0	NA	NA	NA	NA	NA	nuclear encoded rRNA 5S 214 [Source:MGI Symbol;Acc:MGI:4422079]
ENSMUSG00000026163	Sphkap	0.1905941853196	1.40767639516576	4.98425051127216	0.282424888552897	0.777617733132933	NA	SPHK1 interactor, AKAP domain containing [Source:MGI Symbol;Acc:MGI:1924879]	NM_172430
ENSMUSG00000079140	Gm6374	0.512109386802262	-2.55907360075243	3.51009429709162	-0.729061211510134	0.46596422018224	NA	predicted gene 6374 [Source:MGI Symbol;Acc:MGI:3647016]
ENSMUSG00000104374	Gm37517	0	NA	NA	NA	NA	NA	predicted gene, 37517 [Source:MGI Symbol;Acc:MGI:5610745]
ENSMUSG00000104219	Gm37989	0	NA	NA	NA	NA	NA	predicted gene, 37989 [Source:MGI Symbol;Acc:MGI:5611217]
ENSMUSG00000100580	4933436I20Rik	0	NA	NA	NA	NA	NA	RIKEN cDNA 4933436I20 gene [Source:MGI Symbol;Acc:MGI:1918540]
ENSMUSG00000094946	Gm25754	0	NA	NA	NA	NA	NA	predicted gene, 25754 [Source:MGI Symbol;Acc:MGI:5455531]
ENSMUSG00000077736	Gm24555	0	NA	NA	NA	NA	NA	predicted gene, 24555 [Source:MGI Symbol;Acc:MGI:5454332]
ENSMUSG00000045658	Pid1	6853.25508698661	-0.215079458127607	0.0450080501162627	-4.77868864729808	1.76442170451548e-06	9.7496089434067e-06	phosphotyrosine interaction domain containing 1 [Source:MGI Symbol;Acc:MGI:2138391]	NM_001003948
ENSMUSG00000102750	Gm37058	0	NA	NA	NA	NA	NA	predicted gene, 37058 [Source:MGI Symbol;Acc:MGI:5610286]
ENSMUSG00000101934	Gm18304	0.18675700594527	-1.54905582801982	4.99575549053083	-0.310074388339454	0.756504388193965	NA	predicted gene, 18304 [Source:MGI Symbol;Acc:MGI:5010489]
ENSMUSG00000098851	Mir6353	0	NA	NA	NA	NA	NA	microRNA 6353 [Source:MGI Symbol;Acc:MGI:5530773]		NR_105771
ENSMUSG00000036766	Dner	82.7507427314897	0.345835955180208	0.275699710744441	1.25439360906976	0.209698974339581	0.347073254771725	delta/notch-like EGF repeat containing [Source:MGI Symbol;Acc:MGI:2152889]	NM_152915
ENSMUSG00000104396	Gm37959	0	NA	NA	NA	NA	NA	predicted gene, 37959 [Source:MGI Symbol;Acc:MGI:5611187]
ENSMUSG00000102481	Gm37925	0	NA	NA	NA	NA	NA	predicted gene, 37925 [Source:MGI Symbol;Acc:MGI:5611153]
ENSMUSG00000093254	Mir5126	0	NA	NA	NA	NA	NA	microRNA 5126 [Source:MGI Symbol;Acc:MGI:4950451]		NR_039588
ENSMUSG00000026219	Trip12	11694.2182740723	-0.0697802579237801	0.0503205187148038	-1.38671579121166	0.165528443457579	0.289535856228411	thyroid hormone receptor interactor 12 [Source:MGI Symbol;Acc:MGI:1309481]
ENSMUSG00000103505	Gm38374	0.882019701309678	-0.138184229689835	2.67099825085048	-0.0517350506110723	0.958739808275727	NA	predicted gene, 38374 [Source:MGI Symbol;Acc:MGI:5611602]
ENSMUSG00000104503	Gm37738	1.3064284527474	-0.764603142740074	2.35846723976538	-0.324194938919795	0.745790453502276	NA	predicted gene, 37738 [Source:MGI Symbol;Acc:MGI:5610966]
ENSMUSG00000073633	Fbxo36	52.1174220156594	-0.00817898432319782	0.355893918925615	-0.0229815231119678	0.981665011478032	0.989031106172344	F-box protein 36 [Source:MGI Symbol;Acc:MGI:1289192]	NM_025386
ENSMUSG00000026220	Slc16a14	8.1113908835708	2.87612785548245	1.13874089137799	2.52570876944803	0.0115465154511362	0.0313295452574162	solute carrier family 16 (monocarboxylic acid transporters), member 14 [Source:MGI Symbol;Acc:MGI:1919031]	NM_027921
ENSMUSG00000096802	Gm15433	1.23195867322397	-0.14869539629447	2.15787503782691	-0.0689082517235169	0.945062650209106	NA	predicted pseudogene 15433 [Source:MGI Symbol;Acc:MGI:3705860]
ENSMUSG00000099693	Gm29284	0	NA	NA	NA	NA	NA	predicted gene 29284 [Source:MGI Symbol;Acc:MGI:5579990]
ENSMUSG00000052477	C130026I21Rik	22.2454796111466	-0.120593450576036	0.521618951511774	-0.23119070008198	0.817166654580097	0.888156430714444	RIKEN cDNA C130026I21 gene [Source:MGI Symbol;Acc:MGI:3612702]
ENSMUSG00000064281	Rpl19-ps1	1.13761522719159	-1.7302042974286	2.48927184623616	-0.695064422170164	0.487014929756869	NA	ribosomal protein L19, pseudogene 1 [Source:MGI Symbol;Acc:MGI:3642668]
ENSMUSG00000098842	Gm27907	0	NA	NA	NA	NA	NA	predicted gene, 27907 [Source:MGI Symbol;Acc:MGI:5531289]
ENSMUSG00000061852	Gm7582	1.7240035013905	-1.86126199176772	2.06661188138449	-0.900634516105076	0.367782676360938	NA	predicted gene 7582 [Source:MGI Symbol;Acc:MGI:3643856]
ENSMUSG00000089976	Gm2389	0.549412179517489	0.869346696835041	3.42378007128364	0.253914293189138	0.79956177222567	NA	predicted pseudogene 2389 [Source:MGI Symbol;Acc:MGI:3780557]
ENSMUSG00000101279	Gm18342	7.93708548460116	-0.520914467625455	0.864503978335977	-0.602558785938877	0.546802244882444	0.687010653805609	predicted gene, 18342 [Source:MGI Symbol;Acc:MGI:5010527]
ENSMUSG00000089844	A530032D15Rik	197.62358156558	0.223036540212294	0.177295247576779	1.25799502953799	0.208393553830627	0.345184869427588	RIKEN cDNA A530032D15Rik gene [Source:MGI Symbol;Acc:MGI:3037746]
ENSMUSG00000073631	Gm10553	0.163181965969016	1.29447940586551	4.99180992427251	0.259320652329157	0.795387846035455	NA	predicted gene 10553 [Source:MGI Symbol;Acc:MGI:3642178]
ENSMUSG00000072109	A530040E14Rik	254.561659782964	-0.331438044483147	0.165156475143668	-2.00681229237202	0.0447696535013281	0.100271705451642	RIKEN cDNA A530040E14 gene [Source:MGI Symbol;Acc:MGI:3612703]
ENSMUSG00000090128	Gm16038	0.377351191264871	-0.0341821414498279	4.32365631027691	-0.00790584149081885	0.993692116843955	NA	predicted gene 16038 [Source:MGI Symbol;Acc:MGI:3802117]
ENSMUSG00000091199	Gm2619	0	NA	NA	NA	NA	NA	predicted gene 2619 [Source:MGI Symbol;Acc:MGI:3780787]
ENSMUSG00000089716	Gm6264	1.60427093816962	-0.517397759004708	2.07581900712006	-0.249249938087104	0.803167453022028	NA	predicted gene 6264 [Source:MGI Symbol;Acc:MGI:3779580]
ENSMUSG00000079457	Gm7609	5.17523313295135	-0.451621070535224	1.12370801406274	-0.401902509266975	0.68775577596724	NA	predicted pseudogene 7609 [Source:MGI Symbol;Acc:MGI:3644536]
ENSMUSG00000090252	Gm16028	6.8460719864848	0.42131751609492	0.927295758270275	0.454350742292644	0.649576399628702	0.770324064717512	predicted gene 16028 [Source:MGI Symbol;Acc:MGI:3801982]
ENSMUSG00000079455	Gm16026	1.59802443172541	1.70077355263434	2.12249508787603	0.801308593056059	0.422953017393784	NA	predicted pseudogene 16026 [Source:MGI Symbol;Acc:MGI:3783243]
ENSMUSG00000089652	Gm16025	0	NA	NA	NA	NA	NA	predicted gene 16025 [Source:MGI Symbol;Acc:MGI:3802144]
ENSMUSG00000089937	Gm7281	0	NA	NA	NA	NA	NA	predicted gene 7281 [Source:MGI Symbol;Acc:MGI:3779713]
ENSMUSG00000096292	Gm2666	0.18675700594527	-1.54905582801982	4.99575549053083	-0.310074388339454	0.756504388193965	NA	predicted gene 2666 [Source:MGI Symbol;Acc:MGI:3780835]
ENSMUSG00000101751	Gm2427	0.486910465477604	-0.135952002434071	3.71039722720056	-0.0366408214833227	0.970771394532678	NA	predicted gene 2427 [Source:MGI Symbol;Acc:MGI:3780593]
ENSMUSG00000089714	Gm16092	0	NA	NA	NA	NA	NA	predicted gene 16092 [Source:MGI Symbol;Acc:MGI:3841241]
ENSMUSG00000090186	Gm7592	0.808844884773729	0.872478320118792	2.92029925204995	0.298763326911221	0.765120634482582	NA	predicted gene 7592 [Source:MGI Symbol;Acc:MGI:3644077]
ENSMUSG00000094127	G530012D18Rik	0	NA	NA	NA	NA	NA	RIKEN cDNA G530012D1 gene [Source:MGI Symbol;Acc:MGI:3642025]
ENSMUSG00000070034	Sp110	1926.06472197103	0.0431125885702523	0.0662612036521075	0.650646022016249	0.515275014732482	0.660981167327474	Sp110 nuclear body protein [Source:MGI Symbol;Acc:MGI:1923364]
ENSMUSG00000090103	Gm16094	8.87392962461201	-0.470885394326219	0.845522508881533	-0.55691645033686	0.57758451460434	0.712961872638321	predicted gene 16094 [Source:MGI Symbol;Acc:MGI:3801967]
ENSMUSG00000070031	Sp140	3297.72820706456	-0.073341134126631	0.0537732964236513	-1.36389507440301	0.172600591292247	0.29920805284044	Sp140 nuclear body protein [Source:MGI Symbol;Acc:MGI:3702467]
ENSMUSG00000073628	Gm10552	2.27451753144157	0.715703756101756	1.60540907831986	0.445807717027972	0.655736146949995	NA	predicted gene 10552 [Source:MGI Symbol;Acc:MGI:3642083]
ENSMUSG00000090246	Gm17017	99.8042815333917	0.133623179061031	0.246510815880506	0.542058077994453	0.587778497150571	0.721306618947426	predicted gene 17017 [Source:MGI Symbol;Acc:MGI:4820558]
ENSMUSG00000026222	Sp100	3193.33221906917	-0.70492343997795	0.0661511582824343	-10.6562524116095	1.63035246610555e-26	3.91044392606973e-25	nuclear antigen Sp100 [Source:MGI Symbol;Acc:MGI:109561]	NM_001313712
ENSMUSG00000064414	n-R5s215	0	NA	NA	NA	NA	NA	nuclear encoded rRNA 5S 215 [Source:MGI Symbol;Acc:MGI:4422080]
ENSMUSG00000052760	A630001G21Rik	773.927124202648	-0.706135209502966	0.0963546458394928	-7.32850194560668	2.32739584619811e-13	2.55366499586219e-12	RIKEN cDNA A630001G21 gene [Source:MGI Symbol;Acc:MGI:2443131]
ENSMUSG00000098634	Mir8096	0	NA	NA	NA	NA	NA	microRNA 8096 [Source:MGI Symbol;Acc:MGI:5530861]		NR_106172
ENSMUSG00000094834	Gm25472	0	NA	NA	NA	NA	NA	predicted gene, 25472 [Source:MGI Symbol;Acc:MGI:5455249]
ENSMUSG00000100217	9930111H07Rik	1.78650299510327	1.19155033401128	1.88514450755897	0.632073737176887	0.52733869546732	NA	RIKEN cDNA 9930111H07 gene [Source:MGI Symbol;Acc:MGI:1925012]		NR_108086
ENSMUSG00000092932	Gm22906	0	NA	NA	NA	NA	NA	predicted gene, 22906 [Source:MGI Symbol;Acc:MGI:5452683]
ENSMUSG00000036707	Cab39	7828.04682396924	0.501664529020988	0.052226121181555	9.60562488025942	7.56973638872278e-22	1.42057992401622e-20	calcium binding protein 39 [Source:MGI Symbol;Acc:MGI:107438]	NM_001355047
ENSMUSG00000026223	Itm2c	3905.07781595602	-0.524400847904226	0.0568090678790354	-9.23093561437837	2.68278154250506e-20	4.603497603371e-19	integral membrane protein 2C [Source:MGI Symbol;Acc:MGI:1927594]	NM_022417
ENSMUSG00000026224	4933407L21Rik	0.136971493563317	0	4.99745499518544	0	1	NA	RIKEN cDNA 4933407L21 gene [Source:MGI Symbol;Acc:MGI:1918391]		NR_037692
ENSMUSG00000099767	Gm28884	0	NA	NA	NA	NA	NA	predicted gene 28884 [Source:MGI Symbol;Acc:MGI:5579590]
ENSMUSG00000049608	Gpr55	1.27943545121028	1.83423931145079	2.40219922097252	0.763566691487066	0.445125504998245	NA	G protein-coupled receptor 55 [Source:MGI Symbol;Acc:MGI:2685064]	NM_001033290
ENSMUSG00000100108	Gm28100	0.31647335857339	-1.54929939086534	4.62734532680583	-0.33481386874033	0.737765498004521	NA	predicted gene 28100 [Source:MGI Symbol;Acc:MGI:5578806]
ENSMUSG00000099342	Gm18180	0.657959902649181	-2.5851709605157	3.26049166408964	-0.792877647561016	0.427849111520544	NA	predicted gene, 18180 [Source:MGI Symbol;Acc:MGI:5010365]
ENSMUSG00000026226	Spata3	0	NA	NA	NA	NA	NA	spermatogenesis associated 3 [Source:MGI Symbol;Acc:MGI:1917310]
ENSMUSG00000026227	2810459M11Rik	0	NA	NA	NA	NA	NA	RIKEN cDNA 2810459M11 gene [Source:MGI Symbol;Acc:MGI:1920042]	NM_001144993
ENSMUSG00000026229	Psmd1	3794.74319974361	0.0562442689661062	0.0527103662516696	1.06704378978442	0.28595206246724	0.436451384222822	proteasome (prosome, macropain) 26S subunit, non-ATPase, 1 [Source:MGI Symbol;Acc:MGI:1917497]
ENSMUSG00000077274	Gm22786	0	NA	NA	NA	NA	NA	predicted gene, 22786 [Source:MGI Symbol;Acc:MGI:5452563]
ENSMUSG00000026228	Htr2b	76.2010088180275	1.05766737894981	0.317186326336123	3.33453018346384	0.000854436267979515	0.00301022168767925	5-hydroxytryptamine (serotonin) receptor 2B [Source:MGI Symbol;Acc:MGI:109323]	NM_008311
ENSMUSG00000103272	Gm37914	2.65811746886512	0.613356268579033	1.64042969932759	0.373899758600108	0.708478896054017	NA	predicted gene, 37914 [Source:MGI Symbol;Acc:MGI:5611142]
ENSMUSG00000094638	Gm21972	0	NA	NA	NA	NA	NA	predicted gene 21972 [Source:MGI Symbol;Acc:MGI:5439441]
ENSMUSG00000062590	Armc9	142.187315609238	0.546881884121403	0.221446592797817	2.46958816214757	0.0135268682250126	0.0360864260062605	armadillo repeat containing 9 [Source:MGI Symbol;Acc:MGI:1926045]
ENSMUSG00000087538	Gm16341	0	NA	NA	NA	NA	NA	predicted gene 16341 [Source:MGI Symbol;Acc:MGI:3840137]
ENSMUSG00000079445	B3gnt7	68.454771290094	-2.978375810858	0.363101367197024	-8.20260147696412	2.35240019779969e-16	3.15852166764363e-15	UDP-GlcNAc:betaGal beta-1,3-N-acetylglucosaminyltransferase 7 [Source:MGI Symbol;Acc:MGI:2384394]
ENSMUSG00000099644	Gm28626	0	NA	NA	NA	NA	NA	predicted gene 28626 [Source:MGI Symbol;Acc:MGI:5579332]
ENSMUSG00000091806	Gm5258	0	NA	NA	NA	NA	NA	predicted gene 5258 [Source:MGI Symbol;Acc:MGI:3647794]
ENSMUSG00000101853	Gm28627	0	NA	NA	NA	NA	NA	predicted gene 28627 [Source:MGI Symbol;Acc:MGI:5579333]
ENSMUSG00000026234	Ncl	9742.91865566203	0.580069772942961	0.0490477864613755	11.8266249058917	2.84346650467106e-32	8.81745422781808e-31	nucleolin [Source:MGI Symbol;Acc:MGI:97286]	NM_010880
ENSMUSG00000064837	Snora75	0	NA	NA	NA	NA	NA	small nucleolar RNA, H/ACA box 75 [Source:MGI Symbol;Acc:MGI:3819511]		NR_028478
ENSMUSG00000104627	mmu-mir-3535	0	NA	NA	NA	NA	NA	mmu-mir-3535 [Source:miRBase;Acc:MI0026036]		NR_106184
ENSMUSG00000064696	Gm24148	0	NA	NA	NA	NA	NA	predicted gene, 24148 [Source:MGI Symbol;Acc:MGI:5453925]
ENSMUSG00000064823	Snord82	0	NA	NA	NA	NA	NA	small nucleolar RNA, C/D box 82 [Source:MGI Symbol;Acc:MGI:1931502]		NR_002851
ENSMUSG00000073627	C130036L24Rik	8.28035909175768	0.871340839804639	0.981853382250768	0.887444964346109	0.37483938431158	0.530873003618314	RIKEN cDNA C130036L24 gene [Source:MGI Symbol;Acc:MGI:2441877]		NR_015507
ENSMUSG00000110510	Gm45908	0	NA	NA	NA	NA	NA	predicted gene 45908 [Source:MGI Symbol;Acc:MGI:5805023]
ENSMUSG00000026237	Nmur1	0.18675700594527	-1.54905582801982	4.99575549053083	-0.310074388339454	0.756504388193965	NA	neuromedin U receptor 1 [Source:MGI Symbol;Acc:MGI:1341898]
ENSMUSG00000036574	Tex44	0	NA	NA	NA	NA	NA	testis expressed 44 [Source:MGI Symbol;Acc:MGI:1919113]	NM_027966
ENSMUSG00000101328	Rpl30-ps6	0.163181965969016	1.29447940586551	4.99180992427251	0.259320652329157	0.795387846035455	NA	ribosomal protein L30, pseudogene 6 [Source:MGI Symbol;Acc:MGI:3642608]
ENSMUSG00000026238	Ptma	4947.49335318562	-0.406120631393115	0.0554528754471122	-7.32370734824112	2.41212420779011e-13	2.63552900018946e-12	prothymosin alpha [Source:MGI Symbol;Acc:MGI:97803]	NM_008972
ENSMUSG00000026239	Pde6d	457.350320441747	0.0889346472379521	0.130098819960624	0.683593035393166	0.494232183770922	0.644357262226232	phosphodiesterase 6D, cGMP-specific, rod, delta [Source:MGI Symbol;Acc:MGI:1270843]	NM_008801
ENSMUSG00000102927	Gm37152	0.845728459675493	-0.195439559847814	2.70975554844033	-0.0721244246405563	0.942502888788327	NA	predicted gene, 37152 [Source:MGI Symbol;Acc:MGI:5610380]
ENSMUSG00000026240	Cops7b	371.295066953593	-0.243113815276589	0.140133359342125	-1.73487466808703	0.0827630069442969	0.16719488171902	COP9 signalosome subunit 7B [Source:MGI Symbol;Acc:MGI:1349388]
ENSMUSG00000084468	Gm22955	0	NA	NA	NA	NA	NA	predicted gene, 22955 [Source:MGI Symbol;Acc:MGI:5452732]
ENSMUSG00000103609	Gm37022	0	NA	NA	NA	NA	NA	predicted gene, 37022 [Source:MGI Symbol;Acc:MGI:5610250]
ENSMUSG00000026241	Nppc	0.373514011890541	-2.52877943407231	4.61912900699548	-0.54745806628102	0.584064072111588	NA	natriuretic peptide type C [Source:MGI Symbol;Acc:MGI:97369]	NM_010933
ENSMUSG00000053333	Dis3l2	707.917082170852	0.255945249173086	0.100173940229793	2.55500830441494	0.010618526458868	0.0291271458720086	DIS3 like 3'-5' exoribonuclease 2 [Source:MGI Symbol;Acc:MGI:2442555]
ENSMUSG00000100225	Gm29097	0	NA	NA	NA	NA	NA	predicted gene 29097 [Source:MGI Symbol;Acc:MGI:5579803]
ENSMUSG00000100768	Gm29055	0	NA	NA	NA	NA	NA	predicted gene 29055 [Source:MGI Symbol;Acc:MGI:5579761]
ENSMUSG00000104121	Gm37485	0	NA	NA	NA	NA	NA	predicted gene, 37485 [Source:MGI Symbol;Acc:MGI:5610713]
ENSMUSG00000102383	Gm38142	0	NA	NA	NA	NA	NA	predicted gene, 38142 [Source:MGI Symbol;Acc:MGI:5611370]
ENSMUSG00000104400	Gm38010	0	NA	NA	NA	NA	NA	predicted gene, 38010 [Source:MGI Symbol;Acc:MGI:5611238]
ENSMUSG00000102293	Gm37541	0	NA	NA	NA	NA	NA	predicted gene, 37541 [Source:MGI Symbol;Acc:MGI:5610769]
ENSMUSG00000102649	Gm38021	0.521999960166905	0.771515102659545	3.75222731331858	0.205615235495206	0.837091475610376	NA	predicted gene, 38021 [Source:MGI Symbol;Acc:MGI:5611249]
ENSMUSG00000084106	Gm6136	9.7812563427589	1.02644740146838	0.850994348763326	1.20617416902947	0.227750341574526	0.369576432677127	predicted pseudogene 6136 [Source:MGI Symbol;Acc:MGI:3646897]
ENSMUSG00000102571	Gm37967	0.332607521792189	-1.58121571456623	4.54323083507936	-0.348037722925565	0.72781185358545	NA	predicted gene, 37967 [Source:MGI Symbol;Acc:MGI:5611195]
ENSMUSG00000099401	Gm28375	0	NA	NA	NA	NA	NA	predicted gene 28375 [Source:MGI Symbol;Acc:MGI:5579081]
ENSMUSG00000102956	Gm37017	0	NA	NA	NA	NA	NA	predicted gene, 37017 [Source:MGI Symbol;Acc:MGI:5610245]
ENSMUSG00000103984	Gm37447	5.17857343481517	0.898522889250388	1.14847229278496	0.782363575416812	0.434000933833147	NA	predicted gene, 37447 [Source:MGI Symbol;Acc:MGI:5610675]
ENSMUSG00000101940	Akp-ps1	0.12971635262812	0	4.99745499518674	0	1	NA	alkaline phosphatase pseudogene 1 [Source:MGI Symbol;Acc:MGI:87981]
ENSMUSG00000101625	Gm29371	0.386230213548472	-0.0653550340417867	4.28629497019813	-0.015247442020717	0.987834772792863	NA	predicted gene 29371 [Source:MGI Symbol;Acc:MGI:5580077]
ENSMUSG00000026246	Alppl2	0	NA	NA	NA	NA	NA	alkaline phosphatase, placental-like 2 [Source:MGI Symbol;Acc:MGI:108009]	NM_007433
ENSMUSG00000079440	Alpi	0.326363931938033	2.22531546067394	4.88662480766597	0.455389056508481	0.648829366876086	NA	alkaline phosphatase, intestinal [Source:MGI Symbol;Acc:MGI:1924018]	NM_001081082
ENSMUSG00000100940	Gm29372	0	NA	NA	NA	NA	NA	predicted gene 29372 [Source:MGI Symbol;Acc:MGI:5580078]
ENSMUSG00000036500	Akp3	0	NA	NA	NA	NA	NA	alkaline phosphatase 3, intestine, not Mn requiring [Source:MGI Symbol;Acc:MGI:87984]
ENSMUSG00000099839	Gm29374	0	NA	NA	NA	NA	NA	predicted gene 29374 [Source:MGI Symbol;Acc:MGI:5580080]
ENSMUSG00000026247	Ecel1	0.381188370639201	2.4274859220309	4.58212726830649	0.529772697240701	0.596269537340911	NA	endothelin converting enzyme-like 1 [Source:MGI Symbol;Acc:MGI:1343461]	NM_021306
ENSMUSG00000036480	Prss56	1.00386858273524	1.84764846909064	2.64012663663551	0.699833274454299	0.484031431936671	NA	protease, serine 56 [Source:MGI Symbol;Acc:MGI:1916703]	NM_027084
ENSMUSG00000026251	Chrnd	0	NA	NA	NA	NA	NA	cholinergic receptor, nicotinic, delta polypeptide [Source:MGI Symbol;Acc:MGI:87893]
ENSMUSG00000026253	Chrng	0.266687846191437	0	4.94311029168757	0	1	NA	cholinergic receptor, nicotinic, gamma polypeptide [Source:MGI Symbol;Acc:MGI:87895]
ENSMUSG00000026254	Eif4e2	2212.31404319047	-0.0418904351249185	0.0644267297070171	-0.650202723549943	0.51556128203322	0.660996499601539	eukaryotic translation initiation factor 4E member 2 [Source:MGI Symbol;Acc:MGI:1914440]
ENSMUSG00000088318	Gm26187	0	NA	NA	NA	NA	NA	predicted gene, 26187 [Source:MGI Symbol;Acc:MGI:5455964]
ENSMUSG00000026255	Efhd1	3.04514128846163	-0.377177775690155	1.52737329836774	-0.246945377461577	0.804950497449937	NA	EF hand domain containing 1 [Source:MGI Symbol;Acc:MGI:1921607]
ENSMUSG00000089821	Efhd1os	0	NA	NA	NA	NA	NA	EF hand domain containing 1, opposite strand [Source:MGI Symbol;Acc:MGI:4413444]
ENSMUSG00000048000	Gigyf2	2047.0674099173	0.151203332496066	0.0642288124092039	2.35413557910342	0.018565838070586	0.0473748971456333	GRB10 interacting GYF protein 2 [Source:MGI Symbol;Acc:MGI:2138584]
ENSMUSG00000095281	Gm22549	0	NA	NA	NA	NA	NA	predicted gene, 22549 [Source:MGI Symbol;Acc:MGI:5452326]
ENSMUSG00000079436	Kcnj13	0.195636028228872	-1.5828303111927	4.99337361276769	-0.316986156843045	0.751254106266807	NA	potassium inwardly-rectifying channel, subfamily J, member 13 [Source:MGI Symbol;Acc:MGI:3781032]	NM_001110227
ENSMUSG00000089613	Gm23504	0	NA	NA	NA	NA	NA	predicted gene, 23504 [Source:MGI Symbol;Acc:MGI:5453281]
ENSMUSG00000026258	Snorc	0	NA	NA	NA	NA	NA	secondary ossification center associated regulator of chondrocyte maturation [Source:MGI Symbol;Acc:MGI:1920484]	NM_028473
ENSMUSG00000026259	Ngef	0	NA	NA	NA	NA	NA	neuronal guanine nucleotide exchange factor [Source:MGI Symbol;Acc:MGI:1858414]	NM_019867
ENSMUSG00000079434	Neu2	0	NA	NA	NA	NA	NA	neuraminidase 2 [Source:MGI Symbol;Acc:MGI:1344417]
ENSMUSG00000091123	Gm17181	0	NA	NA	NA	NA	NA	predicted gene 17181 [Source:MGI Symbol;Acc:MGI:4938008]
ENSMUSG00000090994	Gm6153	0.514322684828188	-0.0477088461791432	3.64477523400853	-0.0130896538513495	0.989556265523176	NA	predicted gene 6153 [Source:MGI Symbol;Acc:MGI:3645798]
ENSMUSG00000026288	Inpp5d	4757.26254550911	-0.131431949445254	0.0570441216273642	-2.30404020073833	0.0212203870312337	0.0530672658784154	inositol polyphosphate-5-phosphatase D [Source:MGI Symbol;Acc:MGI:107357]	NM_010566
ENSMUSG00000026289	Atg16l1	1071.93252814395	-0.313378431485947	0.0931945354579153	-3.36262668134079	0.000772046933202858	0.00274880788901969	autophagy related 16-like 1 (S. cerevisiae) [Source:MGI Symbol;Acc:MGI:1924290]
ENSMUSG00000087968	Gm25395	2.24488909747501	1.15063985383514	1.67408764134106	0.687323545924631	0.49187886423047	NA	predicted gene, 25395 [Source:MGI Symbol;Acc:MGI:5455172]
ENSMUSG00000089281	Scarna6	1.81843724687542	0.26932572711405	1.83998424357411	0.146373931219592	0.883626205515816	NA	small Cajal body-specific RNA 6 [Source:MGI Symbol;Acc:MGI:3819487]		NR_028519
ENSMUSG00000056055	Sag	5.12625599926807	-0.769790571994449	1.26723227944238	-0.607458146767836	0.543546910026657	NA	S-antigen, retina and pineal gland (arrestin) [Source:MGI Symbol;Acc:MGI:98227]
ENSMUSG00000070738	Dgkd	4986.92252338847	0.620018627598454	0.0492850521673295	12.5802571029733	2.71145976943909e-36	9.89189132693969e-35	diacylglycerol kinase, delta [Source:MGI Symbol;Acc:MGI:2138334]	NM_177646
ENSMUSG00000101942	Gm19582	0.821141868618198	-1.16482949773874	2.90318952372724	-0.401224063471848	0.688255165631641	NA	predicted gene, 19582 [Source:MGI Symbol;Acc:MGI:5011767]		NR_136921
ENSMUSG00000103996	4833421G17Rik	0.1905941853196	1.40767639516576	4.98425051127216	0.282424888552897	0.777617733132933	NA	RIKEN cDNA 4833421G17 gene [Source:MGI Symbol;Acc:MGI:1921007]
ENSMUSG00000103591	Gm38365	0.727387839263342	-1.55100023267656	3.29300662511851	-0.470998212042998	0.637642011709997	NA	predicted gene, 38365 [Source:MGI Symbol;Acc:MGI:5611593]
ENSMUSG00000005501	Usp40	685.315615257705	-0.148187160776172	0.10262728932705	-1.44393525102211	0.148757189609753	0.266861382572647	ubiquitin specific peptidase 40 [Source:MGI Symbol;Acc:MGI:2443184]
ENSMUSG00000095942	Gm25198	0	NA	NA	NA	NA	NA	predicted gene, 25198 [Source:MGI Symbol;Acc:MGI:5454975]
ENSMUSG00000084021	Gm5832	0	NA	NA	NA	NA	NA	predicted gene 5832 [Source:MGI Symbol;Acc:MGI:3643737]
ENSMUSG00000083478	Gm15375	0	NA	NA	NA	NA	NA	predicted gene 15375 [Source:MGI Symbol;Acc:MGI:3705815]
ENSMUSG00000090165	Ugt1a10	0	NA	NA	NA	NA	NA	UDP glycosyltransferase 1 family, polypeptide A10 [Source:MGI Symbol;Acc:MGI:3580642]
ENSMUSG00000092220	Gm20528	0	NA	NA	NA	NA	NA	predicted gene 20528 [Source:MGI Symbol;Acc:MGI:5141993]
ENSMUSG00000090175	Ugt1a9	0	NA	NA	NA	NA	NA	UDP glucuronosyltransferase 1 family, polypeptide A9 [Source:MGI Symbol;Acc:MGI:3576092]	NM_201644
ENSMUSG00000089675	Ugt1a8	0	NA	NA	NA	NA	NA	UDP glucuronosyltransferase 1 family, polypeptide A8 [Source:MGI Symbol;Acc:MGI:3576090]
ENSMUSG00000090124	Ugt1a7c	1181.55260218773	-0.252383964422546	0.0827966832856377	-3.04823761541093	0.00230187834285179	0.00740055876013373	UDP glucuronosyltransferase 1 family, polypeptide A7C [Source:MGI Symbol;Acc:MGI:3032636]
ENSMUSG00000082837	Gm15373	0	NA	NA	NA	NA	NA	predicted gene 15373 [Source:MGI Symbol;Acc:MGI:3707583]
ENSMUSG00000090145	Ugt1a6b	2.84076942048782	0.355363402374649	1.46792261919981	0.24208592314516	0.80871358554301	NA	UDP glucuronosyltransferase 1 family, polypeptide A6B [Source:MGI Symbol;Acc:MGI:3580629]	NM_201410
ENSMUSG00000084195	Gm15372	0.136971493563317	0	4.99745499518544	0	1	NA	predicted gene 15372 [Source:MGI Symbol;Acc:MGI:3707469]
ENSMUSG00000081261	Gm15370	0	NA	NA	NA	NA	NA	predicted gene 15370 [Source:MGI Symbol;Acc:MGI:3707467]
ENSMUSG00000054545	Ugt1a6a	8.97107424524582	0.881775866090391	1.04496104430516	0.843836113217715	0.398760992265423	0.554138865025752	UDP glucuronosyltransferase 1 family, polypeptide A6A [Source:MGI Symbol;Acc:MGI:2137698]	NM_145079
ENSMUSG00000081602	Gm15369	0.163181965969016	1.29447940586551	4.99180992427251	0.259320652329157	0.795387846035455	NA	predicted gene 15369 [Source:MGI Symbol;Acc:MGI:3707466]
ENSMUSG00000082513	Gm15374	0	NA	NA	NA	NA	NA	predicted gene 15374 [Source:MGI Symbol;Acc:MGI:3707463]
ENSMUSG00000082677	Gm15371	0.163181965969016	1.29447940586551	4.99180992427251	0.259320652329157	0.795387846035455	NA	predicted gene 15371 [Source:MGI Symbol;Acc:MGI:3707464]
ENSMUSG00000089943	Ugt1a5	0.325352380856992	-1.58135854493061	4.5786490094643	-0.345376669332343	0.729811214486258	NA	UDP glucuronosyltransferase 1 family, polypeptide A5 [Source:MGI Symbol;Acc:MGI:3032634]	NM_201643
ENSMUSG00000081488	Gm15368	0.136971493563317	0	4.99745499518544	0	1	NA	predicted gene 15368 [Source:MGI Symbol;Acc:MGI:3707462]
ENSMUSG00000083277	Gm15376	0.1905941853196	1.40767639516576	4.98425051127216	0.282424888552897	0.777617733132933	NA	predicted gene 15376 [Source:MGI Symbol;Acc:MGI:3707460]
ENSMUSG00000090171	Ugt1a2	0	NA	NA	NA	NA	NA	UDP glucuronosyltransferase 1 family, polypeptide A2 [Source:MGI Symbol;Acc:MGI:3576049]	NM_013701
ENSMUSG00000081984	Dnajb3	0.670347185946191	0	3.5221220919911	0	1	NA	DnaJ heat shock protein family (Hsp40) member B3 [Source:MGI Symbol;Acc:MGI:1306822]	NM_008299
ENSMUSG00000089960	Ugt1a1	0.377351191264871	-0.0341821414498279	4.32365631027691	-0.00790584149081885	0.993692116843955	NA	UDP glucuronosyltransferase 1 family, polypeptide A1 [Source:MGI Symbol;Acc:MGI:98898]	NM_201645
ENSMUSG00000079429	Mroh2a	52.5170392411372	-0.190089014555868	0.382094140715359	-0.497492618442101	0.618841706988631	0.746528249617435	maestro heat-like repeat family member 2A [Source:MGI Symbol;Acc:MGI:3705228]
ENSMUSG00000044783	Hjurp	1346.75034146456	0.0192758480327033	0.0829968414948849	0.232247970953103	0.816345420737731	0.887695261847187	Holliday junction recognition protein [Source:MGI Symbol;Acc:MGI:2685821]	NM_198652
ENSMUSG00000036251	Trpm8	0	NA	NA	NA	NA	NA	transient receptor potential cation channel, subfamily M, member 8 [Source:MGI Symbol;Acc:MGI:2181435]
ENSMUSG00000085420	4930453O03Rik	0	NA	NA	NA	NA	NA	RIKEN cDNA 4930453O03 gene [Source:MGI Symbol;Acc:MGI:1922135]
ENSMUSG00000026295	Spp2	0	NA	NA	NA	NA	NA	secreted phosphoprotein 2 [Source:MGI Symbol;Acc:MGI:1922646]	NM_029269
ENSMUSG00000099553	Gm29538	0	NA	NA	NA	NA	NA	predicted gene 29538 [Source:MGI Symbol;Acc:MGI:5580244]
ENSMUSG00000100908	Gm28888	0	NA	NA	NA	NA	NA	predicted gene 28888 [Source:MGI Symbol;Acc:MGI:5579594]
ENSMUSG00000062310	Glrp1	22.1593946027349	4.33849653564399	0.868811370585337	4.99360008688773	5.92640507821641e-07	3.44348942611525e-06	glutamine repeat protein 1 [Source:MGI Symbol;Acc:MGI:108038]	NM_008132
ENSMUSG00000100798	Gm19589	1.32417912068296	2.19642750175836	2.34079832436577	0.938324108871477	0.348077873672603	NA	predicted gene, 19589 [Source:MGI Symbol;Acc:MGI:5011774]		NR_037971
ENSMUSG00000104057	Gm38130	0.616626818105724	-0.134337594998053	3.2846781505256	-0.0408982520788397	0.967377010922233	NA	predicted gene, 38130 [Source:MGI Symbol;Acc:MGI:5611358]
ENSMUSG00000100367	Gm29336	2.74197646481375	0.109159025451534	1.54565752880436	0.0706230348038182	0.943697777062034	NA	predicted gene 29336 [Source:MGI Symbol;Acc:MGI:5580042]
ENSMUSG00000049866	Arl4c	3372.17206576646	2.18697793601352	0.0657021846997228	33.2862285479336	6.10944843352321e-243	5.68353259987188e-240	ADP-ribosylation factor-like 4C [Source:MGI Symbol;Acc:MGI:2445172]
ENSMUSG00000101736	Gm29335	0	NA	NA	NA	NA	NA	predicted gene 29335 [Source:MGI Symbol;Acc:MGI:5580041]
ENSMUSG00000097398	Platr5	0	NA	NA	NA	NA	NA	pluripotency associated transcript 5 [Source:MGI Symbol;Acc:MGI:1925900]		NR_040493
ENSMUSG00000099848	Gm29337	0	NA	NA	NA	NA	NA	predicted gene 29337 [Source:MGI Symbol;Acc:MGI:5580043]
ENSMUSG00000101333	Gm4753	0	NA	NA	NA	NA	NA	predicted gene 4753 [Source:MGI Symbol;Acc:MGI:3648193]
ENSMUSG00000099378	1700067G17Rik	0	NA	NA	NA	NA	NA	RIKEN cDNA 1700067G17 gene [Source:MGI Symbol;Acc:MGI:1920725]		NR_040471
ENSMUSG00000099544	Gm18699	0	NA	NA	NA	NA	NA	predicted gene, 18699 [Source:MGI Symbol;Acc:MGI:5010884]
ENSMUSG00000036206	Sh3bp4	918.36064437854	-0.520899916548285	0.0869814971068665	-5.98862900587123	2.1161725156694e-09	1.63373034049071e-08	SH3-domain binding protein 4 [Source:MGI Symbol;Acc:MGI:2138297]	NM_133816
ENSMUSG00000102700	Gm38312	0.163181965969016	1.29447940586551	4.99180992427251	0.259320652329157	0.795387846035455	NA	predicted gene, 38312 [Source:MGI Symbol;Acc:MGI:5611540]
ENSMUSG00000102083	Gm5259	0	NA	NA	NA	NA	NA	predicted gene 5259 [Source:MGI Symbol;Acc:MGI:3644613]
ENSMUSG00000101288	Gm28342	0	NA	NA	NA	NA	NA	predicted gene 28342 [Source:MGI Symbol;Acc:MGI:5579048]
ENSMUSG00000099938	C030007H22Rik	0	NA	NA	NA	NA	NA	RIKEN cDNA C030007H22 gene [Source:MGI Symbol;Acc:MGI:1924581]		NR_040482
ENSMUSG00000055013	Agap1	2386.71149317549	0.118863466691924	0.0646231861779338	1.83933157310822	0.0658664318587801	0.138967181034951	ArfGAP with GTPase domain, ankyrin repeat and PH domain 1 [Source:MGI Symbol;Acc:MGI:2653690]	NM_178119
ENSMUSG00000104114	Gm37297	0	NA	NA	NA	NA	NA	predicted gene, 37297 [Source:MGI Symbol;Acc:MGI:5610525]
ENSMUSG00000088371	Gm25180	0.644039037456308	-0.0587045558987278	3.24429658529737	-0.0180946945987514	0.985563310356788	NA	predicted gene, 25180 [Source:MGI Symbol;Acc:MGI:5454957]
ENSMUSG00000101662	Gm28499	2.69579910985651	-1.69443794019307	1.68956675852239	-1.00288309511661	0.315917269949801	NA	predicted gene 28499 [Source:MGI Symbol;Acc:MGI:5579205]
ENSMUSG00000102009	4933400F21Rik	0.32031053794772	1.40306907925595	4.60209495422972	0.304876169051316	0.760460466574929	NA	RIKEN cDNA 4933400F21 gene [Source:MGI Symbol;Acc:MGI:1921653]
ENSMUSG00000088775	Gm26037	0	NA	NA	NA	NA	NA	predicted gene, 26037 [Source:MGI Symbol;Acc:MGI:5455814]
ENSMUSG00000103252	Gm37521	0.18675700594527	-1.54905582801982	4.99575549053083	-0.310074388339454	0.756504388193965	NA	predicted gene, 37521 [Source:MGI Symbol;Acc:MGI:5610749]
ENSMUSG00000034486	Gbx2	0.51886541051248	0	4.20563041748887	0	1	NA	gastrulation brain homeobox 2 [Source:MGI Symbol;Acc:MGI:95668]	NM_010262
ENSMUSG00000092627	D130058E05Rik	3.54497884472373	-0.522389961282612	1.59488497834089	-0.327540837349938	0.743258861039473	NA	RIKEN cDNA D130058E05 gene [Source:MGI Symbol;Acc:MGI:2444614]
ENSMUSG00000067081	Asb18	0	NA	NA	NA	NA	NA	ankyrin repeat and SOCS box-containing 18 [Source:MGI Symbol;Acc:MGI:2655109]	NM_139152
ENSMUSG00000026301	Iqca	0.1905941853196	1.40767639516576	4.98425051127216	0.282424888552897	0.777617733132933	NA	IQ motif containing with AAA domain [Source:MGI Symbol;Acc:MGI:1922168]	NM_029122
ENSMUSG00000100850	4930434B07Rik	0	NA	NA	NA	NA	NA	RIKEN cDNA 4930434B07 gene [Source:MGI Symbol;Acc:MGI:1921223]
ENSMUSG00000044337	Ackr3	0	NA	NA	NA	NA	NA	atypical chemokine receptor 3 [Source:MGI Symbol;Acc:MGI:109562]	NM_001271607
ENSMUSG00000104087	Gm38277	0	NA	NA	NA	NA	NA	predicted gene, 38277 [Source:MGI Symbol;Acc:MGI:5611505]
ENSMUSG00000101951	Gm28721	0	NA	NA	NA	NA	NA	predicted gene 28721 [Source:MGI Symbol;Acc:MGI:5579427]
ENSMUSG00000101028	Gm28723	0	NA	NA	NA	NA	NA	predicted gene 28723 [Source:MGI Symbol;Acc:MGI:5579429]
ENSMUSG00000098368	Gm27648	0	NA	NA	NA	NA	NA	predicted gene, 27648 [Source:MGI Symbol;Acc:MGI:5531030]
ENSMUSG00000101997	Gm28722	0	NA	NA	NA	NA	NA	predicted gene 28722 [Source:MGI Symbol;Acc:MGI:5579428]
ENSMUSG00000103292	Gm35048	0	NA	NA	NA	NA	NA	predicted gene, 35048 [Source:MGI Symbol;Acc:MGI:5594207]
ENSMUSG00000034432	Cops8	1373.03585485335	-0.159497520848933	0.0803690108295019	-1.98456493619535	0.0471928967131175	0.104941145089917	COP9 signalosome subunit 8 [Source:MGI Symbol;Acc:MGI:1915363]	NM_133805
ENSMUSG00000056128	Gm9991	0	NA	NA	NA	NA	NA	predicted gene 9991 [Source:MGI Symbol;Acc:MGI:3643217]
ENSMUSG00000048126	Col6a3	7.27435347064219	2.0686426695097	1.10578897238356	1.87073910228159	0.0613812521257807	0.131096987157456	collagen, type VI, alpha 3 [Source:MGI Symbol;Acc:MGI:88461]	NM_001243009
ENSMUSG00000103061	Gm36970	0	NA	NA	NA	NA	NA	predicted gene, 36970 [Source:MGI Symbol;Acc:MGI:5610198]
ENSMUSG00000103978	4930474B08Rik	0	NA	NA	NA	NA	NA	RIKEN cDNA 4930474B08 gene [Source:MGI Symbol;Acc:MGI:1922186]
ENSMUSG00000026303	Mlph	26.0520578818898	-0.812141632903059	0.619450358129988	-1.3110681465336	0.189834741299987	0.322347805826732	melanophilin [Source:MGI Symbol;Acc:MGI:2176380]	NM_053015
ENSMUSG00000090550	Prlh	0	NA	NA	NA	NA	NA	prolactin releasing hormone [Source:MGI Symbol;Acc:MGI:3644668]	NM_001101647
ENSMUSG00000026304	Rab17	0.195636028228872	-1.5828303111927	4.99337361276769	-0.316986156843045	0.751254106266807	NA	RAB17, member RAS oncogene family [Source:MGI Symbol;Acc:MGI:104640]	NM_008998
ENSMUSG00000100791	Gm28199	0	NA	NA	NA	NA	NA	predicted gene 28199 [Source:MGI Symbol;Acc:MGI:5578905]
ENSMUSG00000026305	Lrrfip1	7502.44053884345	-0.291267259685504	0.0450649759435782	-6.46327338663564	1.02461933653893e-10	8.96817354777082e-10	leucine rich repeat (in FLII) interacting protein 1 [Source:MGI Symbol;Acc:MGI:1342770]
ENSMUSG00000070732	Rbm44	5.71779419250146	0.0921742604949801	1.1674776467204	0.0789516276854718	0.93707109841157	NA	RNA binding motif protein 44 [Source:MGI Symbol;Acc:MGI:2685663]
ENSMUSG00000100018	Gm7776	1.51861340196695	1.41069778767776	2.05371107555893	0.686901777210228	0.492144626937619	NA	predicted gene 7776 [Source:MGI Symbol;Acc:MGI:3646051]
ENSMUSG00000034353	Ramp1	97.9639628848766	-0.578239160504362	0.269163478968698	-2.14828238481643	0.0316913293914769	0.074895277444129	receptor (calcitonin) activity modifying protein 1 [Source:MGI Symbol;Acc:MGI:1858418]	NM_178401
ENSMUSG00000034343	Ube2f	4078.4465384297	-0.242039331594858	0.0516505295207971	-4.68609584142599	2.78465901326954e-06	1.50549601447997e-05	ubiquitin-conjugating enzyme E2F (putative) [Source:MGI Symbol;Acc:MGI:1915171]
ENSMUSG00000083064	Gm7785	13.2315734530741	-0.368344688407937	0.680912540697953	-0.540957415809047	0.588536934772057	0.721850239045142	predicted gene 7785 [Source:MGI Symbol;Acc:MGI:3645449]
ENSMUSG00000097285	Gm26683	0.12971635262812	0	4.99745499518674	0	1	NA	predicted gene, 26683 [Source:MGI Symbol;Acc:MGI:5477177]
ENSMUSG00000026307	Scly	1073.8956859095	0.255734734844609	0.084722021981319	3.01851547996575	0.00254016424065851	0.00809273460624667	selenocysteine lyase [Source:MGI Symbol;Acc:MGI:1355310]	NM_016717
ENSMUSG00000090322	Gm17090	0.9693914183133	-1.07977991076205	2.65388029385824	-0.406868355464616	0.68410467880628	NA	predicted gene 17090 [Source:MGI Symbol;Acc:MGI:4937917]
ENSMUSG00000049515	Espnl	0.905594741285932	-1.66873242790594	2.73380425973962	-0.610406696807501	0.541592433082648	NA	espin-like [Source:MGI Symbol;Acc:MGI:2685402]	NM_001033292
ENSMUSG00000026308	Klhl30	0.32031053794772	1.40306907925595	4.60209495422972	0.304876169051316	0.760460466574929	NA	kelch-like 30 [Source:MGI Symbol;Acc:MGI:1918038]	NM_027551
ENSMUSG00000047443	Erfe	0.545575000143159	-1.14412123468762	3.42600434746071	-0.333952067380073	0.738415728844828	NA	erythroferrone [Source:MGI Symbol;Acc:MGI:3606476]	NM_173395
ENSMUSG00000026309	Ilkap	795.034157098318	0.186318051649516	0.10326687691111	1.80423827293523	0.0711939618215312	0.147930784742122	integrin-linked kinase-associated serine/threonine phosphatase 2C [Source:MGI Symbol;Acc:MGI:1914694]	NM_001355152
ENSMUSG00000100253	1700020N18Rik	0.18675700594527	-1.54905582801982	4.99575549053083	-0.310074388339454	0.756504388193965	NA	RIKEN cDNA 1700020N18 gene [Source:MGI Symbol;Acc:MGI:1914336]		NR_026924
ENSMUSG00000067071	Hes6	262.991713460762	-0.262609760480633	0.188831476684692	-1.39070966923134	0.164313484332188	0.287869090656768	hairy and enhancer of split 6 [Source:MGI Symbol;Acc:MGI:1859852]
ENSMUSG00000055866	Per2	35.4556223343179	1.22239876624761	0.512040235139797	2.38730998534495	0.0169721738249288	0.0439454457049449	period circadian clock 2 [Source:MGI Symbol;Acc:MGI:1195265]	NM_011066
ENSMUSG00000101911	Gm28381	0	NA	NA	NA	NA	NA	predicted gene 28381 [Source:MGI Symbol;Acc:MGI:5579087]
ENSMUSG00000100151	Gm28382	0	NA	NA	NA	NA	NA	predicted gene 28382 [Source:MGI Symbol;Acc:MGI:5579088]
ENSMUSG00000101958	Gm19085	0	NA	NA	NA	NA	NA	predicted gene, 19085 [Source:MGI Symbol;Acc:MGI:5011270]
ENSMUSG00000034292	Traf3ip1	95.623945020653	-0.326816824472554	0.287828510697531	-1.13545674707671	0.256183994685637	0.403158572593733	TRAF3 interacting protein 1 [Source:MGI Symbol;Acc:MGI:1921269]
ENSMUSG00000026311	Asb1	226.896082903045	0.079372719020026	0.18738547980734	0.423579879837183	0.67187223137315	0.786558556530688	ankyrin repeat and SOCS box-containing 1 [Source:MGI Symbol;Acc:MGI:1929735]	NM_001039126
ENSMUSG00000101705	Gm28380	0	NA	NA	NA	NA	NA	predicted gene 28380 [Source:MGI Symbol;Acc:MGI:5579086]
ENSMUSG00000100980	Gm29100	0	NA	NA	NA	NA	NA	predicted gene 29100 [Source:MGI Symbol;Acc:MGI:5579806]
ENSMUSG00000007805	Twist2	0	NA	NA	NA	NA	NA	twist basic helix-loop-helix transcription factor 2 [Source:MGI Symbol;Acc:MGI:104685]	NM_007855
ENSMUSG00000101414	Gm29101	0	NA	NA	NA	NA	NA	predicted gene 29101 [Source:MGI Symbol;Acc:MGI:5579807]
ENSMUSG00000102745	Gm37600	0.332607521792189	-1.58121571456623	4.54323083507936	-0.348037722925565	0.72781185358545	NA	predicted gene, 37600 [Source:MGI Symbol;Acc:MGI:5610828]
ENSMUSG00000026313	Hdac4	551.067217647039	0.861250019106596	0.11425181788358	7.53817344056781	4.76599718235549e-14	5.52736841522688e-13	histone deacetylase 4 [Source:MGI Symbol;Acc:MGI:3036234]	NM_207225
ENSMUSG00000103101	Gm37048	0	NA	NA	NA	NA	NA	predicted gene, 37048 [Source:MGI Symbol;Acc:MGI:5610276]
ENSMUSG00000096941	Gm26720	0	NA	NA	NA	NA	NA	predicted gene, 26720 [Source:MGI Symbol;Acc:MGI:5477214]
ENSMUSG00000102565	Gm37036	0	NA	NA	NA	NA	NA	predicted gene, 37036 [Source:MGI Symbol;Acc:MGI:5610264]
ENSMUSG00000101265	Gm29099	0	NA	NA	NA	NA	NA	predicted gene 29099 [Source:MGI Symbol;Acc:MGI:5579805]
ENSMUSG00000101522	Gm7837	0	NA	NA	NA	NA	NA	predicted gene 7837 [Source:MGI Symbol;Acc:MGI:3644044]
ENSMUSG00000026260	Ndufa10	1544.42537101838	0.0159121066125975	0.0762524882271673	0.208676555776029	0.83470074300166	0.899259035226538	NADH:ubiquinone oxidoreductase subunit A10 [Source:MGI Symbol;Acc:MGI:1914523]	NM_024197
ENSMUSG00000098288	Mir6900	0	NA	NA	NA	NA	NA	microRNA 6900 [Source:MGI Symbol;Acc:MGI:5531090]		NR_105865
ENSMUSG00000067064	Olfr1416	0	NA	NA	NA	NA	NA	olfactory receptor 1416 [Source:MGI Symbol;Acc:MGI:3031250]
ENSMUSG00000057464	Olfr1415	0	NA	NA	NA	NA	NA	olfactory receptor 1415 [Source:MGI Symbol;Acc:MGI:3031249]
ENSMUSG00000042849	Olfr1414	0	NA	NA	NA	NA	NA	olfactory receptor 1414 [Source:MGI Symbol;Acc:MGI:3031248]
ENSMUSG00000058904	Olfr1413	0	NA	NA	NA	NA	NA	olfactory receptor 1413 [Source:MGI Symbol;Acc:MGI:3031247]
ENSMUSG00000097001	1700054K02Rik	0	NA	NA	NA	NA	NA	RIKEN cDNA 1700054K02 gene [Source:MGI Symbol;Acc:MGI:1925600]
ENSMUSG00000099363	Gm28478	0	NA	NA	NA	NA	NA	predicted gene 28478 [Source:MGI Symbol;Acc:MGI:5579184]
ENSMUSG00000046300	Olfr1412	0	NA	NA	NA	NA	NA	olfactory receptor 1412 [Source:MGI Symbol;Acc:MGI:3031246]
ENSMUSG00000107778	Gm44098	0	NA	NA	NA	NA	NA	predicted gene, 44098 [Source:MGI Symbol;Acc:MGI:5690490]
ENSMUSG00000062497	Olfr1411	0	NA	NA	NA	NA	NA	olfactory receptor 1411 [Source:MGI Symbol;Acc:MGI:3031245]
ENSMUSG00000108131	Gm44099	0	NA	NA	NA	NA	NA	predicted gene, 44099 [Source:MGI Symbol;Acc:MGI:5690491]
ENSMUSG00000063583	Olfr1410	0	NA	NA	NA	NA	NA	olfactory receptor 1410 [Source:MGI Symbol;Acc:MGI:3031244]	NM_146491
ENSMUSG00000061616	Olfr12	0	NA	NA	NA	NA	NA	olfactory receptor 12 [Source:MGI Symbol;Acc:MGI:107863]
ENSMUSG00000073616	Cops9	783.403845238484	-0.0630121708181021	0.0982010013499349	-0.641665257501408	0.521090551845088	0.665622140764067	COP9 signalosome subunit 9 [Source:MGI Symbol;Acc:MGI:1914165]
ENSMUSG00000044055	Otos	2.02050775708523	-2.08323829246856	2.14866559564688	-0.96954979718069	0.332270947108885	NA	otospiralin [Source:MGI Symbol;Acc:MGI:2672814]	NM_153114
ENSMUSG00000100546	Gm29483	0	NA	NA	NA	NA	NA	predicted gene 29483 [Source:MGI Symbol;Acc:MGI:5580189]
ENSMUSG00000099665	Gm29482	0	NA	NA	NA	NA	NA	predicted gene 29482 [Source:MGI Symbol;Acc:MGI:5580188]
ENSMUSG00000100781	Gm29481	0	NA	NA	NA	NA	NA	predicted gene 29481 [Source:MGI Symbol;Acc:MGI:5580187]
ENSMUSG00000034220	Gpc1	215.82417819535	-0.530229955230263	0.175526485952736	-3.02079741614059	0.00252109975074711	0.00803986365174594	glypican 1 [Source:MGI Symbol;Acc:MGI:1194891]	NM_016696
ENSMUSG00000101995	Gm29480	0.488534346826008	-0.162629679522425	3.703455165133	-0.0439129602684375	0.964973784466852	NA	predicted gene 29480 [Source:MGI Symbol;Acc:MGI:5580186]
ENSMUSG00000065470	Mir149	0	NA	NA	NA	NA	NA	microRNA 149 [Source:MGI Symbol;Acc:MGI:2676834]		NR_029559
ENSMUSG00000034212	Ankmy1	2.8494194208218	-2.0755188287816	1.6743277619856	-1.23961322024562	0.215118488449585	NA	ankyrin repeat and MYND domain containing 1 [Source:MGI Symbol;Acc:MGI:3045261]
ENSMUSG00000047067	Dusp28	89.8980330794675	-0.470438057050229	0.27295911726744	-1.72347442268911	0.0848027666322475	0.170522036840882	dual specificity phosphatase 28 [Source:MGI Symbol;Acc:MGI:1914696]	NM_175118
ENSMUSG00000097251	5033417F24Rik	6.00061396219723	-0.782487958895967	1.08094159652231	-0.723894761209534	0.469130346462057	NA	RIKEN cDNA 5033417F24 gene [Source:MGI Symbol;Acc:MGI:1923245]		NR_138578
ENSMUSG00000026269	Rnpepl1	2063.14593936282	-0.332772816086285	0.0661831087011155	-5.02806263738826	4.95460048684892e-07	2.90408266159858e-06	arginyl aminopeptidase (aminopeptidase B)-like 1 [Source:MGI Symbol;Acc:MGI:1914170]	NM_181405
ENSMUSG00000100632	9430060I03Rik	0.85248448338571	2.24460135852623	3.01410451812532	0.744699244843142	0.456453555790351	NA	RIKEN cDNA 9430060I03 gene [Source:MGI Symbol;Acc:MGI:3702484]		NR_015525
ENSMUSG00000026270	Capn10	133.506449112796	-0.444028012181646	0.235349690826679	-1.88667344589225	0.0592042613812836	0.127135416361061	calpain 10 [Source:MGI Symbol;Acc:MGI:1344392]	NM_011796
ENSMUSG00000026271	Gpr35	8.97033124598861	-1.85078951130111	1.10478541997798	-1.67524795117046	0.0938855929221751	0.184847462164536	G protein-coupled receptor 35 [Source:MGI Symbol;Acc:MGI:1929509]
ENSMUSG00000100021	Gm18697	0	NA	NA	NA	NA	NA	predicted gene, 18697 [Source:MGI Symbol;Acc:MGI:5010882]
ENSMUSG00000045091	Aqp12	0	NA	NA	NA	NA	NA	aquaporin 12 [Source:MGI Symbol;Acc:MGI:2664636]	NM_177587
ENSMUSG00000014602	Kif1a	8.74079600668596	-0.121756869630971	0.812414824465	-0.149870319896183	0.880866928495496	0.928338798893457	kinesin family member 1A [Source:MGI Symbol;Acc:MGI:108391]	NM_008440
ENSMUSG00000101378	Gm28086	0	NA	NA	NA	NA	NA	predicted gene 28086 [Source:MGI Symbol;Acc:MGI:5578792]
ENSMUSG00000026272	Agxt	0.136971493563317	0	4.99745499518544	0	1	NA	alanine-glyoxylate aminotransferase [Source:MGI Symbol;Acc:MGI:1329033]	NM_016702
ENSMUSG00000034159	2310007B03Rik	0	NA	NA	NA	NA	NA	RIKEN cDNA 2310007B03 gene [Source:MGI Symbol;Acc:MGI:1919124]	NM_172411
ENSMUSG00000084989	Crocc2	0.746343170733844	-0.133492860777229	3.11972264296456	-0.0427899772046322	0.965868953705093	NA	ciliary rootlet coiled-coil, rootletin family member 2 [Source:MGI Symbol;Acc:MGI:3045962]	NM_001310428
ENSMUSG00000047793	Sned1	8.44476315782175	0.81225280854572	0.886329737983787	0.916422831973825	0.359445164591795	0.515285562997607	sushi, nidogen and EGF-like domains 1 [Source:MGI Symbol;Acc:MGI:3045960]	NM_172463
ENSMUSG00000098997	Mir6901	0	NA	NA	NA	NA	NA	microRNA 6901 [Source:MGI Symbol;Acc:MGI:5531114]		NR_105866
ENSMUSG00000026273	Mterf4	195.941103128906	0.0538307466210932	0.186996204583767	0.287870797917608	0.773445641013041	0.859794812952701	mitochondrial transcription termination factor 4 [Source:MGI Symbol;Acc:MGI:1918355]	NM_001310756
ENSMUSG00000101172	Gm28535	1.05274022012033	-2.55897876721477	2.68231145726743	-0.954019996552413	0.340073520484618	NA	predicted gene 28535 [Source:MGI Symbol;Acc:MGI:5579241]		NR_151531
ENSMUSG00000100351	Gm7867	1.10798679322502	-1.1010695729391	2.68164483252215	-0.410594855659359	0.681369636483372	NA	predicted gene 7867 [Source:MGI Symbol;Acc:MGI:3644627]
ENSMUSG00000026274	Pask	55.2824144006834	-0.47102676856727	0.389379733446011	-1.20968486058245	0.226399841339254	0.367889149544909	PAS domain containing serine/threonine kinase [Source:MGI Symbol;Acc:MGI:2155936]
ENSMUSG00000026275	Ppp1r7	874.81701444744	-0.0923667618625909	0.093113407623541	-0.99198132921986	0.321206633347852	0.475169831067972	protein phosphatase 1, regulatory subunit 7 [Source:MGI Symbol;Acc:MGI:1913635]	NM_023200
ENSMUSG00000106302	Mir6902	0.12971635262812	0	4.99745499518674	0	1	NA	microRNA 6902 [Source:MGI Symbol;Acc:MGI:5562723]		NR_105867
ENSMUSG00000098689	Mir6345	0	NA	NA	NA	NA	NA	microRNA 6345 [Source:MGI Symbol;Acc:MGI:5531201]		NR_105763
ENSMUSG00000064389	Gm26446	0	NA	NA	NA	NA	NA	predicted gene, 26446 [Source:MGI Symbol;Acc:MGI:5456223]
ENSMUSG00000034107	Ano7	4.51918086366957	-3.87712871807928	1.8766588763194	-2.06597414532965	0.0388309209305849	NA	anoctamin 7 [Source:MGI Symbol;Acc:MGI:3052714]	NM_001271884
ENSMUSG00000034088	Hdlbp	7427.35364432151	-0.00678671984984163	0.0502802907780968	-0.134977736699925	0.892629476766087	0.935505660454617	high density lipoprotein (HDL) binding protein [Source:MGI Symbol;Acc:MGI:99256]	NM_001357556
ENSMUSG00000090489	Gm17415	0.786052373928897	-2.55901957106085	2.91829463714055	-0.876888693311744	0.380547098092247	NA	predicted gene, 17415 [Source:MGI Symbol;Acc:MGI:4937049]
ENSMUSG00000026276	Sept2	62.1990476107012	0.236993859511728	0.321920582644432	0.736187346472009	0.461616691753108	0.614105801163685	septin 2 [Source:MGI Symbol;Acc:MGI:97298]
ENSMUSG00000116048	Sept2	0	NA	NA	NA	NA	NA	septin 2 [Source:MGI Symbol;Acc:MGI:97298]	NM_001159719
ENSMUSG00000034066	Farp2	100.748238809598	0.429814925815899	0.258419593277367	1.6632443398151	0.0962635353214945	0.188758850350368	FERM, RhoGEF and pleckstrin domain protein 2 [Source:MGI Symbol;Acc:MGI:2385126]	NM_145519
ENSMUSG00000103854	Gm37250	0	NA	NA	NA	NA	NA	predicted gene, 37250 [Source:MGI Symbol;Acc:MGI:5610478]
ENSMUSG00000026277	Stk25	1377.02865052376	-0.12644194425752	0.0784064963073859	-1.61264627565827	0.106821378684371	0.205556662221514	serine/threonine kinase 25 (yeast) [Source:MGI Symbol;Acc:MGI:1891699]	NM_021537
ENSMUSG00000100927	Gm28536	0	NA	NA	NA	NA	NA	predicted gene 28536 [Source:MGI Symbol;Acc:MGI:5579242]
ENSMUSG00000026278	Bok	1.64065247925635	1.20946244995722	2.00932720677339	0.601924089755095	0.547224668099536	NA	BCL2-related ovarian killer [Source:MGI Symbol;Acc:MGI:1858494]	NM_016778
ENSMUSG00000026279	Thap4	288.44746048139	-0.0539393698584946	0.153413458104921	-0.351594772223991	0.725142186350433	0.825907462617231	THAP domain containing 4 [Source:MGI Symbol;Acc:MGI:1914276]	NM_025920
ENSMUSG00000101952	Gm10550	0.163181965969016	1.29447940586551	4.99180992427251	0.259320652329157	0.795387846035455	NA	predicted gene 10550 [Source:MGI Symbol;Acc:MGI:3704193]
ENSMUSG00000026280	Atg4b	895.13204780856	0.111744567543648	0.0917483516465849	1.21794632315672	0.223244371237948	0.363669129581368	autophagy related 4B, cysteine peptidase [Source:MGI Symbol;Acc:MGI:1913865]
ENSMUSG00000026281	Dtymk	203.872523776395	-0.554816778131391	0.188522582319505	-2.94297251451338	0.00325077278156635	0.0101021390377285	deoxythymidylate kinase [Source:MGI Symbol;Acc:MGI:108396]	NM_001105667
ENSMUSG00000026283	Ing5	658.672878789132	0.426146286241703	0.115681180699106	3.68379959182934	0.000229782925921186	0.000915529334996739	inhibitor of growth family, member 5 [Source:MGI Symbol;Acc:MGI:1922816]	NM_025454
ENSMUSG00000088961	Gm22089	0.12971635262812	0	4.99745499518674	0	1	NA	predicted gene, 22089 [Source:MGI Symbol;Acc:MGI:5451866]
ENSMUSG00000073609	D2hgdh	199.962854481514	-0.966565033991178	0.199247517216052	-4.85107692932049	1.22792903433755e-06	6.90226488701433e-06	D-2-hydroxyglutarate dehydrogenase [Source:MGI Symbol;Acc:MGI:2138209]
ENSMUSG00000094651	Gal3st2	0.300153459532334	1.29497411029295	4.72116885064787	0.274290996839745	0.783861002777667	NA	galactose-3-O-sulfotransferase 2 [Source:MGI Symbol;Acc:MGI:2685834]
ENSMUSG00000101660	Gm18666	0	NA	NA	NA	NA	NA	predicted gene, 18666 [Source:MGI Symbol;Acc:MGI:5010851]
ENSMUSG00000093805	Gal3st2b	0	NA	NA	NA	NA	NA	galactose-3-O-sulfotransferase 2B [Source:MGI Symbol;Acc:MGI:3711964]	NM_001205249
ENSMUSG00000099624	Gm7889	0	NA	NA	NA	NA	NA	predicted gene 7889 [Source:MGI Symbol;Acc:MGI:3648247]
ENSMUSG00000073608	Gal3st2c	0	NA	NA	NA	NA	NA	galactose-3-O-sulfotransferase 2C [Source:MGI Symbol;Acc:MGI:3646771]	NM_001039219
ENSMUSG00000034000	Neu4	0	NA	NA	NA	NA	NA	sialidase 4 [Source:MGI Symbol;Acc:MGI:2661364]	NM_001310769
ENSMUSG00000026285	Pdcd1	1.05606050559702	-2.12537279726029	2.59559122078241	-0.818839569283034	0.41287795175503	NA	programmed cell death 1 [Source:MGI Symbol;Acc:MGI:104879]	NM_008798
ENSMUSG00000100990	Gm7891	0	NA	NA	NA	NA	NA	predicted gene 7891 [Source:MGI Symbol;Acc:MGI:3645230]
ENSMUSG00000100347	Gm7895	1.37276734616161	0.865151033928067	2.24098374470603	0.386058594120483	0.699453274262064	NA	predicted gene 7895 [Source:MGI Symbol;Acc:MGI:3648340]
ENSMUSG00000077413	Gm23389	0	NA	NA	NA	NA	NA	predicted gene, 23389 [Source:MGI Symbol;Acc:MGI:5453166]
ENSMUSG00000100518	4930440C22Rik	0	NA	NA	NA	NA	NA	RIKEN cDNA 4930440C22 gene [Source:MGI Symbol;Acc:MGI:1921939]
ENSMUSG00000089310	Gm23181	0	NA	NA	NA	NA	NA	predicted gene, 23181 [Source:MGI Symbol;Acc:MGI:5452958]
ENSMUSG00000099592	Gm5264	0	NA	NA	NA	NA	NA	predicted gene 5264 [Source:MGI Symbol;Acc:MGI:3646340]
ENSMUSG00000051185	Fam174a	1635.63151125888	-0.285733841794966	0.0723563987596562	-3.94897820639303	7.84854960304812e-05	0.000340845315205398	family with sequence similarity 174, member A [Source:MGI Symbol;Acc:MGI:1914948]	NM_026321
ENSMUSG00000103973	BC055308	13.8032927292552	-0.565127446504231	0.801408684531761	-0.705167609750096	0.480705935739674	0.631566035213711	cDNA sequence BC055308 [Source:MGI Symbol;Acc:MGI:3039612]
ENSMUSG00000081051	Gm15427	32.5627957372495	0.1071883728122	0.494491998634788	0.216764625328883	0.828391781385654	0.895573550325123	predicted pseudogene 15427 [Source:MGI Symbol;Acc:MGI:3642341]
ENSMUSG00000040710	St8sia4	2267.34654329756	-0.0325783591981786	0.0707913938419108	-0.460202256660345	0.645371051351529	0.767884081730044	ST8 alpha-N-acetyl-neuraminide alpha-2,8-sialyltransferase 4 [Source:MGI Symbol;Acc:MGI:106018]	NM_009183
ENSMUSG00000103197	Gm37642	0.386230213548472	-0.0653550340417867	4.28629497019813	-0.015247442020717	0.987834772792863	NA	predicted gene, 37642 [Source:MGI Symbol;Acc:MGI:5610870]
ENSMUSG00000100777	4930598F16Rik	0	NA	NA	NA	NA	NA	RIKEN cDNA 4930598F16 gene [Source:MGI Symbol;Acc:MGI:1922631]		NR_040479
ENSMUSG00000102718	Gm37761	0	NA	NA	NA	NA	NA	predicted gene, 37761 [Source:MGI Symbol;Acc:MGI:5610989]
ENSMUSG00000095955	Gm22360	0.52320170711179	-0.0742595329931674	3.62451276640485	-0.0204881422080975	0.983653971239616	NA	predicted gene, 22360 [Source:MGI Symbol;Acc:MGI:5452137]
ENSMUSG00000100062	1700063A18Rik	0	NA	NA	NA	NA	NA	RIKEN cDNA 1700063A18 gene [Source:MGI Symbol;Acc:MGI:1920704]		NR_040467
ENSMUSG00000080345	Gm24586	0	NA	NA	NA	NA	NA	predicted gene, 24586 [Source:MGI Symbol;Acc:MGI:5454363]
ENSMUSG00000096585	Gm22917	0	NA	NA	NA	NA	NA	predicted gene, 22917 [Source:MGI Symbol;Acc:MGI:5452694]
ENSMUSG00000102658	Gm37076	0	NA	NA	NA	NA	NA	predicted gene, 37076 [Source:MGI Symbol;Acc:MGI:5610304]
ENSMUSG00000100336	Gm29601	0	NA	NA	NA	NA	NA	predicted gene 29601 [Source:MGI Symbol;Acc:MGI:5580307]
ENSMUSG00000100589	4930533P14Rik	0	NA	NA	NA	NA	NA	RIKEN cDNA 4930533P14 gene [Source:MGI Symbol;Acc:MGI:1922409]		NR_040478
ENSMUSG00000095610	Gm26245	0	NA	NA	NA	NA	NA	predicted gene, 26245 [Source:MGI Symbol;Acc:MGI:5456022]
ENSMUSG00000100362	Gm1833	0	NA	NA	NA	NA	NA	predicted gene 1833 [Source:MGI Symbol;Acc:MGI:3037691]
ENSMUSG00000077255	Gm26078	0	NA	NA	NA	NA	NA	predicted gene, 26078 [Source:MGI Symbol;Acc:MGI:5455855]
ENSMUSG00000040693	Slco4c1	0	NA	NA	NA	NA	NA	solute carrier organic anion transporter family, member 4C1 [Source:MGI Symbol;Acc:MGI:2442784]	NM_172658
ENSMUSG00000097814	Panct2	0.136971493563317	0	4.99745499518544	0	1	NA	pluripotency-associated noncoding transcript 2 [Source:MGI Symbol;Acc:MGI:3643517]
ENSMUSG00000045463	Slco6b1	0	NA	NA	NA	NA	NA	solute carrier organic anion transporter family, member 6b1 [Source:MGI Symbol;Acc:MGI:1915104]		NR_120500
ENSMUSG00000097480	Gm9499	0	NA	NA	NA	NA	NA	predicted gene 9499 [Source:MGI Symbol;Acc:MGI:3779909]
ENSMUSG00000100454	Gm28901	0.1905941853196	1.40767639516576	4.98425051127216	0.282424888552897	0.777617733132933	NA	predicted gene 28901 [Source:MGI Symbol;Acc:MGI:5579607]
ENSMUSG00000044757	Gm6430	3.40718859180807	0.385024527461495	1.36586223318293	0.281891187930612	0.778026946666385	NA	predicted gene 6430 [Source:MGI Symbol;Acc:MGI:3648857]
ENSMUSG00000026331	Slco6c1	0	NA	NA	NA	NA	NA	solute carrier organic anion transporter family, member 6c1 [Source:MGI Symbol;Acc:MGI:1921691]	NM_028942
ENSMUSG00000100484	Gm7133	0	NA	NA	NA	NA	NA	predicted gene 7133 [Source:MGI Symbol;Acc:MGI:3643070]
ENSMUSG00000101348	Gm7135	0.377351191264871	-0.0341821414498279	4.32365631027691	-0.00790584149081885	0.993692116843955	NA	predicted gene 7135 [Source:MGI Symbol;Acc:MGI:3647710]
ENSMUSG00000103179	Gm37171	0	NA	NA	NA	NA	NA	predicted gene, 37171 [Source:MGI Symbol;Acc:MGI:5610399]
ENSMUSG00000044768	D1Ertd622e	4003.93195500863	-0.204159558308605	0.0554495100620457	-3.68190013004911	0.000231502101460639	0.000921761959469081	DNA segment, Chr 1, ERATO Doi 622, expressed [Source:MGI Symbol;Acc:MGI:1277184]	NM_133825
ENSMUSG00000040648	Ppip5k2	1829.10388685323	-0.408159994668525	0.0677397175138678	-6.02541624985321	1.6867494440347e-09	1.3131036915187e-08	diphosphoinositol pentakisphosphate kinase 2 [Source:MGI Symbol;Acc:MGI:2142810]
ENSMUSG00000026333	Gin1	91.394349480505	-0.33313333405987	0.279648494773855	-1.19125738305606	0.23355255863562	0.376365815846364	gypsy retrotransposon integrase 1 [Source:MGI Symbol;Acc:MGI:2182036]	NM_026250
ENSMUSG00000026335	Pam	2962.12539770316	0.0906331341925281	0.0564303519886473	1.60610612903428	0.108250593460284	0.207759464961205	peptidylglycine alpha-amidating monooxygenase [Source:MGI Symbol;Acc:MGI:97475]
ENSMUSG00000104140	Gm37140	1.13709541670388	-1.02468384213691	2.47266661779485	-0.414404366024374	0.678577991982985	NA	predicted gene, 37140 [Source:MGI Symbol;Acc:MGI:5610368]
ENSMUSG00000089169	Gm25413	0	NA	NA	NA	NA	NA	predicted gene, 25413 [Source:MGI Symbol;Acc:MGI:5455190]
ENSMUSG00000089782	Gm3531	46.0960831862526	0.138958318468931	0.380811461607386	0.364900567546984	0.715185630638975	0.817713778723731	predicted pseudogene 3531 [Source:MGI Symbol;Acc:MGI:3781708]
ENSMUSG00000089706	B230216N24Rik	65.7868893341417	0.483324361668814	0.311767657447248	1.5502710115163	0.121076482022715	0.227645460064074	RIKEN cDNA B230216N24 gene [Source:MGI Symbol;Acc:MGI:1925853]
ENSMUSG00000096085	Gm24465	0.353776151288617	2.32977789961474	4.31533347406966	0.539883629762127	0.589277288058519	NA	predicted gene, 24465 [Source:MGI Symbol;Acc:MGI:5454242]
ENSMUSG00000100182	1810006J02Rik	2.87150708161961	0.635453736996646	1.5178243603104	0.418660915988128	0.67546396335279	NA	RIKEN cDNA 1810006J02 gene [Source:MGI Symbol;Acc:MGI:1916280]
ENSMUSG00000100711	Gm29461	0.740006364837089	1.48738791514746	3.04761297979599	0.488050131367738	0.625514332598927	NA	predicted gene 29461 [Source:MGI Symbol;Acc:MGI:5580167]		NR_151613
ENSMUSG00000097608	Gm7952	0.300153459532334	1.29497411029295	4.72116885064787	0.274290996839745	0.783861002777667	NA	predicted gene 7952 [Source:MGI Symbol;Acc:MGI:3648772]
ENSMUSG00000099634	Gm29462	0.768623247722615	-1.66146541487429	3.00116661477849	-0.553606523107654	0.579848160804934	NA	predicted gene 29462 [Source:MGI Symbol;Acc:MGI:5580168]
ENSMUSG00000026336	Slco6d1	0	NA	NA	NA	NA	NA	solute carrier organic anion transporter family, member 6d1 [Source:MGI Symbol;Acc:MGI:1918116]	NM_027584
ENSMUSG00000089791	Gm3555	0.841298947033584	-1.09283787600981	3.03810445947186	-0.359710434775434	0.719063687864807	NA	predicted pseudogene 3555 [Source:MGI Symbol;Acc:MGI:3781732]
ENSMUSG00000096193	Gm26134	0	NA	NA	NA	NA	NA	predicted gene, 26134 [Source:MGI Symbol;Acc:MGI:5455911]
ENSMUSG00000100009	Gm7967	7.88547034201093	-1.58608032852683	1.12786062071604	-1.40627334565496	0.159642971824571	0.281771251530452	predicted gene 7967 [Source:MGI Symbol;Acc:MGI:3644984]
ENSMUSG00000099686	Gm29460	0.136971493563317	0	4.99745499518544	0	1	NA	predicted gene 29460 [Source:MGI Symbol;Acc:MGI:5580166]
ENSMUSG00000087804	Gm23434	0	NA	NA	NA	NA	NA	predicted gene, 23434 [Source:MGI Symbol;Acc:MGI:5453211]
ENSMUSG00000099453	Gm18248	0	NA	NA	NA	NA	NA	predicted gene, 18248 [Source:MGI Symbol;Acc:MGI:5010433]
ENSMUSG00000067028	Cntnap5b	0	NA	NA	NA	NA	NA	contactin associated protein-like 5B [Source:MGI Symbol;Acc:MGI:3664583]	NM_172851
ENSMUSG00000082431	Tdpx-ps1	2.31747449733343	0.162246015310806	1.65907995384714	0.0977927645588046	0.922096852890448	NA	thioredoxin peroxidase, pseudogene 1 [Source:MGI Symbol;Acc:MGI:1321403]
ENSMUSG00000104104	Gm37877	0	NA	NA	NA	NA	NA	predicted gene, 37877 [Source:MGI Symbol;Acc:MGI:5611105]
ENSMUSG00000100662	Gm19029	0	NA	NA	NA	NA	NA	predicted gene, 19029 [Source:MGI Symbol;Acc:MGI:5011214]
ENSMUSG00000087883	Gm23602	0	NA	NA	NA	NA	NA	predicted gene, 23602 [Source:MGI Symbol;Acc:MGI:5453379]
ENSMUSG00000099835	Gm29668	1.22581275945399	1.37647709654369	2.58334595385254	0.532827240769265	0.594153175073034	NA	predicted gene 29668 [Source:MGI Symbol;Acc:MGI:5580374]
ENSMUSG00000100794	Gm29667	0	NA	NA	NA	NA	NA	predicted gene 29667 [Source:MGI Symbol;Acc:MGI:5580373]
ENSMUSG00000099427	Gm18700	0	NA	NA	NA	NA	NA	predicted gene, 18700 [Source:MGI Symbol;Acc:MGI:5010885]
ENSMUSG00000099892	Gm18185	0	NA	NA	NA	NA	NA	predicted gene, 18185 [Source:MGI Symbol;Acc:MGI:5010370]
ENSMUSG00000100977	Gm29334	0	NA	NA	NA	NA	NA	predicted gene 29334 [Source:MGI Symbol;Acc:MGI:5580040]
ENSMUSG00000077039	Gm25537	0	NA	NA	NA	NA	NA	predicted gene, 25537 [Source:MGI Symbol;Acc:MGI:5455314]
ENSMUSG00000100684	Gm20268	0	NA	NA	NA	NA	NA	predicted gene, 20268 [Source:MGI Symbol;Acc:MGI:5012453]		NR_037989
ENSMUSG00000100088	Gm28801	0	NA	NA	NA	NA	NA	predicted gene 28801 [Source:MGI Symbol;Acc:MGI:5579507]
ENSMUSG00000100222	Psmb6-ps2	0.871938932081192	0.378917689787948	2.76780706557521	0.136901771261719	0.891108438755946	NA	proteasome (prosome, macropain) subunit, beta type 6, pseudogene 2 [Source:MGI Symbol;Acc:MGI:109264]
ENSMUSG00000100065	Gm18969	0	NA	NA	NA	NA	NA	predicted gene, 18969 [Source:MGI Symbol;Acc:MGI:5011154]
ENSMUSG00000100349	Gm28188	1.84554861775945	-2.55888595057264	2.34752869573773	-1.09003393876235	0.275698194263741	NA	predicted gene 28188 [Source:MGI Symbol;Acc:MGI:5578894]
ENSMUSG00000099375	Gm28187	32.5451432666987	-1.07634339681117	0.53151060218908	-2.02506477270283	0.0428607135767582	0.0967784212246357	predicted gene 28187 [Source:MGI Symbol;Acc:MGI:5578893]
ENSMUSG00000077295	Gm24122	0	NA	NA	NA	NA	NA	predicted gene, 24122 [Source:MGI Symbol;Acc:MGI:5453899]
ENSMUSG00000099770	Gm28623	0	NA	NA	NA	NA	NA	predicted gene 28623 [Source:MGI Symbol;Acc:MGI:5579329]
ENSMUSG00000088510	Gm23036	0	NA	NA	NA	NA	NA	predicted gene, 23036 [Source:MGI Symbol;Acc:MGI:5452813]
ENSMUSG00000101890	Gm3116	0	NA	NA	NA	NA	NA	predicted gene 3116 [Source:MGI Symbol;Acc:MGI:3781292]
ENSMUSG00000099989	Gm20281	0	NA	NA	NA	NA	NA	predicted gene, 20281 [Source:MGI Symbol;Acc:MGI:5012466]
ENSMUSG00000087908	Gm22034	0	NA	NA	NA	NA	NA	predicted gene, 22034 [Source:MGI Symbol;Acc:MGI:5451811]
ENSMUSG00000100955	Gm18728	0	NA	NA	NA	NA	NA	predicted gene, 18728 [Source:MGI Symbol;Acc:MGI:5010913]
ENSMUSG00000088594	Gm23965	0	NA	NA	NA	NA	NA	predicted gene, 23965 [Source:MGI Symbol;Acc:MGI:5453742]
ENSMUSG00000099469	Gm29141	0	NA	NA	NA	NA	NA	predicted gene 29141 [Source:MGI Symbol;Acc:MGI:5579847]
ENSMUSG00000102325	Gm37789	0	NA	NA	NA	NA	NA	predicted gene, 37789 [Source:MGI Symbol;Acc:MGI:5611017]
ENSMUSG00000101297	Gm18447	0	NA	NA	NA	NA	NA	predicted gene, 18447 [Source:MGI Symbol;Acc:MGI:5010632]
ENSMUSG00000100059	Gm29140	0	NA	NA	NA	NA	NA	predicted gene 29140 [Source:MGI Symbol;Acc:MGI:5579846]
ENSMUSG00000088161	Gm23537	0	NA	NA	NA	NA	NA	predicted gene, 23537 [Source:MGI Symbol;Acc:MGI:5453314]
ENSMUSG00000099464	Gm5260	0	NA	NA	NA	NA	NA	predicted gene 5260 [Source:MGI Symbol;Acc:MGI:3644614]
ENSMUSG00000100935	Gm29592	0	NA	NA	NA	NA	NA	predicted gene 29592 [Source:MGI Symbol;Acc:MGI:5580298]
ENSMUSG00000099801	Gm29011	0	NA	NA	NA	NA	NA	predicted gene 29011 [Source:MGI Symbol;Acc:MGI:5579717]
ENSMUSG00000050840	Cdh20	0	NA	NA	NA	NA	NA	cadherin 20 [Source:MGI Symbol;Acc:MGI:1346069]	NM_011800
ENSMUSG00000103991	Gm38031	0	NA	NA	NA	NA	NA	predicted gene, 38031 [Source:MGI Symbol;Acc:MGI:5611259]
ENSMUSG00000084704	n-R5s216	0	NA	NA	NA	NA	NA	nuclear encoded rRNA 5S 216 [Source:MGI Symbol;Acc:MGI:4422081]
ENSMUSG00000103060	Gm36969	0	NA	NA	NA	NA	NA	predicted gene, 36969 [Source:MGI Symbol;Acc:MGI:5610197]
ENSMUSG00000089866	Gm15699	0	NA	NA	NA	NA	NA	predicted gene 15699 [Source:MGI Symbol;Acc:MGI:3783139]
ENSMUSG00000099669	Gm29012	0	NA	NA	NA	NA	NA	predicted gene 29012 [Source:MGI Symbol;Acc:MGI:5579718]
ENSMUSG00000099702	Gm29013	0	NA	NA	NA	NA	NA	predicted gene 29013 [Source:MGI Symbol;Acc:MGI:5579719]
ENSMUSG00000047496	Rnf152	7.48249843178092	-1.32919369325247	0.93333902115435	-1.42412742114706	0.154409589921168	0.274580898297827	ring finger protein 152 [Source:MGI Symbol;Acc:MGI:2443787]	NM_178779
ENSMUSG00000099582	Gm29014	0	NA	NA	NA	NA	NA	predicted gene 29014 [Source:MGI Symbol;Acc:MGI:5579720]
ENSMUSG00000097482	Gm17634	0	NA	NA	NA	NA	NA	predicted gene, 17634 [Source:MGI Symbol;Acc:MGI:4937268]		NR_151538
ENSMUSG00000101214	AC124553.1	0.31647335857339	-1.54929939086534	4.62734532680583	-0.33481386874033	0.737765498004521	NA	novel transcript
ENSMUSG00000067017	Gm3608	16.1988241032487	0.45141255821562	0.633856350643929	0.712168550109239	0.476360409418188	0.627185399541295	predicted gene 3608 [Source:MGI Symbol;Acc:MGI:3804932]
ENSMUSG00000056536	Pign	1292.15889740547	-0.324367252858201	0.0773997349585293	-4.19080573120821	2.77965585822684e-05	0.000129114157344984	phosphatidylinositol glycan anchor biosynthesis, class N [Source:MGI Symbol;Acc:MGI:1351629]	NM_013784
ENSMUSG00000100672	Gm28404	0.12971635262812	0	4.99745499518674	0	1	NA	predicted gene 28404 [Source:MGI Symbol;Acc:MGI:5579110]
ENSMUSG00000101219	Gm20302	1.10011932202246	1.44997122403988	2.51858511847444	0.575708644271732	0.564812131516267	NA	predicted gene, 20302 [Source:MGI Symbol;Acc:MGI:5012487]
ENSMUSG00000076999	Gm22426	0	NA	NA	NA	NA	NA	predicted gene, 22426 [Source:MGI Symbol;Acc:MGI:5452203]
ENSMUSG00000101656	Gm8004	0.195636028228872	-1.5828303111927	4.99337361276769	-0.316986156843045	0.751254106266807	NA	predicted gene 8004 [Source:MGI Symbol;Acc:MGI:3648439]
ENSMUSG00000026319	Relch	1074.45048702668	-0.728158467334848	0.0842723677217262	-8.64053647738108	5.59496729228676e-18	8.31836233045009e-17	RAB11 binding and LisH domain, coiled-coil and HEAT repeat containing [Source:MGI Symbol;Acc:MGI:1922832]
ENSMUSG00000104044	Gm37566	0.507067543892991	-0.0473696081448901	3.65885578798292	-0.0129465633219188	0.989670425573481	NA	predicted gene, 37566 [Source:MGI Symbol;Acc:MGI:5610794]
ENSMUSG00000101330	Gm10193	0.266687846191437	0	4.94311029168757	0	1	NA	predicted gene 10193 [Source:MGI Symbol;Acc:MGI:3708520]
ENSMUSG00000026321	Tnfrsf11a	3299.6062174536	-1.02340383815438	0.0571907508911145	-17.8945690029991	1.29998692537386e-71	1.26350968030367e-69	tumor necrosis factor receptor superfamily, member 11a, NFKB activator [Source:MGI Symbol;Acc:MGI:1314891]	NM_009399
ENSMUSG00000102690	Gm37779	0	NA	NA	NA	NA	NA	predicted gene, 37779 [Source:MGI Symbol;Acc:MGI:5611007]
ENSMUSG00000089206	Gm26214	0.1905941853196	1.40767639516576	4.98425051127216	0.282424888552897	0.777617733132933	NA	predicted gene, 26214 [Source:MGI Symbol;Acc:MGI:5455991]
ENSMUSG00000099448	Gm18801	0.549412179517489	0.869346696835041	3.42378007128364	0.253914293189138	0.79956177222567	NA	predicted gene, 18801 [Source:MGI Symbol;Acc:MGI:5010986]
ENSMUSG00000099843	Gm7160	73.0722610685814	0.466537766246353	0.29233051144976	1.59592566623526	0.110505390394386	0.211370569025772	predicted gene 7160 [Source:MGI Symbol;Acc:MGI:3646078]		NR_151625
ENSMUSG00000038866	Zcchc2	6116.39116248339	0.231011979234905	0.0479052131536986	4.82227223358193	1.41932054776741e-06	7.91319812248404e-06	zinc finger, CCHC domain containing 2 [Source:MGI Symbol;Acc:MGI:2444114]	NM_001122676
ENSMUSG00000102501	Gm37372	0.12971635262812	0	4.99745499518674	0	1	NA	predicted gene, 37372 [Source:MGI Symbol;Acc:MGI:5610600]
ENSMUSG00000097612	Gm26509	0.12971635262812	0	4.99745499518674	0	1	NA	predicted gene, 26509 [Source:MGI Symbol;Acc:MGI:5477003]
ENSMUSG00000101583	Gm20753	0.812262846334596	-1.13959770789251	2.77759553124939	-0.410282092936659	0.68159902648113	NA	predicted gene, 20753 [Source:MGI Symbol;Acc:MGI:5434109]		NR_040630
ENSMUSG00000044340	Phlpp1	2227.13022748418	0.249148538451904	0.0732449117124232	3.40158152459955	0.000669971423335243	0.00242313463413446	PH domain and leucine rich repeat protein phosphatase 1 [Source:MGI Symbol;Acc:MGI:2138327]	NM_133821
ENSMUSG00000103291	Gm38235	0.163181965969016	1.29447940586551	4.99180992427251	0.259320652329157	0.795387846035455	NA	predicted gene, 38235 [Source:MGI Symbol;Acc:MGI:5611463]
ENSMUSG00000100247	A530053M12Rik	0	NA	NA	NA	NA	NA	RIKEN cDNA A530053M12 gene [Source:MGI Symbol;Acc:MGI:3045369]
ENSMUSG00000099604	Gm6651	0	NA	NA	NA	NA	NA	predicted gene 6651 [Source:MGI Symbol;Acc:MGI:3647491]
ENSMUSG00000057329	Bcl2	242.692447692477	1.66733960513559	0.176321271948865	9.45625894542736	3.19157879714491e-21	5.76520419611864e-20	B cell leukemia/lymphoma 2 [Source:MGI Symbol;Acc:MGI:88138]	NM_009741
ENSMUSG00000054006	D630008O14Rik	0	NA	NA	NA	NA	NA	RIKEN cDNA D630008O14 gene [Source:MGI Symbol;Acc:MGI:3698880]
ENSMUSG00000098344	Mir3473f	0	NA	NA	NA	NA	NA	microRNA 3473f [Source:MGI Symbol;Acc:MGI:5531228]		NR_106164
ENSMUSG00000103348	Gm37053	0.195636028228872	-1.5828303111927	4.99337361276769	-0.316986156843045	0.751254106266807	NA	predicted gene, 37053 [Source:MGI Symbol;Acc:MGI:5610281]
ENSMUSG00000009905	Kdsr	278.622705949021	0.246073220313576	0.167762731068515	1.46679312351609	0.142432340895565	0.258161728645576	3-ketodihydrosphingosine reductase [Source:MGI Symbol;Acc:MGI:1918000]	NM_027534
ENSMUSG00000009907	Vps4b	5304.14431536088	0.180943166015359	0.0469994059329452	3.84990325778826	0.000118164487764571	0.000496603513599797	vacuolar protein sorting 4B [Source:MGI Symbol;Acc:MGI:1100499]
ENSMUSG00000067006	Serpinb5	0.292898318597136	1.29488734958783	4.76328259732795	0.27184768552557	0.785739137658753	NA	serine (or cysteine) peptidase inhibitor, clade B, member 5 [Source:MGI Symbol;Acc:MGI:109579]	NM_001360854
ENSMUSG00000083613	Pou2f3-rs1	0	NA	NA	NA	NA	NA	POU domain, class 2, transcription factor 3, related sequence 1 [Source:MGI Symbol;Acc:MGI:103144]
ENSMUSG00000059956	Serpinb12	4.7090950121339	0.445679152115033	1.20176349927043	0.370854292367506	0.710746060694085	NA	serine (or cysteine) peptidase inhibitor, clade B (ovalbumin), member 12 [Source:MGI Symbol;Acc:MGI:1919119]	NM_027971
ENSMUSG00000048775	Serpinb13	0	NA	NA	NA	NA	NA	serine (or cysteine) peptidase inhibitor, clade B (ovalbumin), member 13 [Source:MGI Symbol;Acc:MGI:3042250]	NM_172852
ENSMUSG00000084228	Gm8080	0	NA	NA	NA	NA	NA	predicted gene 8080 [Source:MGI Symbol;Acc:MGI:3646133]
ENSMUSG00000044594	Serpinb3a	0	NA	NA	NA	NA	NA	serine (or cysteine) peptidase inhibitor, clade B (ovalbumin), member 3A [Source:MGI Symbol;Acc:MGI:3573933]	NM_009126
ENSMUSG00000058017	Serpinb3d	0	NA	NA	NA	NA	NA	serine (or cysteine) peptidase inhibitor, clade B (ovalbumin), member 3D [Source:MGI Symbol;Acc:MGI:2683295]	NM_201376
ENSMUSG00000083884	Gm15388	0	NA	NA	NA	NA	NA	predicted gene 15388 [Source:MGI Symbol;Acc:MGI:3705340]
ENSMUSG00000073602	Serpinb3b	0	NA	NA	NA	NA	NA	serine (or cysteine) peptidase inhibitor, clade B (ovalbumin), member 3B [Source:MGI Symbol;Acc:MGI:2683293]	NM_198680
ENSMUSG00000080729	Gm8084	0	NA	NA	NA	NA	NA	predicted gene 8084 [Source:MGI Symbol;Acc:MGI:3645945]
ENSMUSG00000081114	Gm15390	0	NA	NA	NA	NA	NA	predicted gene 15390 [Source:MGI Symbol;Acc:MGI:3705482]
ENSMUSG00000073601	Serpinb3c	0	NA	NA	NA	NA	NA	serine (or cysteine) peptidase inhibitor, clade B, member 3C [Source:MGI Symbol;Acc:MGI:1277952]	NM_201363
ENSMUSG00000084189	Gm8089	0	NA	NA	NA	NA	NA	predicted gene 8089 [Source:MGI Symbol;Acc:MGI:3642979]
ENSMUSG00000026327	Serpinb11	0	NA	NA	NA	NA	NA	serine (or cysteine) peptidase inhibitor, clade B (ovalbumin), member 11 [Source:MGI Symbol;Acc:MGI:1914207]
ENSMUSG00000087210	Gm15391	0	NA	NA	NA	NA	NA	predicted gene 15391 [Source:MGI Symbol;Acc:MGI:3705314]
ENSMUSG00000067001	Serpinb7	0	NA	NA	NA	NA	NA	serine (or cysteine) peptidase inhibitor, clade B, member 7 [Source:MGI Symbol;Acc:MGI:2151053]
ENSMUSG00000089278	Gm24553	0	NA	NA	NA	NA	NA	predicted gene, 24553 [Source:MGI Symbol;Acc:MGI:5454330]
ENSMUSG00000062345	Serpinb2	85.9710835273696	0.736808796985363	0.269048970029257	2.73856761802597	0.00617074695362531	0.0179740960240842	serine (or cysteine) peptidase inhibitor, clade B, member 2 [Source:MGI Symbol;Acc:MGI:97609]	NM_001174170
ENSMUSG00000092572	Serpinb10	0.382393034174142	-2.5590892691253	4.18456890685179	-0.611553860407235	0.540832972894432	NA	serine (or cysteine) peptidase inhibitor, clade B (ovalbumin), member 10 [Source:MGI Symbol;Acc:MGI:2138648]	NM_001160307
ENSMUSG00000026315	Serpinb8	507.988442723708	0.731056803763538	0.119510807491696	6.11707693309939	9.53073617152769e-10	7.57341719938845e-09	serine (or cysteine) peptidase inhibitor, clade B, member 8 [Source:MGI Symbol;Acc:MGI:894657]	NM_011459
ENSMUSG00000086161	Gm15389	0	NA	NA	NA	NA	NA	predicted gene 15389 [Source:MGI Symbol;Acc:MGI:3705287]
ENSMUSG00000096241	Gm24267	0	NA	NA	NA	NA	NA	predicted gene, 24267 [Source:MGI Symbol;Acc:MGI:5454044]
ENSMUSG00000077237	Gm22438	0	NA	NA	NA	NA	NA	predicted gene, 22438 [Source:MGI Symbol;Acc:MGI:5452215]
ENSMUSG00000100457	D830032E09Rik	0	NA	NA	NA	NA	NA	RIKEN cDNA D830032E09 gene [Source:MGI Symbol;Acc:MGI:2442347]		NR_102306
ENSMUSG00000101477	Gm18448	0	NA	NA	NA	NA	NA	predicted gene, 18448 [Source:MGI Symbol;Acc:MGI:5010633]
ENSMUSG00000099484	Gm28282	0	NA	NA	NA	NA	NA	predicted gene 28282 [Source:MGI Symbol;Acc:MGI:5578988]
ENSMUSG00000100041	Gm5702	0	NA	NA	NA	NA	NA	predicted gene 5702 [Source:MGI Symbol;Acc:MGI:3646157]
ENSMUSG00000104478	Gm38212	0	NA	NA	NA	NA	NA	predicted gene, 38212 [Source:MGI Symbol;Acc:MGI:5611440]
ENSMUSG00000101231	Gm28283	0	NA	NA	NA	NA	NA	predicted gene 28283 [Source:MGI Symbol;Acc:MGI:5578989]
ENSMUSG00000101097	Gm6679	0	NA	NA	NA	NA	NA	predicted gene 6679 [Source:MGI Symbol;Acc:MGI:3648541]
ENSMUSG00000100831	Gm17847	0	NA	NA	NA	NA	NA	predicted gene, 17847 [Source:MGI Symbol;Acc:MGI:5010032]
ENSMUSG00000100884	Gm28281	0	NA	NA	NA	NA	NA	predicted gene 28281 [Source:MGI Symbol;Acc:MGI:5578987]
ENSMUSG00000089037	Gm22159	0	NA	NA	NA	NA	NA	predicted gene, 22159 [Source:MGI Symbol;Acc:MGI:5451936]
ENSMUSG00000084741	Gm25293	0	NA	NA	NA	NA	NA	predicted gene, 25293 [Source:MGI Symbol;Acc:MGI:5455070]
ENSMUSG00000100025	Gm8141	0.332607521792189	-1.58121571456623	4.54323083507936	-0.348037722925565	0.72781185358545	NA	predicted gene 8141 [Source:MGI Symbol;Acc:MGI:3647473]
ENSMUSG00000026312	Cdh7	0	NA	NA	NA	NA	NA	cadherin 7, type 2 [Source:MGI Symbol;Acc:MGI:2442792]
ENSMUSG00000100290	Gm18552	0	NA	NA	NA	NA	NA	predicted gene, 18552 [Source:MGI Symbol;Acc:MGI:5010737]
ENSMUSG00000100758	Gm3332	0	NA	NA	NA	NA	NA	predicted gene 3332 [Source:MGI Symbol;Acc:MGI:3781510]
ENSMUSG00000099926	Gm6693	0	NA	NA	NA	NA	NA	predicted gene 6693 [Source:MGI Symbol;Acc:MGI:3648678]
ENSMUSG00000047216	Cdh19	0	NA	NA	NA	NA	NA	cadherin 19, type 2 [Source:MGI Symbol;Acc:MGI:3588198]	NM_001081386
ENSMUSG00000102788	Gm38255	0	NA	NA	NA	NA	NA	predicted gene, 38255 [Source:MGI Symbol;Acc:MGI:5611483]
ENSMUSG00000102160	Gm36944	0	NA	NA	NA	NA	NA	predicted gene, 36944 [Source:MGI Symbol;Acc:MGI:5610172]
ENSMUSG00000101253	Gm29088	0	NA	NA	NA	NA	NA	predicted gene 29088 [Source:MGI Symbol;Acc:MGI:5579794]
ENSMUSG00000101846	Gm19927	0	NA	NA	NA	NA	NA	predicted gene, 19927 [Source:MGI Symbol;Acc:MGI:5012112]
ENSMUSG00000100555	Gm8173	0.730023271692787	2.24173728844569	3.15602349250757	0.710304373135242	0.477515408534092	NA	predicted gene 8173 [Source:MGI Symbol;Acc:MGI:3648321]
ENSMUSG00000102728	Gm37934	0	NA	NA	NA	NA	NA	predicted gene, 37934 [Source:MGI Symbol;Acc:MGI:5611162]
ENSMUSG00000038702	Dsel	439.886166144772	-0.222628771831588	0.126332820532162	-1.76224017554418	0.0780287268213211	0.159356419476702	dermatan sulfate epimerase-like [Source:MGI Symbol;Acc:MGI:2442948]
ENSMUSG00000101875	Gm6028	0	NA	NA	NA	NA	NA	predicted gene 6028 [Source:MGI Symbol;Acc:MGI:3648170]
ENSMUSG00000099732	Gm17752	0	NA	NA	NA	NA	NA	predicted gene, 17752 [Source:MGI Symbol;Acc:MGI:5009836]
ENSMUSG00000101220	Gm6717	0	NA	NA	NA	NA	NA	predicted gene 6717 [Source:MGI Symbol;Acc:MGI:3647267]
ENSMUSG00000100020	Gm19086	0	NA	NA	NA	NA	NA	predicted gene, 19086 [Source:MGI Symbol;Acc:MGI:5011271]
ENSMUSG00000101054	Gm18406	0	NA	NA	NA	NA	NA	predicted gene, 18406 [Source:MGI Symbol;Acc:MGI:5010591]
ENSMUSG00000088691	Gm22331	0	NA	NA	NA	NA	NA	predicted gene, 22331 [Source:MGI Symbol;Acc:MGI:5452108]
ENSMUSG00000099884	Gm8204	0	NA	NA	NA	NA	NA	predicted gene 8204 [Source:MGI Symbol;Acc:MGI:3646498]
ENSMUSG00000100304	Gm28190	0	NA	NA	NA	NA	NA	predicted gene 28190 [Source:MGI Symbol;Acc:MGI:5578896]
ENSMUSG00000101453	Gm28189	0	NA	NA	NA	NA	NA	predicted gene 28189 [Source:MGI Symbol;Acc:MGI:5578895]
ENSMUSG00000102105	Gm17946	0	NA	NA	NA	NA	NA	predicted gene, 17946 [Source:MGI Symbol;Acc:MGI:5010131]
ENSMUSG00000099943	Gm18181	0	NA	NA	NA	NA	NA	predicted gene, 18181 [Source:MGI Symbol;Acc:MGI:5010366]
ENSMUSG00000084546	Gm24937	0	NA	NA	NA	NA	NA	predicted gene, 24937 [Source:MGI Symbol;Acc:MGI:5454714]
ENSMUSG00000097648	9330185C12Rik	0	NA	NA	NA	NA	NA	RIKEN cDNA 9330185C12 gene [Source:MGI Symbol;Acc:MGI:1924761]
ENSMUSG00000101687	Gm4854	0	NA	NA	NA	NA	NA	predicted gene 4854 [Source:MGI Symbol;Acc:MGI:3643638]
ENSMUSG00000100515	Gm17916	0	NA	NA	NA	NA	NA	predicted gene, 17916 [Source:MGI Symbol;Acc:MGI:5010101]
ENSMUSG00000070695	Cntnap5a	0	NA	NA	NA	NA	NA	contactin associated protein-like 5A [Source:MGI Symbol;Acc:MGI:3643623]	NM_001077425
ENSMUSG00000092948	Gm23393	0	NA	NA	NA	NA	NA	predicted gene, 23393 [Source:MGI Symbol;Acc:MGI:5453170]
ENSMUSG00000102033	Gm28263	0	NA	NA	NA	NA	NA	predicted gene 28263 [Source:MGI Symbol;Acc:MGI:5578969]
ENSMUSG00000094429	Gm19965	0	NA	NA	NA	NA	NA	predicted gene, 19965 [Source:MGI Symbol;Acc:MGI:5012150]
ENSMUSG00000101154	Gm17777	0	NA	NA	NA	NA	NA	predicted gene, 17777 [Source:MGI Symbol;Acc:MGI:5009941]
ENSMUSG00000065865	Gm24030	0	NA	NA	NA	NA	NA	predicted gene, 24030 [Source:MGI Symbol;Acc:MGI:5453807]
ENSMUSG00000098815	Gm27785	0	NA	NA	NA	NA	NA	predicted gene, 27785 [Source:MGI Symbol;Acc:MGI:5531167]
ENSMUSG00000101573	Gm28361	0	NA	NA	NA	NA	NA	predicted gene 28361 [Source:MGI Symbol;Acc:MGI:5579067]
ENSMUSG00000107979	Zfp813-ps	0	NA	NA	NA	NA	NA	zinc finger protein 813, pseudogene [Source:MGI Symbol;Acc:MGI:3645355]
ENSMUSG00000101373	Zfp813-ps	0	NA	NA	NA	NA	NA	zinc finger protein 813, pseudogene [Source:MGI Symbol;Acc:MGI:3645355]
ENSMUSG00000099615	Gm28362	0	NA	NA	NA	NA	NA	predicted gene 28362 [Source:MGI Symbol;Acc:MGI:5579068]
ENSMUSG00000100265	Gm28363	0	NA	NA	NA	NA	NA	predicted gene 28363 [Source:MGI Symbol;Acc:MGI:5579069]
ENSMUSG00000100527	Gm28359	0	NA	NA	NA	NA	NA	predicted gene 28359 [Source:MGI Symbol;Acc:MGI:5579065]
ENSMUSG00000099571	Gm18182	0	NA	NA	NA	NA	NA	predicted gene, 18182 [Source:MGI Symbol;Acc:MGI:5010367]
ENSMUSG00000101303	B020011L13Rik	0	NA	NA	NA	NA	NA	RIKEN cDNA B020011L13 gene [Source:MGI Symbol;Acc:MGI:3588191]
ENSMUSG00000100305	Gm28360	0	NA	NA	NA	NA	NA	predicted gene 28360 [Source:MGI Symbol;Acc:MGI:5579066]
ENSMUSG00000099534	Gm28169	0	NA	NA	NA	NA	NA	predicted gene 28169 [Source:MGI Symbol;Acc:MGI:5578875]
ENSMUSG00000100886	Gm7195	0	NA	NA	NA	NA	NA	predicted gene 7195 [Source:MGI Symbol;Acc:MGI:3779695]
ENSMUSG00000101415	Gm28168	0	NA	NA	NA	NA	NA	predicted gene 28168 [Source:MGI Symbol;Acc:MGI:5578874]
ENSMUSG00000100617	Gm7145	0	NA	NA	NA	NA	NA	predicted gene 7145 [Source:MGI Symbol;Acc:MGI:3648947]
ENSMUSG00000100703	Gm28358	0	NA	NA	NA	NA	NA	predicted gene 28358 [Source:MGI Symbol;Acc:MGI:5579064]
ENSMUSG00000100177	Gm29489	0	NA	NA	NA	NA	NA	predicted gene 29489 [Source:MGI Symbol;Acc:MGI:5580195]
ENSMUSG00000101363	Gm29490	0	NA	NA	NA	NA	NA	predicted gene 29490 [Source:MGI Symbol;Acc:MGI:5580196]
ENSMUSG00000101590	Gm29104	0	NA	NA	NA	NA	NA	predicted gene 29104 [Source:MGI Symbol;Acc:MGI:5579810]
ENSMUSG00000102030	Gm29106	1.41608248645426	1.36190492422264	2.81388125710778	0.483995165319255	0.628389300276217	NA	predicted gene 29106 [Source:MGI Symbol;Acc:MGI:5579812]
ENSMUSG00000099870	Gm7200	0.163181965969016	1.29447940586551	4.99180992427251	0.259320652329157	0.795387846035455	NA	predicted gene 7200 [Source:MGI Symbol;Acc:MGI:3644666]
ENSMUSG00000026374	Tsn	1957.36810008001	-0.0188876957798225	0.0664252127559424	-0.284345280898371	0.776145788413785	0.861232283157202	translin [Source:MGI Symbol;Acc:MGI:109263]	NM_011650
ENSMUSG00000026377	Nifk	764.432046443215	0.0724744804217776	0.0972906117052552	0.744927790580053	0.456315373824438	0.608669748944027	nucleolar protein interacting with the FHA domain of MKI67 [Source:MGI Symbol;Acc:MGI:1915199]	NM_026472
ENSMUSG00000099936	Gm28867	0	NA	NA	NA	NA	NA	predicted gene 28867 [Source:MGI Symbol;Acc:MGI:5579573]
ENSMUSG00000064302	Clasp1	1241.9710384557	0.000885107603963396	0.0832427457254752	0.0106328497005898	0.991516373243125	0.994724175405828	CLIP associating protein 1 [Source:MGI Symbol;Acc:MGI:1923957]	NM_001293300
ENSMUSG00000077257	Gm26080	0	NA	NA	NA	NA	NA	predicted gene, 26080 [Source:MGI Symbol;Acc:MGI:5455857]
ENSMUSG00000107722	2900060B14Rik	0.136971493563317	0	4.99745499518544	0	1	NA	RIKEN cDNA 2900060B14 gene [Source:MGI Symbol;Acc:MGI:1915454]		NR_027901
ENSMUSG00000080542	Gm22710	0	NA	NA	NA	NA	NA	predicted gene, 22710 [Source:MGI Symbol;Acc:MGI:5452487]
ENSMUSG00000100770	Gm28466	0	NA	NA	NA	NA	NA	predicted gene 28466 [Source:MGI Symbol;Acc:MGI:5579172]
ENSMUSG00000026380	Tfcp2l1	2.35991234900053	0.645217629301905	1.67581017440318	0.385018326751531	0.700223837481559	NA	transcription factor CP2-like 1 [Source:MGI Symbol;Acc:MGI:2444691]
ENSMUSG00000089601	Gm22094	0	NA	NA	NA	NA	NA	predicted gene, 22094 [Source:MGI Symbol;Acc:MGI:5451871]
ENSMUSG00000101624	Gm28882	0	NA	NA	NA	NA	NA	predicted gene 28882 [Source:MGI Symbol;Acc:MGI:5579588]
ENSMUSG00000088363	Gm23497	0	NA	NA	NA	NA	NA	predicted gene, 23497 [Source:MGI Symbol;Acc:MGI:5453274]
ENSMUSG00000100040	Gm28467	0	NA	NA	NA	NA	NA	predicted gene 28467 [Source:MGI Symbol;Acc:MGI:5579173]
ENSMUSG00000048402	Gli2	0	NA	NA	NA	NA	NA	GLI-Kruppel family member GLI2 [Source:MGI Symbol;Acc:MGI:95728]	NM_001081125
ENSMUSG00000098273	Mir6346	0	NA	NA	NA	NA	NA	microRNA 6346 [Source:MGI Symbol;Acc:MGI:5531211]		NR_105764
ENSMUSG00000097408	Gm26831	0	NA	NA	NA	NA	NA	predicted gene, 26831 [Source:MGI Symbol;Acc:MGI:5477325]
ENSMUSG00000096939	Gm8321	0.18675700594527	-1.54905582801982	4.99575549053083	-0.310074388339454	0.756504388193965	NA	predicted gene 8321 [Source:MGI Symbol;Acc:MGI:3646697]
ENSMUSG00000100767	Gm3508	0	NA	NA	NA	NA	NA	predicted gene 3508 [Source:MGI Symbol;Acc:MGI:3781685]
ENSMUSG00000099860	Gm29456	0	NA	NA	NA	NA	NA	predicted gene 29456 [Source:MGI Symbol;Acc:MGI:5580162]
ENSMUSG00000101179	Gm29455	0	NA	NA	NA	NA	NA	predicted gene 29455 [Source:MGI Symbol;Acc:MGI:5580161]
ENSMUSG00000037035	Inhbb	18.9733163860358	0.546727936201713	0.576528079937993	0.94831102807779	0.342971138301491	0.498255003372964	inhibin beta-B [Source:MGI Symbol;Acc:MGI:96571]	NM_008381
ENSMUSG00000004451	Ralb	2555.62700928544	-0.264760573929333	0.0592126719099544	-4.47134988827996	7.77274094084297e-06	3.95438195365386e-05	v-ral simian leukemia viral oncogene B [Source:MGI Symbol;Acc:MGI:1927244]	NM_022327
ENSMUSG00000101437	Gm29454	0.18675700594527	-1.54905582801982	4.99575549053083	-0.310074388339454	0.756504388193965	NA	predicted gene 29454 [Source:MGI Symbol;Acc:MGI:5580160]
ENSMUSG00000098447	Gm27184	1.70283265156695	-0.754893471925126	2.06803839621981	-0.365028750580745	0.715089944998554	NA	predicted gene 27184 [Source:MGI Symbol;Acc:MGI:5521027]
ENSMUSG00000098923	Tmem185b	824.303342839826	0.119051497274217	0.0959085662952792	1.24130202204969	0.21449419800182	0.352991209852881	transmembrane protein 185B [Source:MGI Symbol;Acc:MGI:1917634]	NM_146103
ENSMUSG00000101731	3830432H09Rik	0.136971493563317	0	4.99745499518544	0	1	NA	RIKEN cDNA 3830432H09 gene [Source:MGI Symbol;Acc:MGI:2443278]		NR_126486
ENSMUSG00000084505	Gm25322	0	NA	NA	NA	NA	NA	predicted gene, 25322 [Source:MGI Symbol;Acc:MGI:5455099]
ENSMUSG00000026383	Epb41l5	47.6245037101574	-1.32530697550943	0.393699833556792	-3.36628787352091	0.000761871542481063	0.00271926965450078	erythrocyte membrane protein band 4.1 like 5 [Source:MGI Symbol;Acc:MGI:103006]	NM_145506
ENSMUSG00000102687	Gm37219	0	NA	NA	NA	NA	NA	predicted gene, 37219 [Source:MGI Symbol;Acc:MGI:5610447]
ENSMUSG00000026384	Ptpn4	421.121659477424	0.498956262655218	0.129409862111944	3.85562780542648	0.000115433003250535	0.000486694540089014	protein tyrosine phosphatase, non-receptor type 4 [Source:MGI Symbol;Acc:MGI:1099792]
ENSMUSG00000091876	Gm3851	0	NA	NA	NA	NA	NA	predicted gene 3851 [Source:MGI Symbol;Acc:MGI:3782023]
ENSMUSG00000103146	Gm37745	0	NA	NA	NA	NA	NA	predicted gene, 37745 [Source:MGI Symbol;Acc:MGI:5610973]
ENSMUSG00000100436	Gm29657	0	NA	NA	NA	NA	NA	predicted gene 29657 [Source:MGI Symbol;Acc:MGI:5580363]
ENSMUSG00000090277	Gm8338	0	NA	NA	NA	NA	NA	predicted gene 8338 [Source:MGI Symbol;Acc:MGI:3647186]
ENSMUSG00000100042	Gm29658	0	NA	NA	NA	NA	NA	predicted gene 29658 [Source:MGI Symbol;Acc:MGI:5580364]
ENSMUSG00000100636	Gm3551	0.25943270525624	0	4.9974549951402	0	1	NA	predicted gene 3551 [Source:MGI Symbol;Acc:MGI:3781728]
ENSMUSG00000101224	Gm28209	0.31647335857339	-1.54929939086534	4.62734532680583	-0.33481386874033	0.737765498004521	NA	predicted gene 28209 [Source:MGI Symbol;Acc:MGI:5578915]
ENSMUSG00000036975	Tmem177	131.612234429186	-0.0528854500162321	0.230186466714225	-0.229750474783076	0.818285670637051	0.888703882735089	transmembrane protein 177 [Source:MGI Symbol;Acc:MGI:1913593]	NM_175106
ENSMUSG00000036962	Cfap221	0	NA	NA	NA	NA	NA	cilia and flagella associated protein 221 [Source:MGI Symbol;Acc:MGI:2684947]
ENSMUSG00000092245	Gm17973	0	NA	NA	NA	NA	NA	predicted gene, 17973 [Source:MGI Symbol;Acc:MGI:5010158]
ENSMUSG00000026387	Sctr	0	NA	NA	NA	NA	NA	secretin receptor [Source:MGI Symbol;Acc:MGI:2441720]	NM_001012322
ENSMUSG00000050777	Tmem37	270.706681596783	-0.0486428606771062	0.164528830132835	-0.295649465433101	0.767497793410631	0.85544640662217	transmembrane protein 37 [Source:MGI Symbol;Acc:MGI:2157899]	NM_019432
ENSMUSG00000026385	Dbi	1980.54074771442	-0.573863131985678	0.0693487425458707	-8.27503298428369	1.28420064889056e-16	1.76614881215952e-15	diazepam binding inhibitor [Source:MGI Symbol;Acc:MGI:94865]	NM_007830
ENSMUSG00000026388	3110009E18Rik	74.4036710633403	-0.483690168207719	0.286322664202454	-1.68931848114444	0.091158413568211	0.180624855973282	RIKEN cDNA 3110009E18 gene [Source:MGI Symbol;Acc:MGI:1920353]	NM_001172074
ENSMUSG00000026389	Steap3	2654.66978589652	0.183826190075972	0.0624804006600905	2.94214166576866	0.0032595077603578	0.0101220384050787	STEAP family member 3 [Source:MGI Symbol;Acc:MGI:1915678]	NM_001085409
ENSMUSG00000036907	C1ql2	1.37064434758823	3.32866006303018	2.39403422129536	1.39039786207781	0.164408095324073	NA	complement component 1, q subcomponent-like 2 [Source:MGI Symbol;Acc:MGI:3032521]	NM_207233
ENSMUSG00000101275	1700012E03Rik	0	NA	NA	NA	NA	NA	RIKEN cDNA 1700012E03 gene [Source:MGI Symbol;Acc:MGI:1923817]
ENSMUSG00000026390	Marco	23.9271244564931	0.281339723446616	0.496637597991356	0.566488974222835	0.571061426071817	0.707727092317	macrophage receptor with collagenous structure [Source:MGI Symbol;Acc:MGI:1309998]	NM_010766
ENSMUSG00000058665	En1	0	NA	NA	NA	NA	NA	engrailed 1 [Source:MGI Symbol;Acc:MGI:95389]	NM_010133
ENSMUSG00000099957	2610027F03Rik	0	NA	NA	NA	NA	NA	RIKEN cDNA 2610027F03 gene [Source:MGI Symbol;Acc:MGI:1917154]
ENSMUSG00000101386	Gm29346	0	NA	NA	NA	NA	NA	predicted gene 29346 [Source:MGI Symbol;Acc:MGI:5580052]
ENSMUSG00000101922	Gm29345	0	NA	NA	NA	NA	NA	predicted gene 29345 [Source:MGI Symbol;Acc:MGI:5580051]
ENSMUSG00000100761	Gm29344	0	NA	NA	NA	NA	NA	predicted gene 29344 [Source:MGI Symbol;Acc:MGI:5580050]
ENSMUSG00000099336	Gm29348	0	NA	NA	NA	NA	NA	predicted gene 29348 [Source:MGI Symbol;Acc:MGI:5580054]
ENSMUSG00000100979	Gm29347	0	NA	NA	NA	NA	NA	predicted gene 29347 [Source:MGI Symbol;Acc:MGI:5580053]
ENSMUSG00000102360	Gm37043	0	NA	NA	NA	NA	NA	predicted gene, 37043 [Source:MGI Symbol;Acc:MGI:5610271]
ENSMUSG00000097881	Celrr	0	NA	NA	NA	NA	NA	cerebellum expressed regulatory RNA [Source:MGI Symbol;Acc:MGI:2685664]		NR_038008
ENSMUSG00000101700	Gm29359	0	NA	NA	NA	NA	NA	predicted gene 29359 [Source:MGI Symbol;Acc:MGI:5580065]
ENSMUSG00000104332	Gm38283	0	NA	NA	NA	NA	NA	predicted gene, 38283 [Source:MGI Symbol;Acc:MGI:5611511]
ENSMUSG00000003721	Insig2	989.251750781073	0.282844196569315	0.0867921947691185	3.25886673705772	0.00111858197644244	0.00385203904314815	insulin induced gene 2 [Source:MGI Symbol;Acc:MGI:1920249]	NM_133748
ENSMUSG00000104253	Gm37174	2.53678102129562	2.18693653982896	2.02322672743871	1.08091520844898	0.279734832857241	NA	predicted gene, 37174 [Source:MGI Symbol;Acc:MGI:5610402]
ENSMUSG00000101791	2210011K15Rik	0	NA	NA	NA	NA	NA	RIKEN cDNA 2210011K15 gene [Source:MGI Symbol;Acc:MGI:1919615]
ENSMUSG00000026339	Ccdc93	2300.35983392856	0.152282359272946	0.0622828229147141	2.44501376377034	0.0144846614069591	0.038405584316823	coiled-coil domain containing 93 [Source:MGI Symbol;Acc:MGI:1918079]	NM_001025156
ENSMUSG00000085857	Gm15392	0.18675700594527	-1.54905582801982	4.99575549053083	-0.310074388339454	0.756504388193965	NA	predicted gene 15392 [Source:MGI Symbol;Acc:MGI:3705317]
ENSMUSG00000083582	Gm15393	0	NA	NA	NA	NA	NA	predicted gene 15393 [Source:MGI Symbol;Acc:MGI:3705387]
ENSMUSG00000050534	Htr5b	0	NA	NA	NA	NA	NA	5-hydroxytryptamine (serotonin) receptor 5B [Source:MGI Symbol;Acc:MGI:96284]	NM_010483
ENSMUSG00000081130	Gm8217	0	NA	NA	NA	NA	NA	predicted gene 8217 [Source:MGI Symbol;Acc:MGI:3646717]
ENSMUSG00000001674	Ddx18	650.041414359232	-0.0344102787451321	0.104411004015487	-0.32956563409761	0.741728193095816	0.836822666177999	DEAD (Asp-Glu-Ala-Asp) box polypeptide 18 [Source:MGI Symbol;Acc:MGI:1914192]	NM_025860
ENSMUSG00000102006	Gm28591	0	NA	NA	NA	NA	NA	predicted gene 28591 [Source:MGI Symbol;Acc:MGI:5579297]
ENSMUSG00000102488	Gm37920	0	NA	NA	NA	NA	NA	predicted gene, 37920 [Source:MGI Symbol;Acc:MGI:5611148]
ENSMUSG00000083584	Gm15394	0	NA	NA	NA	NA	NA	predicted gene 15394 [Source:MGI Symbol;Acc:MGI:3705608]
ENSMUSG00000100913	Gm8392	0.195636028228872	-1.5828303111927	4.99337361276769	-0.316986156843045	0.751254106266807	NA	predicted gene 8392 [Source:MGI Symbol;Acc:MGI:3648162]
ENSMUSG00000080410	Gm26472	0	NA	NA	NA	NA	NA	predicted gene, 26472 [Source:MGI Symbol;Acc:MGI:5456249]
ENSMUSG00000099960	Gm28590	0	NA	NA	NA	NA	NA	predicted gene 28590 [Source:MGI Symbol;Acc:MGI:5579296]		NR_151524
ENSMUSG00000089274	Gm24547	0	NA	NA	NA	NA	NA	predicted gene, 24547 [Source:MGI Symbol;Acc:MGI:5454324]
ENSMUSG00000103263	Gm36982	0	NA	NA	NA	NA	NA	predicted gene, 36982 [Source:MGI Symbol;Acc:MGI:5610210]
ENSMUSG00000089190	Gm25771	0	NA	NA	NA	NA	NA	predicted gene, 25771 [Source:MGI Symbol;Acc:MGI:5455548]
ENSMUSG00000099451	Gm29192	0	NA	NA	NA	NA	NA	predicted gene 29192 [Source:MGI Symbol;Acc:MGI:5579898]
ENSMUSG00000104180	Gm37970	0	NA	NA	NA	NA	NA	predicted gene, 37970 [Source:MGI Symbol;Acc:MGI:5611198]
ENSMUSG00000100762	Gm8403	0	NA	NA	NA	NA	NA	predicted gene 8403 [Source:MGI Symbol;Acc:MGI:3644366]
ENSMUSG00000100405	Gm28911	0	NA	NA	NA	NA	NA	predicted gene 28911 [Source:MGI Symbol;Acc:MGI:5579617]
ENSMUSG00000100525	Gm20058	0	NA	NA	NA	NA	NA	predicted gene, 20058 [Source:MGI Symbol;Acc:MGI:5012243]
ENSMUSG00000101495	Gm28912	0	NA	NA	NA	NA	NA	predicted gene 28912 [Source:MGI Symbol;Acc:MGI:5579618]
ENSMUSG00000036815	Dpp10	0.300153459532334	1.29497411029295	4.72116885064787	0.274290996839745	0.783861002777667	NA	dipeptidylpeptidase 10 [Source:MGI Symbol;Acc:MGI:2442409]	NM_199021
ENSMUSG00000102801	Gm37478	0	NA	NA	NA	NA	NA	predicted gene, 37478 [Source:MGI Symbol;Acc:MGI:5610706]
ENSMUSG00000102681	Gm37221	0	NA	NA	NA	NA	NA	predicted gene, 37221 [Source:MGI Symbol;Acc:MGI:5610449]
ENSMUSG00000077472	Gm24791	0	NA	NA	NA	NA	NA	predicted gene, 24791 [Source:MGI Symbol;Acc:MGI:5454568]
ENSMUSG00000104410	Gm37066	0	NA	NA	NA	NA	NA	predicted gene, 37066 [Source:MGI Symbol;Acc:MGI:5610294]
ENSMUSG00000102521	Gm37781	0	NA	NA	NA	NA	NA	predicted gene, 37781 [Source:MGI Symbol;Acc:MGI:5611009]
ENSMUSG00000104205	Gm37396	0	NA	NA	NA	NA	NA	predicted gene, 37396 [Source:MGI Symbol;Acc:MGI:5610624]
ENSMUSG00000102902	Gm38263	0	NA	NA	NA	NA	NA	predicted gene, 38263 [Source:MGI Symbol;Acc:MGI:5611491]
[truncated: 52,533 more rows]
