# Supplementary material for: Metformin selectively dampens the acute inflammatory response through an AMPK-dependent mechanism
Source: Sci Rep. 2021 Sep 21;11:18721. doi: 10.1038/s41598-021-97441-x (PMC8455559; doi:10.1038/s41598-021-97441-x)
Supplement: Supplementary file 4 — Supplementary Table S3. [file 41598_2021_97441_MOESM4_ESM.csv]

Ensembl_ID	external_gene_name	baseMean	log2FC_MetLPS_vs_LPS	padj_MetLPS_vs_LPS	log2FC_LPS_vs_Untr	padj_LPS_vs_Untr	description
ENSMUSG00000037447	Arid5a	1436.37547574119	-0.839783750208944	3.52647484946432e-18	4.39406721206672	4.12406454796985e-290	AT rich interactive domain 5A (MRF1-like) [Source:MGI Symbol;Acc:MGI:2443039]
ENSMUSG00000026121	Sema4c	1516.62638654391	-2.29069292413441	2.75880185876053e-161	4.37182958056203	0	sema domain, immunoglobulin domain (Ig), transmembrane domain (TM) and short cytoplasmic domain, (semaphorin) 4C [Source:MGI Symbol;Acc:MGI:109252]
ENSMUSG00000025993	Slc40a1	2042.95330712311	0.823482205536734	3.96660608752551e-26	-2.20030767971807	1.14609409699077e-202	solute carrier family 40 (iron-regulated transporter), member 1 [Source:MGI Symbol;Acc:MGI:1315204]
ENSMUSG00000079445	B3gnt7	68.454771290094	-2.978375810858	3.15852166764503e-15	3.73277174069412	1.06201744700665e-21	UDP-GlcNAc:betaGal beta-1,3-N-acetylglucosaminyltransferase 7 [Source:MGI Symbol;Acc:MGI:2384394]
ENSMUSG00000062310	Glrp1	22.1593946027349	4.33849653564399	3.44348942611858e-06	-2.92919877563463	0.00236580933297664	glutamine repeat protein 1 [Source:MGI Symbol;Acc:MGI:108038]
ENSMUSG00000045382	Cxcr4	2159.18055105264	2.68276757373263	1.09906571055485e-52	-4.56935200127725	2.18859177690215e-156	chemokine (C-X-C motif) receptor 4 [Source:MGI Symbol;Acc:MGI:109563]
ENSMUSG00000016529	Il10	863.177901319225	-1.24440460105909	8.53877943312167e-40	5.74218137048899	1.57362769303364e-225	interleukin 10 [Source:MGI Symbol;Acc:MGI:96537]
ENSMUSG00000041782	Lad1	75.2702829232111	-1.54420433806848	8.8836298663183e-07	5.52479408966025	3.40033746824534e-23	ladinin [Source:MGI Symbol;Acc:MGI:109343]
ENSMUSG00000066755	Tnfsf18	75.96706506782	2.13568096308002	1.25231538351253e-10	3.90304328597582	1.98330038086776e-09	tumor necrosis factor (ligand) superfamily, member 18 [Source:MGI Symbol;Acc:MGI:2673064]
ENSMUSG00000026582	Sele	140.021259979446	-1.63073569792752	2.1837765123951e-12	9.63099031433143	1.31993741624271e-10	selectin, endothelial cell [Source:MGI Symbol;Acc:MGI:98278]
ENSMUSG00000026580	Selp	10.6198138387775	-4.16682010078496	0.000424803553213572	4.16215400539296	7.95409627005401e-05	selectin, platelet [Source:MGI Symbol;Acc:MGI:98280]
ENSMUSG00000040723	Rcsd1	3406.61706818292	-0.853848591932558	8.28001953285149e-49	3.67104078104911	0	RCSD domain containing 1 [Source:MGI Symbol;Acc:MGI:2676394]
ENSMUSG00000070524	Fcrlb	23.5116326156235	-1.73821319933807	0.00479651347533409	5.05339724658362	2.19408854727789e-08	Fc receptor-like B [Source:MGI Symbol;Acc:MGI:3576487]
ENSMUSG00000026656	Fcgr2b	2127.9123763427	-0.951390312940976	8.24645395728372e-51	2.77109022096955	0	Fc receptor, IgG, low affinity IIb [Source:MGI Symbol;Acc:MGI:95499]
ENSMUSG00000006403	Adamts4	2756.88931775255	-0.928387953510877	4.29263084127654e-53	11.7273546955372	6.1004167568827e-58	a disintegrin-like and metallopeptidase (reprolysin type) with thrombospondin type 1 motif, 4 [Source:MGI Symbol;Acc:MGI:1339949]
ENSMUSG00000015316	Slamf1	21.2205672933686	-3.40546727670487	2.70396818774421e-06	5.14982838821239	1.9215303789156e-08	signaling lymphocytic activation molecule family member 1 [Source:MGI Symbol;Acc:MGI:1351314]
ENSMUSG00000090222	Ifi203-ps	244.77153090594	-0.80230537903728	6.29582673385127e-06	2.80788644043702	3.85929740151377e-48	interferon activated gene 203, pseudogene [Source:MGI Symbol;Acc:MGI:3840117]
ENSMUSG00000026532	Spta1	57.9961582985371	1.35826417639015	0.000177524596181127	2.87748421253507	8.49201618819019e-09	spectrin alpha, erythrocytic 1 [Source:MGI Symbol;Acc:MGI:98385]
ENSMUSG00000037568	Vash2	242.687061371333	1.45402960884149	3.50380793016451e-09	-3.11757578113827	5.25197586291966e-44	vasohibin 2 [Source:MGI Symbol;Acc:MGI:2444826]
ENSMUSG00000026773	Pfkfb3	3931.84779577521	-1.91041260041048	1.28844442086098e-213	3.57243110678244	0	6-phosphofructo-2-kinase/fructose-2,6-biphosphatase 3 [Source:MGI Symbol;Acc:MGI:2181202]
ENSMUSG00000026770	Il2ra	29.9898731603838	-2.32979915339304	1.06654709965197e-05	5.94974928557161	6.35328564179954e-10	interleukin 2 receptor, alpha chain [Source:MGI Symbol;Acc:MGI:96549]
ENSMUSG00000043415	Otud1	1637.51711250264	1.09058364479461	6.3225513670548e-10	2.40791516274287	4.93082509450613e-42	OTU domain containing 1 [Source:MGI Symbol;Acc:MGI:1918448]
ENSMUSG00000026981	Il1rn	15120.1391494085	0.988541756691709	2.36402107705501e-143	4.38441467149713	0	interleukin 1 receptor antagonist [Source:MGI Symbol;Acc:MGI:96547]
ENSMUSG00000026923	Notch1	3258.87898226974	-0.887779226725157	9.59754899376974e-48	3.11582165976748	0	notch 1 [Source:MGI Symbol;Acc:MGI:97363]
ENSMUSG00000036067	Slc2a6	9021.87252059662	-0.832403703855519	3.67862198832146e-60	3.71013908577516	0	solute carrier family 2 (facilitated glucose transporter), member 6 [Source:MGI Symbol;Acc:MGI:2443286]
ENSMUSG00000050737	Ptges	302.106638174675	-1.66099832407065	2.43880470830526e-26	5.33216812380507	3.33756624631308e-92	prostaglandin E synthase [Source:MGI Symbol;Acc:MGI:1927593]
ENSMUSG00000026827	Gpd2	1680.48976825818	-0.739148635609916	2.06786394023649e-25	2.30622713191502	4.47164568870505e-208	glycerol phosphate dehydrogenase 2, mitochondrial [Source:MGI Symbol;Acc:MGI:99778]
ENSMUSG00000034903	Cobll1	132.186264044203	-1.39600338922005	2.50910955819448e-09	4.58869697937313	2.65942465730369e-42	Cobl-like 1 [Source:MGI Symbol;Acc:MGI:2442894]
ENSMUSG00000055612	Cdca7	112.756282528644	1.95581255143139	2.1690404192929e-08	-3.46661407171037	2.05900008861264e-27	cell division cycle associated 7 [Source:MGI Symbol;Acc:MGI:1914203]
ENSMUSG00000068735	Trp53i11	56.2159155405838	-1.16561984804878	0.00217591647211769	4.03899909447688	2.06541092381599e-17	transformation related protein 53 inducible protein 11 [Source:MGI Symbol;Acc:MGI:2670995]
ENSMUSG00000087006	Gm13889	438.157837169018	1.60407784872962	1.15759248804645e-33	7.34445377855937	4.65419025355751e-28	predicted gene 13889 [Source:MGI Symbol;Acc:MGI:3652053]
ENSMUSG00000005973	Rcn1	439.053923141452	-0.773897786179176	7.34485560958185e-09	2.35042472681451	1.83735242602199e-63	reticulocalbin 1 [Source:MGI Symbol;Acc:MGI:104559]
ENSMUSG00000027347	Rasgrp1	59.0389148540635	-1.12998255510857	0.00216341598824173	7.24047188679372	4.61723519194788e-11	RAS guanyl releasing protein 1 [Source:MGI Symbol;Acc:MGI:1314635]
ENSMUSG00000034226	Rhov	214.782021939971	3.62032327429119	1.27382181550361e-31	-4.44791122703263	1.53647675349162e-49	ras homolog family member V [Source:MGI Symbol;Acc:MGI:2444227]
ENSMUSG00000033902	Mapkbp1	1395.30579511261	-0.80578593747413	4.78611128228283e-25	2.7059986171297	4.13637200635117e-222	mitogen-activated protein kinase binding protein 1 [Source:MGI Symbol;Acc:MGI:1347004]
ENSMUSG00000027360	Hdc	257.371382257293	-1.06558344753575	1.64140068098253e-09	9.35149049701145	8.34454660608174e-19	histidine decarboxylase [Source:MGI Symbol;Acc:MGI:96062]
ENSMUSG00000027367	Stard7	3390.85770859644	-1.13718693465418	4.00233261447694e-95	2.50107913816236	0	START domain containing 7 [Source:MGI Symbol;Acc:MGI:2139090]
ENSMUSG00000027368	Dusp2	4270.01116554876	-1.05999828962596	3.40030748272837e-53	6.98545755653146	0	dual specificity phosphatase 2 [Source:MGI Symbol;Acc:MGI:101911]
ENSMUSG00000087528	9830144P21Rik	24.0637527241627	2.58312855387106	0.000752787523562455	-3.12687017626888	1.29989603439755e-05	RIKEN cDNA 9830144P21 gene [Source:MGI Symbol;Acc:MGI:3041171]
ENSMUSG00000027398	Il1b	26779.4979733202	-0.731386856460052	4.72844105300433e-54	10.335527899367	0	interleukin 1 beta [Source:MGI Symbol;Acc:MGI:96543]
ENSMUSG00000051379	Flrt3	281.337651100775	1.29948045787351	2.06225322564657e-16	3.16240383176322	4.94693659078901e-42	fibronectin leucine rich transmembrane protein 3 [Source:MGI Symbol;Acc:MGI:1918686]
ENSMUSG00000001768	Rin2	5834.80534200155	-1.09426017899594	1.65717872152328e-75	2.26201945544015	0	Ras and Rab interactor 2 [Source:MGI Symbol;Acc:MGI:1921280]
ENSMUSG00000051413	Plagl2	8724.84357156774	-0.85501882317923	9.35253348476307e-76	3.20380451702557	0	pleiomorphic adenoma gene-like 2 [Source:MGI Symbol;Acc:MGI:1933165]
ENSMUSG00000027646	Src	3683.62315887271	-0.834918168630475	5.62058193530203e-52	4.81870314865429	0	Rous sarcoma oncogene [Source:MGI Symbol;Acc:MGI:98397]
ENSMUSG00000017652	Cd40	10787.5253916596	-0.797191391485259	3.11334021704441e-80	7.51510878686536	0	CD40 antigen [Source:MGI Symbol;Acc:MGI:88336]
ENSMUSG00000017929	B4galt5	10018.8024919536	-1.02363266866612	4.15370020062391e-25	2.29850267528969	1.30492619356837e-123	UDP-Gal:betaGlcNAc beta 1,4-galactosyltransferase, polypeptide 5 [Source:MGI Symbol;Acc:MGI:1927169]
ENSMUSG00000074570	Cass4	97.1802722114575	-1.12811877458536	5.4763980160031e-05	4.21381546557386	7.57707655744375e-30	Cas scaffolding protein family member 4 [Source:MGI Symbol;Acc:MGI:2444482]
ENSMUSG00000015647	Lama5	10.5302288237479	-4.214338582012	0.000389232102679039	5.19253138406802	7.11821314495618e-05	laminin, alpha 5 [Source:MGI Symbol;Acc:MGI:105382]
ENSMUSG00000040363	Bcor	5318.24415939426	-0.713357288858964	1.38426870016109e-38	3.88402871679024	0	BCL6 interacting corepressor [Source:MGI Symbol;Acc:MGI:1918708]
ENSMUSG00000001131	Timp1	62.2677442362696	-1.96752283700804	4.16487713319702e-08	4.48592721404694	2.2439924527256e-21	tissue inhibitor of metalloproteinase 1 [Source:MGI Symbol;Acc:MGI:98752]
ENSMUSG00000084616	Gm25047	46.3377165824469	1.90472755655536	7.02078374522053e-05	-2.08007987425152	5.07369929616781e-06	predicted gene, 25047 [Source:MGI Symbol;Acc:MGI:5454824]
ENSMUSG00000031431	Tsc22d3	784.052167024023	0.921608109475442	1.83893920815854e-15	-2.3424430974249	4.20383433110976e-109	TSC22 domain family, member 3 [Source:MGI Symbol;Acc:MGI:1196284]
ENSMUSG00000003617	Cp	182.10544591221	-1.38247324705508	6.23982437993807e-12	5.16649370249516	2.90897369115054e-55	ceruloplasmin [Source:MGI Symbol;Acc:MGI:88476]
ENSMUSG00000027669	Gnb4	1153.02713576308	-0.770609929678917	1.01883786417108e-19	2.17279087366972	8.04112133142061e-134	guanine nucleotide binding protein (G protein), beta 4 [Source:MGI Symbol;Acc:MGI:104581]
ENSMUSG00000025764	Jade1	294.658406719605	1.86305425685114	7.63456863355187e-25	-2.14590950102318	1.56549097959678e-34	jade family PHD finger 1 [Source:MGI Symbol;Acc:MGI:1925835]
ENSMUSG00000027737	Slc7a11	2910.60167405799	2.57135522917895	0	3.30881705499231	5.11802583375577e-230	solute carrier family 7 (cationic amino acid transporter, y+ system), member 11 [Source:MGI Symbol;Acc:MGI:1347355]
ENSMUSG00000103313	Gm38357	329.822712733152	-0.771263802421329	3.74419334671298e-07	5.73448000611719	3.80714378415736e-81	predicted gene, 38357 [Source:MGI Symbol;Acc:MGI:5611585]
ENSMUSG00000027765	P2ry1	399.247874521318	1.82532197452992	2.76323603782782e-31	-2.10805194780872	1.04178651361334e-43	purinergic receptor P2Y, G-protein coupled 1 [Source:MGI Symbol;Acc:MGI:105049]
ENSMUSG00000061175	Fnip2	12138.4249177215	1.53986780454701	2.4434516320944e-166	-2.69118254481426	0	folliculin interacting protein 2 [Source:MGI Symbol;Acc:MGI:2683054]
ENSMUSG00000003382	Etv3	12791.0240735353	-1.44032250374452	2.52811506411261e-134	2.24303589320592	0	ets variant 3 [Source:MGI Symbol;Acc:MGI:1350926]
ENSMUSG00000028100	Nudt17	168.591883389638	-2.51365612207698	1.93634075068746e-28	6.3551761843436	4.57194937781751e-46	nudix (nucleoside diphosphate linked moiety X)-type motif 17 [Source:MGI Symbol;Acc:MGI:1925623]
ENSMUSG00000050064	Zfp697	135.013456198635	-0.933456929863482	8.81610356655633e-05	2.40234243994826	7.08510136549279e-23	zinc finger protein 697 [Source:MGI Symbol;Acc:MGI:2139736]
ENSMUSG00000027962	Vcam1	1528.1996104571	-1.00864786516074	1.41394802859738e-37	10.095593168645	5.11866275374256e-74	vascular cell adhesion molecule 1 [Source:MGI Symbol;Acc:MGI:98926]
ENSMUSG00000033502	Cdc14a	517.179731414035	-0.912540531351101	9.2855971548537e-15	2.8269858601619	2.11007274816371e-103	CDC14 cell division cycle 14A [Source:MGI Symbol;Acc:MGI:2442676]
ENSMUSG00000053931	Cnn3	112.786721131908	-2.93118735481364	6.94670615090823e-26	5.61480390999536	3.28289040982534e-38	calponin 3, acidic [Source:MGI Symbol;Acc:MGI:1919244]
ENSMUSG00000039735	Fnbp1l	16513.6198877598	-0.750515379791401	6.47200564678303e-73	4.07050984055058	0	formin binding protein 1-like [Source:MGI Symbol;Acc:MGI:1925642]
ENSMUSG00000050315	Synpo2	41.5771560136504	-2.1546932056549	1.52249559424987e-06	5.97380527842268	5.60693910137133e-13	synaptopodin 2 [Source:MGI Symbol;Acc:MGI:2153070]
ENSMUSG00000028211	Trp53inp1	536.112921901858	1.59135739132019	1.40072680277968e-22	-3.58758821501316	4.6619978927642e-128	transformation related protein 53 inducible nuclear protein 1 [Source:MGI Symbol;Acc:MGI:1926609]
ENSMUSG00000028214	Gem	951.617282645289	0.781489876846358	4.76016496068758e-15	6.54478603440943	4.92320741850851e-113	GTP binding protein (gene overexpressed in skeletal muscle) [Source:MGI Symbol;Acc:MGI:99844]
ENSMUSG00000041153	Osgin2	1852.92768019481	0.823973733153758	4.6781894647245e-33	2.3182394921279	3.5892002908184e-183	oxidative stress induced growth inhibitor family member 2 [Source:MGI Symbol;Acc:MGI:2384798]
ENSMUSG00000035969	Rusc2	1408.27393726649	1.88370176111	1.71352720199328e-95	-2.12240302339789	1.01485222924593e-125	RUN and SH3 domain containing 2 [Source:MGI Symbol;Acc:MGI:2140371]
ENSMUSG00000028480	Glipr2	196.096392497965	-1.27069847139878	1.85582464488401e-11	3.4407798448451	1.50816436748718e-53	GLI pathogenesis-related 2 [Source:MGI Symbol;Acc:MGI:1917770]
ENSMUSG00000039813	Tbc1d2	806.307568346903	1.72268248279104	5.14886426520241e-39	-3.44107227107155	1.11337558085562e-171	TBC1 domain family, member 2 [Source:MGI Symbol;Acc:MGI:2652885]
ENSMUSG00000028389	Zfp37	13.2800424695427	-2.15134737499291	0.00993183333260022	3.4333687862415	8.23789821403344e-05	zinc finger protein 37 [Source:MGI Symbol;Acc:MGI:99181]
ENSMUSG00000058046	4933430I17Rik	74.604878318439	0.905802964297325	0.00695614636039285	2.29471232239696	1.94315461019825e-09	RIKEN cDNA 4933430I17 gene [Source:MGI Symbol;Acc:MGI:3045314]
ENSMUSG00000045672	Col27a1	499.563125771877	-1.23318930818314	1.07610434287143e-24	10.3600462282667	4.12853363716137e-23	collagen, type XXVII, alpha 1 [Source:MGI Symbol;Acc:MGI:2672118]
ENSMUSG00000048806	Ifnb1	1893.56303470606	2.12778658592129	1.11440522918582e-129	10.3691803995266	3.13957447413064e-23	interferon beta 1, fibroblast [Source:MGI Symbol;Acc:MGI:107657]
ENSMUSG00000028709	Mob3c	1867.88965783086	-0.706469258289244	3.42106733181755e-26	2.78924765079836	0	MOB kinase activator 3C [Source:MGI Symbol;Acc:MGI:2140623]
ENSMUSG00000042408	Zmym6	221.694642057169	0.708913697123974	0.00304928562591708	-2.17054881489775	1.74177690747362e-26	zinc finger, MYM-type 6 [Source:MGI Symbol;Acc:MGI:106505]
ENSMUSG00000000409	Lck	153.491973891073	-1.09945647499096	3.96646644893676e-07	4.3606437197149	5.91857447742835e-47	lymphocyte protein tyrosine kinase [Source:MGI Symbol;Acc:MGI:96756]
ENSMUSG00000070720	Tmem200b	329.471157141405	-0.903508263028709	2.29357767641042e-09	10.6538154463711	7.08900913191106e-13	transmembrane protein 200B [Source:MGI Symbol;Acc:MGI:3646343]
ENSMUSG00000028893	Sesn2	454.84591899236	2.41529136036132	6.50068677395629e-52	-2.01882037721858	4.75615931202389e-37	sestrin 2 [Source:MGI Symbol;Acc:MGI:2651874]
ENSMUSG00000028874	Fgr	102.127415811288	-1.39023857461957	6.02141513904018e-07	2.21061871391693	1.55481153697542e-15	FGR proto-oncogene, Src family tyrosine kinase [Source:MGI Symbol;Acc:MGI:95527]
ENSMUSG00000062585	Cnr2	353.894538367128	1.75481473461742	0.00026035285149654	-6.8959802384269	4.89415994794666e-68	cannabinoid receptor 2 (macrophage) [Source:MGI Symbol;Acc:MGI:104650]
ENSMUSG00000078515	Ddi2	1566.47135112948	0.837504222780326	1.02514798412739e-18	-2.65311937627617	8.88738177176895e-206	DNA-damage inducible protein 2 [Source:MGI Symbol;Acc:MGI:1917244]
ENSMUSG00000039911	Spsb1	465.916592498203	-2.0257037500145	6.85069102721856e-55	6.15250324053468	4.40862023804243e-126	splA/ryanodine receptor domain and SOCS box containing 1 [Source:MGI Symbol;Acc:MGI:1921896]
ENSMUSG00000047875	Gpr157	524.488250902353	2.33231647877884	3.71979697806596e-55	-2.37819483718138	3.52559223353681e-59	G protein-coupled receptor 157 [Source:MGI Symbol;Acc:MGI:2442046]
ENSMUSG00000028967	Errfi1	3706.91187859193	-1.92566200447053	6.27637697179506e-167	5.62901432798358	0	ERBB receptor feedback inhibitor 1 [Source:MGI Symbol;Acc:MGI:1921405]
ENSMUSG00000028965	Tnfrsf9	24.2798677086254	-2.88993754737658	6.76578221966395e-06	4.6992745698114	2.20351636146502e-09	tumor necrosis factor receptor superfamily, member 9 [Source:MGI Symbol;Acc:MGI:1101059]
ENSMUSG00000073700	Klhl21	328.556401142819	1.82417383293902	9.85143474294694e-17	-3.88289376211071	3.93633725735838e-83	kelch-like 21 [Source:MGI Symbol;Acc:MGI:1919288]
ENSMUSG00000058503	Fam133b	1063.59836244955	-0.956625946274461	9.44164063083452e-25	2.37115979339014	2.17996644808081e-131	family with sequence similarity 133, member B [Source:MGI Symbol;Acc:MGI:1915402]
ENSMUSG00000044674	Fzd1	429.068982952702	-0.73517577952718	2.62021746570603e-08	4.24122004223363	5.914050512712e-118	frizzled class receptor 1 [Source:MGI Symbol;Acc:MGI:1196625]
ENSMUSG00000012428	Steap4	28.57977670897	-4.25365742594726	1.24533631498461e-09	7.66305438148982	1.09392685607103e-06	STEAP family member 4 [Source:MGI Symbol;Acc:MGI:1923560]
ENSMUSG00000039899	Fgl2	4909.12666399631	-1.29125860776653	4.58232983270037e-89	4.38487685673374	0	fibrinogen-like protein 2 [Source:MGI Symbol;Acc:MGI:103266]
ENSMUSG00000044968	Napepld	126.888438278646	0.799690170161849	0.00903085743264989	-2.14007458381075	1.35139218799254e-16	N-acyl phosphatidylethanolamine phospholipase D [Source:MGI Symbol;Acc:MGI:2140885]
ENSMUSG00000029135	Fosl2	2234.99532149584	-2.45654165337108	2.824972259623e-55	2.77440590585219	2.37484081776086e-71	fos-like antigen 2 [Source:MGI Symbol;Acc:MGI:102858]
ENSMUSG00000050010	Shisa3	419.601855501019	-1.11783881024597	1.62821904527992e-17	9.07170195755863	2.00973547460033e-34	shisa family member 3 [Source:MGI Symbol;Acc:MGI:3041225]
ENSMUSG00000029380	Cxcl1	7824.08259065765	0.707513042998536	3.54175721564156e-55	9.74361213385028	2.87833617929636e-252	chemokine (C-X-C motif) ligand 1 [Source:MGI Symbol;Acc:MGI:108068]
ENSMUSG00000058427	Cxcl2	12419.2967754742	1.44447511691312	7.85147807032292e-212	8.32525270219058	0	chemokine (C-X-C motif) ligand 2 [Source:MGI Symbol;Acc:MGI:1340094]
ENSMUSG00000029378	Areg	24.4101778814713	1.83162416273593	0.00191193032262844	6.77145175385694	3.11658329747536e-05	amphiregulin [Source:MGI Symbol;Acc:MGI:88068]
ENSMUSG00000029417	Cxcl9	2063.85880655027	-1.29698105848335	2.28154773380542e-53	10.6181748438055	1.64349742110422e-81	chemokine (C-X-C motif) ligand 9 [Source:MGI Symbol;Acc:MGI:1352449]
ENSMUSG00000060183	Cxcl11	986.323085106219	-0.919232634982596	5.59514774976936e-20	9.43264155874928	4.35555222998921e-64	chemokine (C-X-C motif) ligand 11 [Source:MGI Symbol;Acc:MGI:1860203]
ENSMUSG00000107019	Gm43682	66.2791976176784	-1.25804015363462	0.000267127596075116	2.04015752089497	1.36879684860516e-09	predicted gene 43682 [Source:MGI Symbol;Acc:MGI:5663819]
ENSMUSG00000089809	Rasgef1b	16274.7313185045	0.847007379503652	1.68760286432359e-62	2.01861189798554	0	RasGEF domain family, member 1B [Source:MGI Symbol;Acc:MGI:2443755]
ENSMUSG00000029310	Nudt9	1943.87144079013	-0.766157887563959	2.43902345631021e-27	2.12936213894299	7.34214124154768e-187	nudix (nucleoside diphosphate linked moiety X)-type motif 9 [Source:MGI Symbol;Acc:MGI:1921417]
ENSMUSG00000029298	Gbp9	1850.89390601312	-1.14728601359901	3.96868035009575e-41	2.35051863282211	5.94023882384903e-160	guanylate-binding protein 9 [Source:MGI Symbol;Acc:MGI:3605620]
ENSMUSG00000079363	Gbp4	271.705131780512	-1.10131856225042	3.43785916778818e-11	6.18141697183065	1.58054846652682e-64	guanylate binding protein 4 [Source:MGI Symbol;Acc:MGI:97072]
ENSMUSG00000029438	Bcl7a	90.699161583122	1.79962592081872	8.75948530898444e-07	-2.94052917546906	1.96926960806446e-18	B cell CLL/lymphoma 7A [Source:MGI Symbol;Acc:MGI:1924295]
ENSMUSG00000004814	Ccl24	69.8889184564619	-2.50545205305139	2.46715237096499e-13	5.97428465968189	5.93423987010879e-22	chemokine (C-C motif) ligand 24 [Source:MGI Symbol;Acc:MGI:1928953]
ENSMUSG00000039747	Orai2	1977.79112934127	-0.702730070225667	1.07043687179283e-24	2.61115873079033	4.1357834657871e-274	ORAI calcium release-activated calcium modulator 2 [Source:MGI Symbol;Acc:MGI:2443195]
ENSMUSG00000037411	Serpine1	14211.5944509158	-1.29900291971545	1.91082075426054e-147	9.60896570117122	0	serine (or cysteine) peptidase inhibitor, clade E, member 1 [Source:MGI Symbol;Acc:MGI:97608]
ENSMUSG00000053581	Zfand2a	2214.96989065141	0.850709417008867	6.61313090362907e-31	-2.35806910229349	3.14438509505082e-262	zinc finger, AN1-type domain 2A [Source:MGI Symbol;Acc:MGI:2140729]
ENSMUSG00000029570	Lfng	846.347094680976	-0.890946736528486	1.30346030315165e-12	-2.06038114550617	1.20508259395831e-90	LFNG O-fucosylpeptide 3-beta-N-acetylglucosaminyltransferase [Source:MGI Symbol;Acc:MGI:1095413]
ENSMUSG00000050022	Amz1	759.38462535271	1.57223443093979	1.33569059498533e-43	-2.03505006703716	4.47110263268703e-77	archaelysin family metallopeptidase 1 [Source:MGI Symbol;Acc:MGI:2442258]
ENSMUSG00000029581	Fscn1	1129.97478850414	-1.4260257226139	1.01806807159015e-59	7.12616142496132	8.70748832043108e-207	fascin actin-bundling protein 1 [Source:MGI Symbol;Acc:MGI:1352745]
ENSMUSG00000029648	Flt1	132.019398076365	-1.02052763066628	1.73511446314704e-05	2.77952184692327	8.34465088995048e-28	FMS-like tyrosine kinase 1 [Source:MGI Symbol;Acc:MGI:95558]
ENSMUSG00000038058	Nod1	1169.77561395807	-0.9222475380348	5.21710682958298e-20	3.25984130440107	1.69826870111474e-189	nucleotide-binding oligomerization domain containing 1 [Source:MGI Symbol;Acc:MGI:1341839]
ENSMUSG00000090939	Gm17147	70.5974029929321	2.06632370351924	2.32966349873458e-07	-2.66739978372226	1.38923970077783e-12	predicted gene 17147 [Source:MGI Symbol;Acc:MGI:4937974]
ENSMUSG00000044162	Tnip3	13748.3117564496	-1.19023690771016	3.74230589802792e-175	4.78335289768242	0	TNFAIP3 interacting protein 3 [Source:MGI Symbol;Acc:MGI:3041165]
ENSMUSG00000036390	Gadd45a	594.644242146879	4.11591242610062	9.68256909819888e-134	-3.04579100147484	8.37763219787191e-73	growth arrest and DNA-damage-inducible 45 alpha [Source:MGI Symbol;Acc:MGI:107799]
ENSMUSG00000001156	Mxd1	1143.29254625298	-0.852050562375675	5.21161124812461e-20	2.49912378511671	5.22796613591841e-144	MAX dimerization protein 1 [Source:MGI Symbol;Acc:MGI:96908]
ENSMUSG00000049409	Prokr1	94.0387542568073	2.03411145068786	1.21633276727758e-07	-3.22427228223027	1.32235091923826e-19	prokineticin receptor 1 [Source:MGI Symbol;Acc:MGI:1929676]
ENSMUSG00000068263	Efcc1	23.63849966613	4.49855012716784	9.10577759501148e-07	-2.87638693319448	0.00252946693294536	EF hand and coiled-coil domain containing 1 [Source:MGI Symbol;Acc:MGI:3611451]
ENSMUSG00000030094	Xpc	267.578313625486	0.784296091102386	9.42175929895001e-05	-2.23011730314862	1.52047647187956e-37	xeroderma pigmentosum, complementation group C [Source:MGI Symbol;Acc:MGI:103557]
ENSMUSG00000030107	Usp18	3323.21432983999	-0.770934031791684	9.64155271782406e-30	4.20839466003346	0	ubiquitin specific peptidase 18 [Source:MGI Symbol;Acc:MGI:1344364]
ENSMUSG00000030124	Lag3	40.119676839956	-2.30035280631957	3.69903849741897e-07	6.36868235948853	9.84448887207738e-12	lymphocyte-activation gene 3 [Source:MGI Symbol;Acc:MGI:106588]
ENSMUSG00000030156	Cd69	3881.08554021459	-0.986840314673184	2.02833903461125e-64	9.10926226025709	3.75473595477857e-289	CD69 antigen [Source:MGI Symbol;Acc:MGI:88343]
ENSMUSG00000030199	Etv6	2471.62229447586	-0.980667377954187	6.66268838168211e-53	2.10850711177347	1.87200943177228e-225	ets variant 6 [Source:MGI Symbol;Acc:MGI:109336]
ENSMUSG00000030203	Dusp16	2324.02362943097	-0.814575215771587	3.04409745783589e-37	3.31509820365765	0	dual specificity phosphatase 16 [Source:MGI Symbol;Acc:MGI:1917936]
ENSMUSG00000030256	Bhlhe41	1820.62374461114	2.13215843641428	1.83787268420116e-115	-2.38529450911461	1.12036862894323e-148	basic helix-loop-helix family, member e41 [Source:MGI Symbol;Acc:MGI:1930704]
ENSMUSG00000030291	Med21	740.464921541344	-1.01015978209241	5.78130162132434e-24	2.08206231185358	7.50361307855347e-91	mediator complex subunit 21 [Source:MGI Symbol;Acc:MGI:1347064]
ENSMUSG00000053175	Bcl3	2812.93740680983	-0.896859265904905	7.4837298398354e-43	4.57939027764465	0	B cell leukemia/lymphoma 3 [Source:MGI Symbol;Acc:MGI:88140]
ENSMUSG00000108732	2310043P16Rik	267.272359395486	-0.939265476770514	5.30350091405639e-07	3.39954856000153	8.77022400899232e-58	RIKEN cDNA 2310043P16 gene [Source:MGI Symbol;Acc:MGI:1917385]
ENSMUSG00000034957	Cebpa	829.193588137739	1.2769681556177	5.09849524734006e-22	-3.33196263134596	1.4420877904499e-167	CCAAT/enhancer binding protein (C/EBP), alpha [Source:MGI Symbol;Acc:MGI:99480]
ENSMUSG00000074170	Plekhf1	241.343480536409	-1.83661853639358	5.58810713403586e-26	2.90526658102373	4.1466284204654e-56	pleckstrin homology domain containing, family F (with FYVE domain) member 1 [Source:MGI Symbol;Acc:MGI:1919537]
ENSMUSG00000040435	Ppp1r15a	4755.18588652755	0.863402111766562	1.14623509131019e-58	3.04407722369248	0	protein phosphatase 1, regulatory subunit 15A [Source:MGI Symbol;Acc:MGI:1927072]
ENSMUSG00000040026	Saa3	347.147856112136	-1.46494668163267	7.35777401298888e-24	7.08643739806839	3.94145512360618e-67	serum amyloid A 3 [Source:MGI Symbol;Acc:MGI:98223]
ENSMUSG00000025790	Slco3a1	378.954367247917	-1.55397790115335	3.95707255133503e-28	2.69227144331665	3.37786647485504e-73	solute carrier organic anion transporter family, member 3a1 [Source:MGI Symbol;Acc:MGI:1351867]
ENSMUSG00000030691	Fchsd2	5021.8913592998	-0.929508912238441	6.06856176060634e-74	3.80364246026482	0	FCH and double SH3 domains 2 [Source:MGI Symbol;Acc:MGI:2448475]
ENSMUSG00000052749	Trim30b	381.504110626058	-1.26895748618337	3.90871692352106e-20	4.9498427390441	5.57008903281397e-114	tripartite motif-containing 30B [Source:MGI Symbol;Acc:MGI:4821256]
ENSMUSG00000078616	Trim30c	1521.74719328834	-1.30568472438923	4.9673830795064e-63	7.12357892381651	6.31640989639436e-270	tripartite motif-containing 30C [Source:MGI Symbol;Acc:MGI:4821257]
ENSMUSG00000057596	Trim30d	2027.75803447922	-0.774740912706749	3.50911465524334e-24	2.66710920004429	3.09268776708665e-239	tripartite motif-containing 30D [Source:MGI Symbol;Acc:MGI:3035181]
ENSMUSG00000030748	Il4ra	4420.74327085032	-1.71413039620422	8.85700884760338e-201	2.55175577557611	0	interleukin 4 receptor, alpha [Source:MGI Symbol;Acc:MGI:105367]
ENSMUSG00000048965	Mrgpre	177.921703375413	1.80904300274555	1.64076854046136e-12	-2.89548391938759	8.37820231105789e-34	MAS-related GPR, member E [Source:MGI Symbol;Acc:MGI:2441884]
ENSMUSG00000048756	Foxo3	1307.95571754573	2.12935984550182	9.55051982354315e-68	-4.29866617547972	2.61821934872884e-304	forkhead box O3 [Source:MGI Symbol;Acc:MGI:1890081]
ENSMUSG00000097134	1110002J07Rik	457.968975263496	-0.841814031730181	2.51421233517257e-10	3.93944080926069	3.74150651534512e-118	RIKEN cDNA 1110002J07 gene [Source:MGI Symbol;Acc:MGI:1915738]
ENSMUSG00000003070	Efna2	110.459791002057	-0.898671717353686	0.00107286326146755	5.89227059799565	1.30801897098293e-27	ephrin A2 [Source:MGI Symbol;Acc:MGI:102707]
ENSMUSG00000020234	4930404N11Rik	112.255805214282	1.58247509592317	9.00857774680778e-07	-2.70059842361099	4.92350818094274e-20	RIKEN cDNA 4930404N11 gene [Source:MGI Symbol;Acc:MGI:1921072]
ENSMUSG00000104443	4932442E05Rik	74.1314924064051	1.11525997185102	0.00054860850284134	2.06920109186525	4.31278119162372e-08	RIKEN cDNA 4932442E05 gene [Source:MGI Symbol;Acc:MGI:1921665]
ENSMUSG00000025383	Il23a	187.236807946871	1.84037851700833	4.9477587727875e-20	8.26009598125225	4.47017899749672e-08	interleukin 23, alpha subunit p19 [Source:MGI Symbol;Acc:MGI:1932410]
ENSMUSG00000031502	Col4a1	43.322658994905	-1.24114413419787	0.00422764496308802	2.84001358090289	2.6993920051083e-10	collagen, type IV, alpha 1 [Source:MGI Symbol;Acc:MGI:88454]
ENSMUSG00000031465	Angpt2	59.2458145273146	1.72188923236226	4.59109422959646e-05	-2.02519199891782	3.7953529061791e-07	angiopoietin 2 [Source:MGI Symbol;Acc:MGI:1202890]
ENSMUSG00000050271	Prag1	1604.93499602396	-0.732283974878817	4.82736773534489e-19	4.0542405588515	0	PEAK1 related kinase activating pseudokinase 1 [Source:MGI Symbol;Acc:MGI:1196223]
ENSMUSG00000039431	Mtmr7	162.232071649241	0.921421530618139	1.986882867251e-05	2.84295917498041	6.51200735550079e-25	myotubularin related protein 7 [Source:MGI Symbol;Acc:MGI:1891693]
ENSMUSG00000031833	Mast3	379.905295487898	0.957924201410436	7.1708764955914e-08	-2.28408913383899	7.85937205375041e-46	microtubule associated serine/threonine kinase 3 [Source:MGI Symbol;Acc:MGI:2683541]
ENSMUSG00000034472	Rasd2	42.8197118917737	3.06090655125216	4.49445539118327e-09	-2.21945328327462	2.77724987071737e-05	RASD family, member 2 [Source:MGI Symbol;Acc:MGI:1922391]
ENSMUSG00000031712	Il15	3927.03563775395	-0.834473950266438	6.93349309849059e-48	4.29737969569027	0	interleukin 15 [Source:MGI Symbol;Acc:MGI:103014]
ENSMUSG00000034041	Lyl1	611.384855778804	0.847595107970478	4.8236793024788e-05	-4.6721521692598	1.17664400199096e-171	lymphoblastomic leukemia 1 [Source:MGI Symbol;Acc:MGI:96891]
ENSMUSG00000031762	Mt2	284.342642461574	-0.974569271245533	6.06807454462902e-08	4.54668219785025	1.20481368074399e-75	metallothionein 2 [Source:MGI Symbol;Acc:MGI:97172]
ENSMUSG00000031788	Kifc3	193.922670839536	0.938419150461572	6.52477113747211e-05	-2.07647755185427	2.30294281535708e-23	kinesin family member C3 [Source:MGI Symbol;Acc:MGI:109202]
ENSMUSG00000043903	Zfp469	96.3652549249918	2.63825744881304	1.71176383094962e-12	-3.34757288111764	6.48488718489499e-21	zinc finger protein 469 [Source:MGI Symbol;Acc:MGI:2684868]
ENSMUSG00000006362	Cbfa2t3	42.7254411600708	2.8621982508025	1.40324823331931e-05	-4.05490925690721	3.77252709216981e-11	CBFA2/RUNX1 translocation partner 3 [Source:MGI Symbol;Acc:MGI:1338013]
ENSMUSG00000031971	Ccsap	165.663113893936	0.823553522503012	0.00757738615466737	-3.24060813784587	8.94137774733383e-39	centriole, cilia and spindle associated protein [Source:MGI Symbol;Acc:MGI:1920670]
ENSMUSG00000051495	Irf2bp2	845.54406529932	2.58972930168311	1.04090116708411e-55	-4.88475869429387	1.18502113185122e-216	interferon regulatory factor 2 binding protein 2 [Source:MGI Symbol;Acc:MGI:2443921]
ENSMUSG00000025278	Flnb	4420.17149351446	-1.07615043477661	3.31892906316716e-95	2.88847882143518	0	filamin, beta [Source:MGI Symbol;Acc:MGI:2446089]
ENSMUSG00000021767	Kat6b	462.647473620174	1.77262944894119	2.47127159726391e-32	-2.03811905341163	1.18411900697861e-44	K(lysine) acetyltransferase 6B [Source:MGI Symbol;Acc:MGI:1858746]
ENSMUSG00000040717	Il17rd	132.898920061942	-1.31863775457277	1.84400094754139e-08	4.79297139622817	8.51265396422417e-42	interleukin 17 receptor D [Source:MGI Symbol;Acc:MGI:2159727]
ENSMUSG00000085913	Gm15601	122.056815240336	0.794134611875311	0.00181821161979735	3.08231011254938	3.23492465457989e-21	predicted gene 15601 [Source:MGI Symbol;Acc:MGI:3783048]
ENSMUSG00000000957	Mmp14	1028.61489994695	-1.79097277314003	8.316791412274e-91	7.41244436043886	8.70784077741956e-183	matrix metallopeptidase 14 (membrane-inserted) [Source:MGI Symbol;Acc:MGI:101900]
ENSMUSG00000044703	Phf11a	148.258819272312	-0.880150323822015	0.000196169654328918	3.53430089767186	1.84377301081091e-37	PHD finger protein 11A [Source:MGI Symbol;Acc:MGI:1918441]
ENSMUSG00000091649	Phf11b	1097.57182833852	-0.766775853797478	1.02256915952292e-15	3.48002323966942	7.23250146652213e-216	PHD finger protein 11B [Source:MGI Symbol;Acc:MGI:3645789]
ENSMUSG00000091144	Phf11c	77.5016396794332	-1.45365350574113	3.21892727642343e-06	2.32726561125754	9.65277411008503e-14	PHD finger protein 11C [Source:MGI Symbol;Acc:MGI:3648476]
ENSMUSG00000071350	Setdb2	2217.90337522464	-0.706790058707897	4.26997432983149e-27	3.7463262012265	0	SET domain, bifurcated 2 [Source:MGI Symbol;Acc:MGI:2685139]
ENSMUSG00000021990	Spata13	851.368260417894	-0.871275121194654	4.17662045421898e-19	2.6172296451578	1.47373858912226e-136	spermatogenesis associated 13 [Source:MGI Symbol;Acc:MGI:104838]
ENSMUSG00000043157	Arl11	2152.44076757959	0.98650723710372	4.22484600313917e-39	-2.01264286425595	2.80105532151526e-174	ADP-ribosylation factor-like 11 [Source:MGI Symbol;Acc:MGI:2444054]
ENSMUSG00000034248	Slc25a37	9098.04052387684	0.801833798985799	5.79268833312162e-53	3.35851190660064	0	solute carrier family 25, member 37 [Source:MGI Symbol;Acc:MGI:1914962]
ENSMUSG00000033730	Egr3	219.25777044611	1.26633705593393	1.69284681589058e-11	2.4475490845145	7.54721086330118e-25	early growth response 3 [Source:MGI Symbol;Acc:MGI:1306780]
ENSMUSG00000022098	Bmp1	43.114684057981	-2.20123352254656	4.12653146563696e-07	4.29833326115615	1.7579703345561e-15	bone morphogenetic protein 1 [Source:MGI Symbol;Acc:MGI:88176]
ENSMUSG00000034997	Htr2a	1320.06385815418	1.44033759758814	1.66903671789818e-64	3.37917407135623	8.95065064540112e-167	5-hydroxytryptamine (serotonin) receptor 2A [Source:MGI Symbol;Acc:MGI:109521]
ENSMUSG00000043881	Kbtbd7	187.461199800846	0.976305423497696	3.89936897552659e-05	-2.13947266429027	3.29891101537583e-24	kelch repeat and BTB (POZ) domain containing 7 [Source:MGI Symbol;Acc:MGI:2685141]
ENSMUSG00000098557	Kctd12	5640.90926791819	-0.749395029602213	6.19468999570259e-47	3.23225089375263	0	potassium channel tetramerisation domain containing 12 [Source:MGI Symbol;Acc:MGI:2145823]
ENSMUSG00000025887	Casp12	49.3646799353702	-1.34570024629263	0.000962133540554057	5.02516353735551	7.31212538594465e-16	caspase 12 [Source:MGI Symbol;Acc:MGI:1312922]
ENSMUSG00000050578	Mmp13	10172.4268871031	-0.876335410573247	2.87624175073267e-11	6.85198593011575	0	matrix metallopeptidase 13 [Source:MGI Symbol;Acc:MGI:1340026]
ENSMUSG00000032174	Icam5	44.5444060961785	-1.31740229212278	0.00659849738717999	4.39301479936156	3.06741861153373e-13	intercellular adhesion molecule 5, telencephalin [Source:MGI Symbol;Acc:MGI:109430]
ENSMUSG00000036611	Eepd1	550.873972479427	0.758759892988191	5.77250624248022e-07	-2.43906673344722	6.83270510541158e-74	endonuclease/exonuclease/phosphatase family domain containing 1 [Source:MGI Symbol;Acc:MGI:1914734]
ENSMUSG00000032014	Oaf	455.187881227028	-1.52021304375812	2.49393595954631e-33	4.77685343695591	1.00547665161649e-141	out at first homolog [Source:MGI Symbol;Acc:MGI:94852]
ENSMUSG00000035164	Zc3h12c	5300.64674187274	0.789675110445163	6.26872319973545e-43	3.50764875908171	0	zinc finger CCCH type containing 12C [Source:MGI Symbol;Acc:MGI:3026959]
ENSMUSG00000032733	Snx33	450.039079892754	1.06428002187767	6.93317586039134e-12	-2.23926412310346	1.20322769645435e-55	sorting nexin 33 [Source:MGI Symbol;Acc:MGI:2443239]
ENSMUSG00000032300	1700017B05Rik	652.745667066434	1.61234627097616	8.63264722278715e-29	-3.47445310266727	6.49294751604628e-149	RIKEN cDNA 1700017B05 gene [Source:MGI Symbol;Acc:MGI:1921461]
ENSMUSG00000034858	Fam214a	311.29306385651	1.13638450003885	4.78555274945386e-06	-4.14440148822131	1.6782321222119e-87	family with sequence similarity 214, member A [Source:MGI Symbol;Acc:MGI:2387648]
ENSMUSG00000032578	Cish	1288.55583621511	-1.02750532308079	1.67559510092732e-35	9.07605819517524	9.97572069124965e-101	cytokine inducible SH2-containing protein [Source:MGI Symbol;Acc:MGI:103159]
ENSMUSG00000023473	Celsr3	25.8085593040172	1.90837608771417	0.00357121474075555	-2.07773903254323	0.000775426272776051	cadherin, EGF LAG seven-pass G-type receptor 3 [Source:MGI Symbol;Acc:MGI:1858236]
ENSMUSG00000104654	Gm43814	80.6800606570675	1.3405477598804	2.75266899608916e-05	3.29084600267527	1.35807003660401e-12	predicted gene 43814 [Source:MGI Symbol;Acc:MGI:5663951]
ENSMUSG00000043953	Ccrl2	19014.9227801699	1.44314594007746	4.46940951232231e-232	5.56459718680304	0	chemokine (C-C motif) receptor-like 2 [Source:MGI Symbol;Acc:MGI:1920904]
ENSMUSG00000061536	Sec22c	254.951733011082	1.09443614052473	1.20187839425852e-07	-2.27484668859313	6.87195219705306e-34	SEC22 homolog C, vesicle trafficking protein [Source:MGI Symbol;Acc:MGI:2447871]
ENSMUSG00000035448	Ccr3	415.17534956144	-0.777986569228516	6.33126973652105e-08	2.09177111451416	8.47956272724426e-47	chemokine (C-C motif) receptor 3 [Source:MGI Symbol;Acc:MGI:104616]
ENSMUSG00000034394	Lif	197.295307389783	2.5663947488933	3.21614840755554e-36	6.73877145487746	4.0302340525413e-10	leukemia inhibitory factor [Source:MGI Symbol;Acc:MGI:96787]
ENSMUSG00000020437	Myo1g	8670.80175726966	-1.10394400090317	5.17862276627546e-133	2.0369520488857	0	myosin IG [Source:MGI Symbol;Acc:MGI:1927091]
ENSMUSG00000020407	Upp1	86.8271630674109	-1.32248880601188	9.67885384624401e-06	4.49693860221901	1.7644275370325e-27	uridine phosphorylase 1 [Source:MGI Symbol;Acc:MGI:1097668]
ENSMUSG00000018654	Ikzf1	5869.79366327988	-1.18467114035462	3.09430746652855e-138	2.77903711470298	0	IKAROS family zinc finger 1 [Source:MGI Symbol;Acc:MGI:1342540]
ENSMUSG00000011256	Adam19	110.739258868356	1.04896446828491	0.0036484018398982	-3.08801785554666	1.19735915995094e-24	a disintegrin and metallopeptidase domain 19 (meltrin beta) [Source:MGI Symbol;Acc:MGI:105377]
ENSMUSG00000058163	Gm5431	798.240891982714	-0.719359425323808	7.72849913328486e-14	2.33919725905425	5.22705857538977e-116	predicted gene 5431 [Source:MGI Symbol;Acc:MGI:3645205]
ENSMUSG00000040328	Olfr56	66.7585538918685	-1.82811291806758	3.27115106660894e-07	3.65855006228193	1.92455518112741e-19	olfactory receptor 56 [Source:MGI Symbol;Acc:MGI:1333785]
ENSMUSG00000082292	Gm12250	3561.60327059957	-0.713959304656733	2.19548110811375e-28	5.28217669829525	0	predicted gene 12250 [Source:MGI Symbol;Acc:MGI:3649299]
ENSMUSG00000078853	Igtp	4454.06995399718	-0.73085487307189	7.20494707032296e-41	4.372003709737	0	interferon gamma induced GTPase [Source:MGI Symbol;Acc:MGI:107729]
ENSMUSG00000037124	Trim58	13.2821273189059	-4.15867294594271	6.05615774562673e-05	8.00307785883447	1.26556264045816e-06	tripartite motif-containing 58 [Source:MGI Symbol;Acc:MGI:2684862]
ENSMUSG00000000126	Wnt9a	45.3401243613073	2.14949871779359	3.16464150640755e-05	-2.13441425779048	1.92285333714011e-05	wingless-type MMTV integration site family, member 9A [Source:MGI Symbol;Acc:MGI:2446084]
ENSMUSG00000036819	Jmjd4	198.169984079853	0.970702382800132	1.90191937291565e-05	-2.05164931597987	4.53419430907891e-24	jumonji domain containing 4 [Source:MGI Symbol;Acc:MGI:2144404]
ENSMUSG00000032633	Flcn	1490.10694488731	1.5504668451356	6.62824045200977e-61	-3.13061883632951	8.6162478631122e-274	folliculin [Source:MGI Symbol;Acc:MGI:2442184]
ENSMUSG00000018931	Natd1	521.129565633562	0.90311419796962	1.63680773433493e-08	-2.91982451784143	1.46258763835706e-95	N-acetyltransferase domain containing 1 [Source:MGI Symbol;Acc:MGI:1344388]
ENSMUSG00000047804	Akap10	1219.85218021779	0.745047496020407	9.20518325204569e-15	-2.00290472344302	6.42832770899924e-114	A kinase (PRKA) anchor protein 10 [Source:MGI Symbol;Acc:MGI:1890218]
ENSMUSG00000070407	Hs3st3b1	48.3986294861284	-1.9497943620153	1.66485844976649e-06	3.36895847795934	2.4530414472054e-14	heparan sulfate (glucosamine) 3-O-sulfotransferase 3B1 [Source:MGI Symbol;Acc:MGI:1333853]
ENSMUSG00000020893	Per1	251.738411209969	1.44117219062662	6.03167671099804e-10	-3.22095243605317	6.24314135102423e-53	period circadian clock 1 [Source:MGI Symbol;Acc:MGI:1098283]
ENSMUSG00000018476	Kdm6b	1203.002162059	1.01649101116078	5.15247196609952e-30	4.16821445850402	1.6840496078707e-190	KDM1 lysine (K)-specific demethylase 6B [Source:MGI Symbol;Acc:MGI:2448492]
ENSMUSG00000000282	Mnt	722.818241417044	1.71291428000116	1.00853369941885e-25	-4.21832211223276	3.30873961248036e-175	max binding protein [Source:MGI Symbol;Acc:MGI:109150]
ENSMUSG00000000686	Abhd15	71.8897873661856	3.43689851859825	3.33697659840644e-15	-2.79519369653259	1.54283889727409e-10	abhydrolase domain containing 15 [Source:MGI Symbol;Acc:MGI:1914727]
ENSMUSG00000020826	Nos2	2100.04258149901	-1.39940531142621	1.03776907916305e-100	11.158051047973	2.83412600331693e-65	nitric oxide synthase 2, inducible [Source:MGI Symbol;Acc:MGI:97361]
ENSMUSG00000009185	Ccl8	43.3040248090831	-1.38030142776845	0.00122104582102245	6.86886976597934	7.97259700037379e-10	chemokine (C-C motif) ligand 8 [Source:MGI Symbol;Acc:MGI:101878]
ENSMUSG00000019122	Ccl9	47863.135140446	-0.84798264676074	1.43628508418247e-111	2.60355840791789	0	chemokine (C-C motif) ligand 9 [Source:MGI Symbol;Acc:MGI:104533]
ENSMUSG00000018648	Dusp14	63.4045205731097	-1.04596885046746	0.0035887758507133	6.72676531682503	1.27153557521345e-13	dual specificity phosphatase 14 [Source:MGI Symbol;Acc:MGI:1927168]
ENSMUSG00000018427	Ypel2	201.999451036198	1.70296223512899	2.26740402395085e-11	-3.35497427027032	2.81315690414691e-47	yippee like 2 [Source:MGI Symbol;Acc:MGI:1925114]
ENSMUSG00000110344	Gm45716	227.204847102717	-0.852552506975974	4.12041058698497e-06	3.93089233930472	6.44832749094158e-62	predicted gene 45716 [Source:MGI Symbol;Acc:MGI:5804831]
ENSMUSG00000075595	Zfp652	820.122113598057	0.898131053255241	1.23511366428602e-13	-2.57173747319924	5.98502316743684e-122	zinc finger protein 652 [Source:MGI Symbol;Acc:MGI:2442221]
ENSMUSG00000004043	Stat5a	8124.46470281244	-0.903652395371484	6.39551128081616e-84	4.30180534723042	0	signal transducer and activator of transcription 5A [Source:MGI Symbol;Acc:MGI:103036]
ENSMUSG00000035172	Plekhh3	105.055958142154	1.21140748044912	0.000222614192965762	-2.54708676524869	1.0948509452809e-18	pleckstrin homology domain containing, family H (with MyTH4 domain) member 3 [Source:MGI Symbol;Acc:MGI:2384950]
ENSMUSG00000045980	Tmem104	2332.09595537332	0.997178831962114	6.98760515782294e-41	-2.24178345027924	3.85071365305228e-223	transmembrane protein 104 [Source:MGI Symbol;Acc:MGI:2444222]
ENSMUSG00000061878	Sphk1	114.167330863531	-1.78702222814273	3.53473960486981e-12	4.14164929784862	4.46126074115736e-37	sphingosine kinase 1 [Source:MGI Symbol;Acc:MGI:1316649]
ENSMUSG00000017715	Pgs1	3363.46695165918	-0.90688281145546	2.0502801399772e-54	2.63058963909674	0	phosphatidylglycerophosphate synthase 1 [Source:MGI Symbol;Acc:MGI:1921701]
ENSMUSG00000025577	Cbx2	47.8861862067343	1.81119375071915	0.00124537103159894	-3.48080154626797	1.56212280883107e-12	chromobox 2 [Source:MGI Symbol;Acc:MGI:88289]
ENSMUSG00000013483	Card14	31.1663607447884	2.40835492012435	8.7555931930962e-05	-2.42757457097495	4.05663364238672e-05	caspase recruitment domain family, member 14 [Source:MGI Symbol;Acc:MGI:2386258]
ENSMUSG00000039908	Slc26a11	857.382629509117	1.13056316904676	2.84703319335783e-16	-3.6349069989694	3.05389602511666e-191	solute carrier family 26, member 11 [Source:MGI Symbol;Acc:MGI:2444589]
ENSMUSG00000000056	Narf	345.077900500096	1.09055118056045	3.71313918092831e-09	-2.65749337810916	1.54948213674719e-57	nuclear prelamin A recognition factor [Source:MGI Symbol;Acc:MGI:1914858]
ENSMUSG00000041324	Inhba	247.556137907728	1.10056961014235	9.50065647690854e-11	6.02998041868101	7.25651634866982e-32	inhibin beta-A [Source:MGI Symbol;Acc:MGI:96570]
ENSMUSG00000021411	Pxdc1	35.4670908921404	-1.86383030114012	0.000400660246612475	3.51552797262431	5.54546191699986e-10	PX domain containing 1 [Source:MGI Symbol;Acc:MGI:1914145]
ENSMUSG00000038068	Rnf144b	641.983418986019	0.828789620795576	3.25221538152621e-08	-3.21748852649145	3.51937476477253e-136	ring finger protein 144B [Source:MGI Symbol;Acc:MGI:2384986]
ENSMUSG00000056749	Nfil3	1383.17170336112	-1.27237343073024	4.84510551916826e-50	4.12187339285379	0	nuclear factor, interleukin 3, regulated [Source:MGI Symbol;Acc:MGI:109495]
ENSMUSG00000021614	Vcan	717.550053044397	-0.725810378535139	1.64076854046136e-12	5.83906141689669	1.98428111852381e-168	versican [Source:MGI Symbol;Acc:MGI:102889]
ENSMUSG00000021690	Jmy	334.110294162509	1.19163129317065	6.86003870404058e-11	-2.2904569039337	4.04838744933055e-42	junction-mediating and regulatory protein [Source:MGI Symbol;Acc:MGI:1913096]
ENSMUSG00000045312	Lhfpl2	5663.5428095723	2.31699143106809	0	-3.30602758733666	0	lipoma HMGIC fusion partner-like 2 [Source:MGI Symbol;Acc:MGI:2145236]
ENSMUSG00000048376	F2r	21.4697620458255	-1.74597742603816	0.00649240429311198	3.13461798140257	2.40856869298801e-06	coagulation factor II (thrombin) receptor [Source:MGI Symbol;Acc:MGI:101802]
ENSMUSG00000048924	Ccdc125	51.0508982885977	1.34112480669601	0.00795841300183545	-2.75830181717796	2.22066807110708e-10	coiled-coil domain containing 125 [Source:MGI Symbol;Acc:MGI:1923291]
ENSMUSG00000032727	Mier3	1055.97822749914	-0.799330210682781	3.44778909353703e-17	2.53030110753321	1.60963870423405e-140	MIER family member 3 [Source:MGI Symbol;Acc:MGI:2442317]
ENSMUSG00000049985	Ankrd55	23.2093456323703	2.54880881376421	0.00702173407489508	-4.12485753166586	9.83918425359902e-07	ankyrin repeat domain 55 [Source:MGI Symbol;Acc:MGI:1924568]
ENSMUSG00000054364	Rhob	9628.6875468037	-0.728374943028501	3.03649370943352e-64	3.00317745214336	0	ras homolog family member B [Source:MGI Symbol;Acc:MGI:107949]
ENSMUSG00000020589	Fam49a	4749.22748018475	-1.08048397856694	1.1384678261917e-84	2.013820856696	3.07762238321308e-283	family with sequence similarity 49, member A [Source:MGI Symbol;Acc:MGI:1261783]
ENSMUSG00000113184	Gm49654	60.7578870374897	1.55474360030141	0.00124565494230306	-3.04855144809555	6.05491444356662e-13	predicted gene, 49654 [Source:MGI Symbol;Acc:MGI:6215088]
ENSMUSG00000021226	Acot2	236.807870851173	2.43001098733942	3.41918149588099e-31	-2.00723473130347	6.05699546668058e-22	acyl-CoA thioesterase 2 [Source:MGI Symbol;Acc:MGI:2159605]
ENSMUSG00000021250	Fos	471.43084654607	1.38291943142965	1.71476096304875e-21	-2.25778461386128	2.8828892271087e-61	FBJ osteosarcoma oncogene [Source:MGI Symbol;Acc:MGI:95574]
ENSMUSG00000034157	Cipc	2274.29859223589	1.40279580369761	1.01068116325153e-72	-2.44358525936593	3.66238084187319e-235	CLOCK interacting protein, circadian [Source:MGI Symbol;Acc:MGI:1919185]
ENSMUSG00000020961	Ston2	235.144599955479	1.65850271995493	2.40393096640081e-15	-2.12791506437273	2.07563267240036e-26	stonin 2 [Source:MGI Symbol;Acc:MGI:1918272]
ENSMUSG00000021180	Rps6ka5	698.735459844894	-0.807694857736501	5.62396293507629e-15	2.23075096557539	2.13788698737516e-94	ribosomal protein S6 kinase, polypeptide 5 [Source:MGI Symbol;Acc:MGI:1920336]
ENSMUSG00000044456	Rin3	2264.24931521592	-0.914137597721298	7.87834548938701e-39	2.34427968946596	1.3806002448916e-227	Ras and Rab interactor 3 [Source:MGI Symbol;Acc:MGI:2385708]
ENSMUSG00000066363	Serpina3f	73.3404942592489	-1.48284876285009	9.42176344019861e-06	8.65808051162571	1.26966123604973e-08	serine (or cysteine) peptidase inhibitor, clade A, member 3F [Source:MGI Symbol;Acc:MGI:2182838]
ENSMUSG00000041481	Serpina3g	34.5189875434328	-1.75717681821601	0.000286338318955132	5.0226739395071	4.19901626367219e-12	serine (or cysteine) peptidase inhibitor, clade A, member 3G [Source:MGI Symbol;Acc:MGI:105046]
ENSMUSG00000021298	Gpr132	2028.22801405832	-1.08095285100978	4.57223744172608e-62	4.05106879045788	0	G protein-coupled receptor 132 [Source:MGI Symbol;Acc:MGI:1890220]
ENSMUSG00000022272	Myo10	5787.95867211293	-0.740077242543378	8.42231543225685e-49	2.32701631978643	0	myosin X [Source:MGI Symbol;Acc:MGI:107716]
ENSMUSG00000115230	AU022793	177.577312525506	0.806495701994042	0.00673996448995507	-3.19909840790194	3.09403031386309e-40	expressed sequence AU022793 [Source:MGI Symbol;Acc:MGI:2146144]
ENSMUSG00000022358	Fbxo32	17.4664073475324	5.72234747824275	0.000968380378534703	-7.60982757799275	2.55418716416939e-06	F-box protein 32 [Source:MGI Symbol;Acc:MGI:1914981]
ENSMUSG00000032501	Trib1	357.336823974867	-0.85076631058691	4.65780558349821e-08	2.89492676788618	1.14370355517173e-65	tribbles pseudokinase 1 [Source:MGI Symbol;Acc:MGI:2443397]
ENSMUSG00000033697	Arhgap39	376.895315726237	1.29921985438381	1.68853226826465e-15	-2.26009963519933	5.81610002696071e-50	Rho GTPase activating protein 39 [Source:MGI Symbol;Acc:MGI:107858]
ENSMUSG00000009585	Apobec3	1846.01961961082	-0.880327377625216	1.90081317161192e-37	2.10312681084731	1.18722330358982e-191	apolipoprotein B mRNA editing enzyme, catalytic polypeptide 3 [Source:MGI Symbol;Acc:MGI:1933111]
ENSMUSG00000022408	Fam83f	386.477515826056	1.76122714551719	2.69216377288914e-22	-3.22661319591966	2.96766407542021e-81	family with sequence similarity 83, member F [Source:MGI Symbol;Acc:MGI:2146227]
ENSMUSG00000016624	Phf21b	28.2022813311958	-2.37480918625446	6.31935127298391e-05	2.85388137971738	7.4022344413734e-07	PHD finger protein 21B [Source:MGI Symbol;Acc:MGI:2443812]
ENSMUSG00000022469	Rapgef3	104.631158877061	2.62420234988961	5.41858273475121e-16	-2.40211363823571	5.582354590867e-14	Rap guanine nucleotide exchange factor (GEF) 3 [Source:MGI Symbol;Acc:MGI:2441741]
ENSMUSG00000003352	Cacnb3	271.749149823223	-1.69313257372435	1.78133401771625e-22	5.29387890813502	4.92894454505312e-81	calcium channel, voltage-dependent, beta 3 subunit [Source:MGI Symbol;Acc:MGI:103307]
ENSMUSG00000054855	Rnd1	4156.39673362482	-1.31267167863685	2.75375270631494e-140	9.04653591759351	0	Rho family GTPase 1 [Source:MGI Symbol;Acc:MGI:2444878]
ENSMUSG00000023009	Nckap5l	401.053105847832	2.59851220377336	6.08308336248579e-58	-2.2008881225402	2.21313016939606e-42	NCK-associated protein 5-like [Source:MGI Symbol;Acc:MGI:3609653]
ENSMUSG00000063234	Gpr84	305.026083958713	-1.63113412176139	3.01495364192261e-26	6.21994681251091	1.09828460639228e-78	G protein-coupled receptor 84 [Source:MGI Symbol;Acc:MGI:1934129]
ENSMUSG00000038037	Socs1	1249.71584323791	-0.80553987458254	6.01781586735778e-18	6.70150425258859	3.22491640890926e-223	suppressor of cytokine signaling 1 [Source:MGI Symbol;Acc:MGI:1354910]
ENSMUSG00000037972	Snn	1079.19761242979	-1.30347834290689	4.50444448820337e-53	4.96913424983503	0	stannin [Source:MGI Symbol;Acc:MGI:1276549]
ENSMUSG00000079737	3110001I22Rik	258.387496391279	-0.956267065205177	1.63373034048294e-08	2.98818441411351	2.2446862302439e-56	RIKEN cDNA 3110001I22 gene [Source:MGI Symbol;Acc:MGI:1913848]
ENSMUSG00000071637	Cebpd	667.061376404172	-1.66125791576469	3.54584484998094e-47	2.79047204728117	5.83154692800057e-118	CCAAT/enhancer binding protein (C/EBP), delta [Source:MGI Symbol;Acc:MGI:103573]
ENSMUSG00000022686	B3gnt5	286.144558264961	0.884551739959927	2.2634096181806e-07	2.00043400828929	2.01513073076089e-25	UDP-GlcNAc:betaGal beta-1,3-N-acetylglucosaminyltransferase 5 [Source:MGI Symbol;Acc:MGI:2137302]
ENSMUSG00000062901	Klhl24	1764.38739609932	1.24265124255566	2.70248955652036e-15	-2.40076823533377	6.25328390113379e-57	kelch-like 24 [Source:MGI Symbol;Acc:MGI:1923035]
ENSMUSG00000038094	Atp13a4	89.0946598319145	0.796068304884804	0.00956932090499042	6.92883053823529	2.09373490490704e-10	ATPase type 13A4 [Source:MGI Symbol;Acc:MGI:1924456]
ENSMUSG00000002845	Tmem39a	1074.68138139262	-0.766223535770151	2.80021246764433e-18	2.79133393718477	6.0392025764932e-183	transmembrane protein 39a [Source:MGI Symbol;Acc:MGI:1915096]
ENSMUSG00000043336	Filip1l	2363.46702436452	-0.75172259372888	8.59537188531884e-34	4.12379827743446	0	filamin A interacting protein 1-like [Source:MGI Symbol;Acc:MGI:1925999]
ENSMUSG00000022864	D16Ertd472e	120.428876172435	-1.00020041508038	6.06706956365237e-05	2.8602655227619	1.95622286019001e-26	DNA segment, Chr 16, ERATO Doi 472, expressed [Source:MGI Symbol;Acc:MGI:1196400]
ENSMUSG00000022895	Ets2	3645.46468227279	0.744908136508644	5.01183692585282e-34	2.61097970187818	0	E26 avian leukemia oncogene 2, 3' domain [Source:MGI Symbol;Acc:MGI:95456]
ENSMUSG00000023903	Mmp25	99.8065227770614	-1.69438943093788	4.26986156255532e-10	4.5293274547879	1.89244926669958e-33	matrix metallopeptidase 25 [Source:MGI Symbol;Acc:MGI:2443938]
ENSMUSG00000024118	Tedc2	64.2026602904679	1.36906790417779	0.00244925151638324	-2.79211661743151	1.32666301028428e-12	tubulin epsilon and delta complex 2 [Source:MGI Symbol;Acc:MGI:1919266]
ENSMUSG00000002289	Angptl4	73.758702430457	-1.79571520256819	0.000610665827466573	-2.4520251702996	1.2736883674879e-12	angiopoietin-like 4 [Source:MGI Symbol;Acc:MGI:1888999]
ENSMUSG00000024330	Col11a2	277.14400900869	-0.916399534537536	8.3757731458794e-08	3.58949553802092	9.74705095224905e-69	collagen, type XI, alpha 2 [Source:MGI Symbol;Acc:MGI:88447]
ENSMUSG00000090877	Hspa1b	469.62475169898	-1.08800101036703	2.5634753744881e-18	4.94670391851908	8.29792542593337e-136	heat shock protein 1B [Source:MGI Symbol;Acc:MGI:99517]
ENSMUSG00000024401	Tnf	56547.2793955112	1.06047600909739	5.13885229088596e-172	7.50406805582481	0	tumor necrosis factor [Source:MGI Symbol;Acc:MGI:104798]
ENSMUSG00000003541	Ier3	448.65103021813	-1.0351743562206	7.05968379098589e-16	3.74074258768796	7.84632293209205e-120	immediate early response 3 [Source:MGI Symbol;Acc:MGI:104814]
ENSMUSG00000023951	Vegfa	638.836201459306	1.87624986375893	7.74060676349711e-44	-2.44065517961028	5.85913452452698e-78	vascular endothelial growth factor A [Source:MGI Symbol;Acc:MGI:103178]
ENSMUSG00000023990	Tfeb	833.902673079073	1.27303194893421	7.94930342131211e-23	-3.04497559453544	1.66099514248204e-143	transcription factor EB [Source:MGI Symbol;Acc:MGI:103270]
ENSMUSG00000023991	Foxp4	2721.89111814877	-0.990335829181655	9.22932194111676e-59	4.35002926458622	0	forkhead box P4 [Source:MGI Symbol;Acc:MGI:1921373]
ENSMUSG00000045817	Zfp36l2	2420.06022375731	1.69286107655353	4.21015380818121e-88	-3.70455794356271	0	zinc finger protein 36, C3H type-like 2 [Source:MGI Symbol;Acc:MGI:107945]
ENSMUSG00000024235	Map3k8	2767.02712060462	-0.928802966842767	1.84671745770416e-50	3.3878204809316	0	mitogen-activated protein kinase kinase kinase 8 [Source:MGI Symbol;Acc:MGI:1346878]
ENSMUSG00000024238	Zeb1	302.524297327292	-1.9005631921045	2.47765285972964e-33	3.408484423611	1.59852265456172e-82	zinc finger E-box binding homeobox 1 [Source:MGI Symbol;Acc:MGI:1344313]
ENSMUSG00000024423	Impact	1001.88040481917	1.63622105589273	2.16853213810744e-54	-2.58309276116827	1.26585862376741e-145	impact, RWD domain protein [Source:MGI Symbol;Acc:MGI:1098233]
ENSMUSG00000024535	Snx24	633.331343972579	1.42115092321282	9.16783628704232e-30	-2.30091923123649	6.8740984234376e-84	sorting nexing 24 [Source:MGI Symbol;Acc:MGI:1916476]
ENSMUSG00000073555	Gm4951	254.216911721817	-1.53422191396482	2.93964139571673e-19	3.38289508922591	8.95629048243891e-67	predicted gene 4951 [Source:MGI Symbol;Acc:MGI:3644953]
ENSMUSG00000085977	Gm5970	206.399050059831	-0.843373304156697	9.63033435331977e-06	6.03528421823946	6.33771497627671e-49	predicted gene 5970 [Source:MGI Symbol;Acc:MGI:3646761]
ENSMUSG00000090942	F830016B08Rik	23.6927679417473	-2.40856915001579	0.000123665893007364	2.66039996178165	8.04484198076972e-06	RIKEN cDNA F830016B08 gene [Source:MGI Symbol;Acc:MGI:3588218]
ENSMUSG00000054072	Iigp1	1475.44217613932	-1.35848971740119	8.86495937907841e-50	7.6689502763908	1.34186808217077e-211	interferon inducible GTPase 1 [Source:MGI Symbol;Acc:MGI:1926259]
ENSMUSG00000038059	Smim3	1284.91552516533	-0.818084052405491	1.1069873038365e-23	2.84007528486297	2.10476630715374e-218	small integral membrane protein 3 [Source:MGI Symbol;Acc:MGI:1917088]
ENSMUSG00000024620	Pdgfrb	54.6280093310342	-1.08315573126714	0.00827583124556239	3.87833845214494	1.21976697539987e-15	platelet derived growth factor receptor, beta polypeptide [Source:MGI Symbol;Acc:MGI:97531]
ENSMUSG00000033871	Ppargc1b	382.780847793785	-0.735209719715784	2.87845700001582e-07	3.03011984064548	3.50481364856676e-79	peroxisome proliferative activated receptor, gamma, coactivator 1 beta [Source:MGI Symbol;Acc:MGI:2444934]
ENSMUSG00000045730	Adrb2	118.635978284721	1.6170192969057	3.19830458147585e-05	-3.9975469033125	2.83585608786038e-32	adrenergic receptor, beta 2 [Source:MGI Symbol;Acc:MGI:87938]
ENSMUSG00000053846	Lipg	2317.87556880367	-1.82296641998324	1.09409170510231e-125	7.63416678628383	0	lipase, endothelial [Source:MGI Symbol;Acc:MGI:1341803]
ENSMUSG00000023066	Rttn	273.052324639058	1.30955197232866	3.68984323631412e-12	-2.11405649247174	2.6302775456206e-33	rotatin [Source:MGI Symbol;Acc:MGI:2179288]
ENSMUSG00000039699	Batf2	681.77029129616	-1.10418181307798	1.78599084405032e-21	4.24949064354388	4.69632160547692e-174	basic leucine zipper transcription factor, ATF-like 2 [Source:MGI Symbol;Acc:MGI:1921731]
ENSMUSG00000024968	Rcor2	67.5302022951693	-1.06331312935372	0.00157893237700655	3.06200708890788	6.29357028444249e-17	REST corepressor 2 [Source:MGI Symbol;Acc:MGI:1859854]
ENSMUSG00000024663	Rab3il1	1877.25358014029	-1.35132266040892	2.21180604085162e-45	-2.46987030599782	1.23593532871838e-240	RAB3A interacting protein (rabin3)-like 1 [Source:MGI Symbol;Acc:MGI:1922010]
ENSMUSG00000035735	Dagla	292.026757204597	1.27671832191115	1.16122203114055e-11	-2.15112944072808	1.17239114052038e-34	diacylglycerol lipase, alpha [Source:MGI Symbol;Acc:MGI:2677061]
ENSMUSG00000024675	Ms4a4c	184.648346178106	-1.02681025345309	2.43750092066919e-07	3.18595865721771	7.16738514189749e-45	membrane-spanning 4-domains, subfamily A, member 4C [Source:MGI Symbol;Acc:MGI:1927656]
ENSMUSG00000024754	Cemip2	3343.46225270669	-1.29345169726736	3.91173233328793e-96	4.11292550036068	0	cell migration inducing hyaluronidase 2 [Source:MGI Symbol;Acc:MGI:1890373]
ENSMUSG00000025195	Dnmbp	468.676578902457	0.798351459846536	2.41108675625328e-07	-2.37677388469592	7.49557173905381e-68	dynamin binding protein [Source:MGI Symbol;Acc:MGI:1917352]
ENSMUSG00000025209	Twnk	89.5450678112478	1.13034506675224	0.00450784034561636	-3.04646416799402	8.10753190540517e-20	twinkle mtDNA helicase [Source:MGI Symbol;Acc:MGI:2137410]
ENSMUSG00000034765	Dusp5	577.108136805184	0.918904127029033	2.78600125312465e-16	3.39401781497173	6.59894462829188e-98	dual specificity phosphatase 5 [Source:MGI Symbol;Acc:MGI:2685183]
ENSMUSG00000061654	Spry3	37.2213012814505	3.93893274831045	9.1533394813172e-06	-5.01218318022086	2.65334817871192e-09	sprouty RTK signaling antagonist 3 [Source:NCBI gene;Acc:236576]
