# Supplementary material for: Metformin selectively dampens the acute inflammatory response through an AMPK-dependent mechanism
Source: Sci Rep. 2021 Sep 21;11:18721. doi: 10.1038/s41598-021-97441-x (PMC8455559; doi:10.1038/s41598-021-97441-x)
Supplement: Supplementary file 5 — Supplementary Table S4. [file 41598_2021_97441_MOESM5_ESM.csv]

� 2000-2019 QIAGEN. All rights reserved.
Categories	Diseases or Functions Annotation	p-value	Predicted Activation State	Activation z-score	Molecules	# Molecules
Cellular Movement,Hematological System Development and Function,Immune Cell Trafficking	Migration of mononuclear leukocytes	7.85E-06	Decreased	-2.882	BATF,BCL3,CCL2,CCL24,Ccl9,CCR3,CD40,CD69,COL4A1,Cxcl11,Cxcl9,ETV6,FLT1,GPR132,HDC,ICAM1,IL10,IL15,IL1B,IL2RA,LAG3,LCK,MMP14,MYO1G,NFIL3,NOS2,NOTCH1,RASGRP1,RGS16,SELE,SELP,SOCS1,SOCS3,SRC,TIMP1,TNFRSF9,VCAM1	37
Cellular Movement,Hematological System Development and Function,Immune Cell Trafficking	Cell movement of mononuclear leukocytes	1.66E-05	Decreased	-3.21	BATF,BCL3,CCL2,CCL24,Ccl9,CCR3,CD40,CD69,COL4A1,Cxcl11,Cxcl9,ETV6,F2R,FLT1,GPR132,HDC,ICAM1,IL10,IL15,IL1B,IL2RA,LAG3,LCK,MMP14,MYO1G,NFIL3,NOS2,NOTCH1,PTGES,RASGRP1,RGS16,SELE,SELP,SERPINE1,SOCS1,SOCS3,SRC,STAT5A,TIMP1,TLR3,TNFRSF9,VCAM1	42
Cellular Movement,Hematological System Development and Function,Immune Cell Trafficking	Cell movement of lymphocytes	2.22E-05	Decreased	-2.963	BATF,BCL3,CCL2,CCL24,Ccl9,CCR3,CD40,CD69,COL4A1,Cxcl11,Cxcl9,ETV6,GPR132,HDC,ICAM1,IL10,IL15,IL1B,IL2RA,LAG3,LCK,MMP14,MYO1G,NFIL3,NOS2,NOTCH1,PTGES,RASGRP1,RGS16,SELE,SELP,SOCS1,SOCS3,STAT5A,TIMP1,TNFRSF9,VCAM1	37
Cellular Movement,Hematological System Development and Function,Immune Cell Trafficking	Lymphocyte migration	2.77E-05	Decreased	-2.882	BATF,BCL3,CCL2,CCL24,Ccl9,CCR3,CD40,CD69,COL4A1,Cxcl11,Cxcl9,ETV6,GPR132,HDC,ICAM1,IL10,IL15,IL1B,IL2RA,LAG3,LCK,MYO1G,NFIL3,NOS2,NOTCH1,RASGRP1,RGS16,SELE,SELP,SOCS1,SOCS3,TIMP1,TNFRSF9,VCAM1	34
Cell Morphology,Hematological System Development and Function	Morphology of myeloid cells	5.26E-05			BCL3,CCL2,CP,FCGR2B,FGR,HDC,ICAM1,IKZF1,IL10,IL4R,Mt2,MXD1,RASGRP1,SELE,SELP,STAT5A,TNFRSF9,TRIB1,VCAM1	19
Cancer,Hematological Disease,Immunological Disease,Organismal Injury and Abnormalities	Childhood acute leukemia	1.89E-04			F2R,IKZF1,IL2RA,LCK,NOTCH1,PDGFRB,SRC	7
Cardiovascular System Development and Function,Organismal Development	Vascularization of absolute anatomical region	2.34E-04		-1.743	CD40,F2R,FLT1,ICAM1,IL10,IL1B,MMP14,NOS2,SOCS3,SPHK1,SRC,TIMP1,TLR3,VCAM1	14
Cellular Function and Maintenance,Hematological System Development and Function	Function of T lymphocytes	2.95E-04		-1.342	BCL3,BIRC3,CACNB3,CD69,EBI3,GPR84,ICAM1,IL10,IL15,IL2RA,IL4R,IRF7,LAG3,MYO1G,NOS2,PNP,RASGRP1,RGS16,SELE,SELP,SLAMF1,STAT5A,TLR3,TNFRSF9,Trim30a/Trim30d	25
Cellular Function and Maintenance	Function of mononuclear leukocytes	3.15E-04		-1.103	BCL3,BIRC3,CACNB3,CCL2,CD69,EBI3,GPR84,ICAM1,IL10,IL15,IL1B,IL2RA,IL4R,IRF7,LAG3,Mt2,MYO1G,NOS2,PNP,RASGRP1,RGS16,SELE,SELP,SLAMF1,SOCS1,STAT5A,TLR3,TNFRSF9,Trim30a/Trim30d	29
Cancer,Organismal Injury and Abnormalities	Pediatric cancer	3.32E-04			F2R,FLT1,IKZF1,IL2RA,LCK,NOTCH1,PDGFRB,SRC	8
Cellular Function and Maintenance	Function of lymphatic system cells	4.98E-04		-1.6	BCL3,BIRC3,CACNB3,CD69,EBI3,GPR84,ICAM1,IL10,IL15,IL1B,IL2RA,IL4R,IRF7,LAG3,Mt2,MYO1G,NFIL3,NOS2,PNP,RASGRP1,RGS16,SELE,SELP,SLAMF1,SOCS1,STAT5A,TLR3,TNFRSF9,Trim30a/Trim30d	29
Cellular Function and Maintenance,Hematological System Development and Function	Function of lymphocytes	5.03E-04		-1.276	BCL3,BIRC3,CACNB3,CD69,EBI3,GPR84,ICAM1,IL10,IL15,IL1B,IL2RA,IL4R,IRF7,LAG3,Mt2,MYO1G,NOS2,PNP,RASGRP1,RGS16,SELE,SELP,SLAMF1,SOCS1,STAT5A,TLR3,TNFRSF9,Trim30a/Trim30d	28
Cancer,Hematological Disease,Immunological Disease,Organismal Injury and Abnormalities	Recurrent leukemia	5.30E-04			BIRC3,FLT1,IKZF1,LCK,NOTCH1,PDGFRB,SRC	7
Connective Tissue Disorders,Organismal Injury and Abnormalities	Dupuytren contracture	5.30E-04			ADAMTS4,COL11A2,COL27A1,COL4A1,MMP13,MMP14,TIMP1	7
Cell-To-Cell Signaling and Interaction,Inflammatory Response	Immune response of T lymphocytes	5.59E-04		-0.283	CD40,CD69,ICAM1,IL10,IL15,IL1B,IL2RA,NOS2,PFKFB3,PNP,SOCS1,SOCS3,SRC,TNFRSF9	14
Cell-To-Cell Signaling and Interaction	Response of mononuclear leukocytes	6.04E-04		-0.945	CCL2,CD40,CD69,CISH,EBI3,FCGR2B,ICAM1,IL10,IL15,IL1B,IL2RA,LAG3,NFIL3,NOS2,PFKFB3,PNP,SOCS1,SOCS3,SRC,STAT5A,TLR3,TNFRSF9,VCAM1	23
Connective Tissue Disorders,Inflammatory Disease,Organismal Injury and Abnormalities,Skeletal and Muscular Disorders	Rheumatic Disease	6.85E-04		0.072	ADAMTS4,BCL3,BMP1,CCL2,CCL24,Ccl8,Ccl9,CD40,CD69,COL11A2,Cxcl9,DUSP2,EBI3,ERRFI1,FCGR2B,FGL2,FGR,FLT1,GBP6,GLIPR2,ICAM1,IFI16,IKZF1,IL10,IL15,IL1B,IL2RA,IL4R,IRF7,LCK,MAP3K8,MMP13,MMP14,MMP25,Ms4a4b (includes others),NOD1,NOS2,OAS1,PARP12,PDGFRB,PTGES,RCSD1,Saa3,SELE,SELP,SLFN5,SOCS1,SOCS3,SPHK1,SRC,STAT5A,STEAP4,TIMP1,TLR3,TMEM39A,TNFRSF9,VASH1,VCAM1,ZBP1,ZFP36	60
Cardiovascular System Development and Function,Organismal Development,Visual System Development and Function	Vascularization of eye	7.20E-04		-1.303	F2R,FLT1,ICAM1,IL10,IL1B,MMP14,NOS2,SOCS3,SRC,TIMP1,TLR3,VCAM1	12
Cell-To-Cell Signaling and Interaction,Hematological System Development and Function	Response of lymphocytes	7.24E-04		-0.959	CCL2,CD40,CISH,EBI3,FCGR2B,ICAM1,IL10,IL15,IL1B,IL2RA,LAG3,NFIL3,NOS2,PFKFB3,PNP,SOCS1,SOCS3,SRC,STAT5A,TLR3,TNFRSF9	21
Gastrointestinal Disease,Inflammatory Disease,Inflammatory Response,Organismal Injury and Abnormalities	Inflammation of esophagus	7.25E-04			BATF,CCL24,CCR3,HDC,IL10,IL1B,IL2RA,IL4R	8
Inflammatory Disease,Inflammatory Response,Organismal Injury and Abnormalities,Respiratory Disease	Inflammation of lung	7.49E-04		0	CCL2,CISH,FCGR2B,FLT1,FOSL2,ICAM1,IL10,IL15,IL1B,IL2RA,IL4R,LCK,MMP13,Mt2,Mx1,NOD1,NOS2,P2RY2,PDGFRB,PTGES,SELE,SELP,SERPINE1,SOCS1,SPHK1,SRC,STARD7,TIMP1,TLR3,TNFRSF9	30
Infectious Diseases	Parasitic Infection	7.73E-04		1.496	BCL3,CD40,CISH,EBI3,EIF2AK2,FCGR2B,FLT1,ICAM1,Igtp,Iigp1,IL10,IL15,IL4R,NOS2,RGS16,SLAMF1,SOCS3,TLR3	18
Cancer,Hematological Disease,Immunological Disease,Organismal Injury and Abnormalities	Childhood acute lymphoblastic leukemia	8.10E-04			F2R,IKZF1,LCK,NOTCH1,PDGFRB,SRC	6
Cell-To-Cell Signaling and Interaction,Inflammatory Response	Inflammatory response of antigen presenting cells	8.10E-04		1.664	F2R,IL10,IL15,SOCS1,SOCS3,SPHK1	6
Cancer,Hematological Disease,Immunological Disease,Organismal Injury and Abnormalities	T acute lymphoblastic leukemia	8.15E-04			ETV6,IKZF1,LCK,NOTCH1,PDGFRB,RHOB,RHOU,SRC,TLR3	9
Hematological System Development and Function,Lymphoid Tissue Structure and Development,Tissue Morphology	Quantity of natural killer T lymphocytes	8.15E-04		0.235	BATF,CISH,EBI3,ICAM1,IKZF1,IL15,NFIL3,SOCS1,TNFRSF9	9
Cell-mediated Immune Response,Cell-To-Cell Signaling and Interaction,Cellular Movement,Hematological System Development and Function,Immune Cell Trafficking	Recruitment of T lymphocytes	8.31E-04		-1.649	BCL3,CCL2,Ccl9,CCR3,CD40,GPR132,HDC,ICAM1,IL10,IL15,SELE,SELP,TNFRSF9,VCAM1	14
Cellular Movement	Homing of cells	9.04E-04	Decreased	-4.391	BATF,CCL2,CCL24,Ccl9,CCR3,CD40,CD69,Cxcl11,Cxcl9,F2R,FGR,FLT1,FSCN1,GPR132,ICAM1,IL10,IL15,IL1B,IL4R,LCK,MMP14,Mt2,P2RY2,PDGFRB,PTGES,RHOB,RHOU,Saa3,SELE,SELP,SERPINE1,SLAMF1,SOCS1,SOCS3,SPHK1,SRC,TRIB1,VCAM1	38
Cell-To-Cell Signaling and Interaction,Hematological System Development and Function	T cell response	9.49E-04		-0.675	CCL2,CISH,EBI3,ICAM1,IL10,IL15,IL1B,IL2RA,LAG3,NFIL3,NOS2,PFKFB3,SOCS1,SOCS3,STAT5A,TLR3,TNFRSF9	17
Cellular Movement,Hematological System Development and Function,Immune Cell Trafficking	Cell movement of leukocytes	1.01E-03	Decreased	-3.398	BATF,BCL3,CCL2,CCL24,Ccl9,CCR3,CD40,CD69,COL4A1,Cxcl11,Cxcl9,ETV6,F2R,FCGR2B,FGR,FLT1,GPR132,HDC,ICAM1,IL10,IL15,IL1B,IL2RA,IL4R,LAG3,LAMA5,LCK,MAP3K8,MMP14,MYO1G,NFIL3,NOS2,NOTCH1,PTGES,RASGRP1,RGS16,RHOB,SELE,SELP,SERPINE1,SLAMF1,SOCS1,SOCS3,SPHK1,SRC,STAT5A,TIMP1,TLR3,TNFRSF9,VCAM1,VCAN	51
Cardiovascular Disease,Organismal Injury and Abnormalities	Atherosclerotic lesion	1.05E-03		-0.946	ANGPTL4,CCL2,CD40,FLT1,ICAM1,IL1B,LIPG,NOS2,PTGES,SELE,SELP,SERPINE1,SOCS3,STAT5A,TIMP1,VCAM1,VCAN,ZFP36	18
Cancer,Hematological Disease,Immunological Disease,Organismal Injury and Abnormalities	Thymus cancer	1.13E-03			FLT1,IKZF1,LCK,PDGFRB,SPHK1	5
Cell-To-Cell Signaling and Interaction,Hematological System Development and Function,Immune Cell Trafficking,Inflammatory Response	Activation of peripheral blood lymphocytes	1.13E-03		-1	CD40,IL10,IL15,SELP,SOCS1	5
Cell-To-Cell Signaling and Interaction,Cellular Movement,Hematological System Development and Function,Immune Cell Trafficking	Recruitment of lymphocytes	1.16E-03	Decreased	-2.15	BCL3,CCL2,Ccl9,CCR3,CD40,GPR132,HDC,ICAM1,IL10,IL15,IL1B,SELE,SELP,STAT5A,TNFRSF9,VCAM1	16
Hematological System Development and Function,Tissue Morphology	Quantity of myeloid cells	1.19E-03		1.308	BCL3,BIRC3,CCL2,CCL24,CCR3,CD40,CISH,ETV6,FCGR2B,GPR132,HDC,ICAM1,IKZF1,IL10,IL15,IL1B,IL2RA,IL4R,LIPG,MMP13,Mt2,MXD1,NOS2,PTGES,SELE,SELP,SERPINE1,SOCS1,SOCS3,SRC,STAT5A,STEAP4,TIMP1,TLR3,TNFRSF9,TRIB1,TSPAN33,VCAM1,ZFP36	39
Cell-To-Cell Signaling and Interaction,Inflammatory Response	Response of bone marrow-derived macrophages	1.20E-03		1.067	F2R,SOCS1,SPHK1,TLR3	4
Cancer,Organismal Injury and Abnormalities	Metastatic C-KIT mutation positive melanoma	1.20E-03			FLT1,LCK,PDGFRB,SRC	4
Cancer,Organismal Injury and Abnormalities,Respiratory Disease	Locally recurrent lung adenocarcinoma	1.20E-03			FLT1,LCK,PDGFRB,SRC	4
Cancer,Hematological Disease,Immunological Disease,Organismal Injury and Abnormalities	Core binding factor acute myeloid leukemia	1.20E-03			IL2RA,LCK,PDGFRB,SRC	4
Cancer,Hematological Disease,Immunological Disease,Organismal Injury and Abnormalities	Adult acute lymphocytic leukemia	1.20E-03			IKZF1,LCK,PDGFRB,SRC	4
Cardiovascular Disease,Connective Tissue Disorders,Dermatological Diseases and Conditions,Immunological Disease,Inflammatory Disease,Organismal Injury and Abnormalities,Respiratory Disease,Skeletal and Muscular Disorders	Systemic sclerosis associated interstitial lung disease	1.20E-03			FLT1,LCK,PDGFRB,SRC	4
Cancer,Organismal Injury and Abnormalities	Stage IIIB unresectable C-KIT mutation positive melanoma	1.20E-03			FLT1,LCK,PDGFRB,SRC	4
Cancer,Gastrointestinal Disease,Organismal Injury and Abnormalities	Locally advanced RAS mutation negative colorectal adenocarcinoma	1.20E-03			FLT1,LCK,PDGFRB,SRC	4
Cancer,Organismal Injury and Abnormalities,Respiratory Disease	Stage IV ALK translocation negative EGFR mutation negative non-small cell lung adenocarcinoma	1.20E-03			FLT1,LCK,PDGFRB,SRC	4
Cancer,Gastrointestinal Disease,Organismal Injury and Abnormalities,Tumor Morphology	Progressive KRAS mutation negative colorectal adenocarcinoma	1.20E-03			FLT1,LCK,PDGFRB,SRC	4
Cancer,Organismal Injury and Abnormalities,Respiratory Disease	Locally advanced lung adenocarcinoma	1.20E-03			FLT1,LCK,PDGFRB,SRC	4
Infectious Diseases	Susceptibility to infection	1.20E-03			CCL2,CISH,IL10,TLR3	4
Cancer,Organismal Injury and Abnormalities,Respiratory Disease	Stage IIIB ALK translocation negative EGFR mutation negative non-small cell lung adenocarcinoma	1.20E-03			FLT1,LCK,PDGFRB,SRC	4
Cancer,Organismal Injury and Abnormalities,Tumor Morphology	Progressive gastrointestinal stromal neoplasia	1.20E-03			FLT1,LCK,PDGFRB,SRC	4
Cancer,Gastrointestinal Disease,Organismal Injury and Abnormalities	Unresectable RAS mutation negative colorectal adenocarcinoma	1.20E-03			FLT1,LCK,PDGFRB,SRC	4
Cancer,Organismal Injury and Abnormalities,Respiratory Disease	Stage IV metastatic lung adenocarcinoma	1.20E-03			FLT1,LCK,PDGFRB,SRC	4
Cancer,Organismal Injury and Abnormalities,Respiratory Disease	Biphasic malignant pleural mesothelioma	1.20E-03			FLT1,LCK,PDGFRB,SRC	4
Cancer,Organismal Injury and Abnormalities	Stage IIIC metastatic melanoma	1.20E-03			FGR,FLT1,IL2RA,PDGFRB	4
Endocrine System Disorders,Hereditary Disorder,Organismal Injury and Abnormalities,Reproductive System Disease	Panhypopituitarism - X-linked	1.20E-03			ICAM1,SELE,SELP,SERPINE1	4
Cancer,Organismal Injury and Abnormalities	Unresectable BRAF mutation negative KIT mutation positive NRAS mutation negative melanoma	1.20E-03			FLT1,LCK,PDGFRB,SRC	4
Cancer,Organismal Injury and Abnormalities,Respiratory Disease	Epithelioid malignant pleural mesothelioma	1.20E-03			FLT1,LCK,PDGFRB,SRC	4
Cancer,Organismal Injury and Abnormalities,Respiratory Disease	Stage IV ALK translocation negative EGFR activating mutation negative nonsquamous non-small cell lung carcinoma	1.20E-03			FLT1,LCK,PDGFRB,SRC	4
Cancer,Gastrointestinal Disease,Organismal Injury and Abnormalities	Refractory metastatic KRAS mutation negative colorectal adenocarcinoma	1.20E-03			FLT1,LCK,PDGFRB,SRC	4
Cancer,Dermatological Diseases and Conditions,Organismal Injury and Abnormalities	Stage IV metastatic cutaneous melanoma	1.20E-03			FGR,FLT1,IL2RA,PDGFRB	4
Cancer,Organismal Injury and Abnormalities,Respiratory Disease	ALK rearrangement negative EGFR mutation negative non-small cell lung adenocarcinoma	1.20E-03			FLT1,LCK,PDGFRB,SRC	4
Cancer,Organismal Injury and Abnormalities,Renal and Urological Disease	Non-clear cell renal carcinoma	1.20E-03			FLT1,LCK,PDGFRB,TIMP1	4
Cancer,Organismal Injury and Abnormalities,Respiratory Disease	Stage IIIB ALK translocation negative EGFR activating mutation negative nonsquamous non-small cell lung carcinoma	1.20E-03			FLT1,LCK,PDGFRB,SRC	4
Cancer,Organismal Injury and Abnormalities,Respiratory Disease	Recurrent ALK translocation negative EGFR mutation negative non-small cell lung adenocarcinoma	1.20E-03			FLT1,LCK,PDGFRB,SRC	4
Cellular Movement	Chemotaxis	1.21E-03	Decreased	-4.16	CCL2,CCL24,Ccl9,CCR3,CD40,CD69,Cxcl11,Cxcl9,F2R,FGR,FLT1,GPR132,ICAM1,IL10,IL15,IL1B,IL4R,LCK,MMP14,Mt2,P2RY2,PDGFRB,PTGES,RHOB,RHOU,Saa3,SELE,SELP,SERPINE1,SLAMF1,SOCS1,SOCS3,SPHK1,SRC,TRIB1,VCAM1	36
Hematological System Development and Function,Tissue Morphology	Quantity of leukocytes	1.22E-03		0.052	ARID5A,BATF,BCL3,BIRC3,CCL2,CCL24,Ccl9,CCR3,CD40,CD69,CISH,EBI3,ETV6,FCGR2B,FLT1,GPR132,HDC,ICAM1,IKZF1,IL10,IL15,IL1B,IL2RA,IL4R,LAG3,LCK,LIPG,MAP3K8,MMP13,Mt2,MXD1,MYO1G,NFIL3,NOS2,NOTCH1,PNP,PTGES,RASGRP1,RPS6KA5,SELE,SELP,SERPINE1,SOCS1,SOCS3,SPHK1,SRC,STARD7,STAT5A,STEAP4,TIMP1,TLR3,TNFRSF9,TRIB1,Trim30a/Trim30d,TSPAN33,VCAM1,ZEB1,ZFP36	58
Cell-To-Cell Signaling and Interaction,Cellular Movement,Hematological System Development and Function,Immune Cell Trafficking	Recruitment of leukocytes	1.25E-03	Decreased	-3.481	BCL3,CCL2,CCL24,Ccl9,CCR3,CD40,CD69,Cxcl9,FCGR2B,FGR,FLT1,GPR132,HDC,ICAM1,IL10,IL15,IL1B,IL2RA,IRF7,MAP3K8,NOD1,NOTCH1,P2RY2,RHOB,SELE,SELP,SERPINE1,SOCS1,STAT5A,TLR3,TNFRSF9,VCAM1	32
Cell-mediated Immune Response,Cellular Movement,Hematological System Development and Function,Immune Cell Trafficking	T cell migration	1.27E-03	Decreased	-2.425	BATF,CCL2,CCL24,CCR3,CD40,CD69,COL4A1,Cxcl11,Cxcl9,ICAM1,IL10,IL15,IL1B,IL2RA,LAG3,LCK,NOS2,RASGRP1,RGS16,SELE,SELP,SOCS1,SOCS3,TNFRSF9	24
Cell-To-Cell Signaling and Interaction,Hematological System Development and Function,Inflammatory Response	Binding of monocytes	1.45E-03	Decreased	-2.597	CCL2,ICAM1,IL10,IL15,IL1B,LIPG,SELE,SELP,VCAM1	9
Cell-To-Cell Signaling and Interaction,Cellular Movement,Hematological System Development and Function,Immune Cell Trafficking	Recruitment of mononuclear leukocytes	1.48E-03	Decreased	-2.056	BCL3,CCL2,Ccl9,CCR3,CD40,Cxcl9,FCGR2B,FGR,GPR132,HDC,ICAM1,IL10,IL15,IL1B,SELE,SELP,STAT5A,TNFRSF9,VCAM1	19
Connective Tissue Disorders,Immunological Disease,Inflammatory Disease,Organismal Injury and Abnormalities,Skeletal and Muscular Disorders	Lupus erythematosus	1.59E-03			CCL2,CD40,CD69,COL11A2,FCGR2B,FGR,FLT1,ICAM1,IFI16,IKZF1,IL10,IL1B,IRF7,LCK,MAP3K8,NOS2,OAS1,PARP12,SELP,SOCS1,TMEM39A,TNFRSF9,VCAM1,ZBP1	24
Hematological System Development and Function,Tissue Morphology	Quantity of granulocytes	1.65E-03		1.831	CCL2,CCL24,CCR3,CD40,CISH,FCGR2B,GPR132,HDC,ICAM1,IKZF1,IL10,IL15,IL1B,IL2RA,IL4R,MMP13,Mt2,MXD1,NOS2,PTGES,SELE,SELP,SERPINE1,SOCS3,STAT5A,TIMP1,TRIB1,TSPAN33,VCAM1,ZFP36	30
Cancer,Organismal Injury and Abnormalities,Tumor Morphology	Invasion of malignant tumor	1.69E-03	Decreased	-2.619	B4GALT5,CCL2,F2R,ICAM1,NOTCH1,RASGRP1,RHOB,SERPINE1,SOCS1,SPHK1,SRC,VCAN	12
Cell-To-Cell Signaling and Interaction,Cellular Movement	Recruitment of cells	1.70E-03	Decreased	-3.506	BCL3,CCL2,CCL24,Ccl9,CCR3,CD40,CD69,Cxcl9,FCGR2B,FGR,FLT1,GPR132,HDC,ICAM1,IL10,IL15,IL1B,IL2RA,IRF7,MAP3K8,NOD1,NOTCH1,P2RY2,PDGFRB,RHOB,SELE,SELP,SERPINE1,SOCS1,STAT5A,TLR3,TNFRSF9,VCAM1	33
Inflammatory Response,Organismal Injury and Abnormalities	Inflammation of organ	1.77E-03		1.001	ARID5A,BATF,BCL3,BIRC3,CCL2,CCL24,CCR3,CD40,CD69,CISH,CNN3,COL4A1,DUSP14,DUSP2,EBI3,EIF2AK2,FCGR2B,FGR,FLT1,FOSL2,GPR132,HDC,ICAM1,IL10,IL15,IL17RD,IL1B,IL2RA,IL4R,IRF7,LAMA5,LCK,MAP3K8,MMP13,Mt2,Mx1,NFIL3,NOD1,NOS2,NOTCH1,P2RY2,PARP12,PDGFRB,PTGES,RPS6KA5,SELE,SELP,SERPINE1,SLC2A6,SOCS1,SOCS3,SPHK1,SRC,STARD7,STAT5A,TIMP1,TLR3,TNFRSF9,UPP1,USP18,VCAM1,ZFP36	62
Infectious Diseases	Viral Infection	1.89E-03		0.192	APOBEC3B,ARID5A,BCL3,BIRC3,BMP1,Casp12,CCL2,CD40,CD69,CEBPD,DUSP16,EBI3,EFNA2,EIF2AK2,ETV3,F2R,FCGR2B,FLT1,FSCN1,GPD2,GPR146,ICAM1,IER3,Igtp,IL10,IL15,IL1B,IL2RA,IL4R,IRF7,LCK,MED21,Mx1,MXD1,NFIL3,NOS2,OAS1,P2RY2,PARP12,RHOB,RND1,SERPINE1,SLAMF1,SLC4A7,SLCO3A1,SNN,SOCS1,SOCS3,SPHK1,STAT5A,TIMP1,TLR3,TNFRSF9,TRIM58,ZBP1,ZEB1	56
Cardiovascular System Development and Function,Organismal Development,Visual System Development and Function	Neovascularization of eye	1.95E-03		-1.088	F2R,FLT1,ICAM1,IL10,IL1B,NOS2,SOCS3,SRC,TIMP1,TLR3,VCAM1	11
Cardiovascular System Development and Function,Cellular Movement	Cell movement of endothelial cells	1.98E-03		-1.648	ANGPTL4,CCL2,CCL24,CCR3,CD40,COL4A1,F2R,FLNB,FLT1,ICAM1,IL1B,IL2RA,MMP13,MMP14,MXD1,PDGFRB,RHOB,SELE,SERPINE1,SRC,STAT5A,TIMP1,VASH1,VCAM1	24
Connective Tissue Disorders,Immunological Disease,Inflammatory Disease,Organismal Injury and Abnormalities,Skeletal and Muscular Disorders	Systemic lupus erythematosus	2.01E-03			CCL2,CD40,CD69,COL11A2,FCGR2B,FGR,FLT1,ICAM1,IFI16,IKZF1,IL10,IL1B,IRF7,LCK,MAP3K8,OAS1,PARP12,SELP,SOCS1,TMEM39A,TNFRSF9,VCAM1,ZBP1	23
Cancer,Organismal Injury and Abnormalities	Stage III metastatic melanoma	2.05E-03			FGR,FLT1,IL2RA,LCK,PDGFRB,SRC	6
Cancer	Transformation of epithelial cell lines	2.05E-03			CD40,ETV6,FLT1,NOTCH1,PDGFRB,SRC	6
Cancer,Dermatological Diseases and Conditions,Organismal Injury and Abnormalities	Stage III advanced cutaneous melanoma	2.05E-03			FGR,FLT1,IL2RA,LCK,PDGFRB,SRC	6
Cancer,Organismal Injury and Abnormalities	Stage IV metastatic solid tumor	2.05E-03			FGR,FLT1,IL2RA,LCK,PDGFRB,SRC	6
Cancer,Dermatological Diseases and Conditions,Organismal Injury and Abnormalities	Stage III-IV metastatic cutaneous melanoma	2.05E-03			FGR,FLT1,IL2RA,LCK,PDGFRB,SRC	6
Cell Signaling,Small Molecule Biochemistry	Homeostasis of nitric oxide	2.05E-03			BCL3,Hspa1b,ICAM1,IL10,NOS2,ZFP36	6
Cancer,Hematological Disease,Immunological Disease,Organismal Injury and Abnormalities	Relapsed lymphocytic leukemia	2.05E-03			BIRC3,IKZF1,LCK,NOTCH1,PDGFRB,SRC	6
Cancer,Dermatological Diseases and Conditions,Organismal Injury and Abnormalities	Stage IIIB-IV cutaneous melanoma	2.05E-03			FGR,FLT1,IL2RA,LCK,PDGFRB,SRC	6
Cancer,Dermatological Diseases and Conditions,Organismal Injury and Abnormalities	Stage IIB-IIIC cutaneous melanoma	2.05E-03			FGR,FLT1,IL2RA,LCK,PDGFRB,SRC	6
Cellular Movement	Cell movement of cancer cells	2.07E-03	Decreased	-2.111	CCL2,FLT1,LAMA5,MMP13,RHOB,SELE,SERPINE1,SOCS1,SPHK1,SRC,VCAM1,VCAN,ZEB1	13
Immunological Disease	Systemic autoimmune syndrome	2.08E-03		1.652	ADAMTS4,BMP1,CCL2,CCL24,Ccl8,Ccl9,CD40,CD69,CISH,COL11A2,COL27A1,COL4A1,Cxcl11,Cxcl9,DUSP2,EIF2AK2,FCGR2B,FGL2,FGR,FLT1,GBP6,GLIPR2,Gm4951,Gm5431,ICAM1,IFI16,Iigp1,IKZF1,IL10,IL15,IL1B,IL2RA,IL4R,IRF7,IRGM,LCK,MAP3K8,MMP13,MMP14,Ms4a4b (includes others),OAS1,PARP12,PTGES,RCSD1,Saa3,SELE,SELP,SEMA4C,SLFN5,SOCS1,SOCS3,SPHK1,SRC,STAT5A,STEAP4,TIMP1,TLR3,TMEM39A,TNFRSF9,Trim30a/Trim30d,VASH1,VCAM1,ZB…	64
Cardiovascular System Development and Function	Neovascularization	2.15E-03		-1.92	CD40,ERRFI1,F2R,FLT1,ICAM1,IL10,IL1B,MMP14,NOS2,SOCS3,SPHK1,SRC,STAT5A,TIMP1,TLR3,VCAM1	16
Connective Tissue Disorders,Organismal Injury and Abnormalities,Skeletal and Muscular Disorders	Non-traumatic arthropathy	2.22E-03		-0.412	ADAMTS4,BMP1,CCL2,CCL24,Ccl8,Ccl9,CD40,CD69,COL11A2,DUSP2,ERRFI1,FCGR2B,FGL2,FLT1,GBP6,GLIPR2,ICAM1,IKZF1,IL10,IL15,IL1B,IL2RA,IL4R,MMP13,MMP14,MMP25,Ms4a4b (includes others),PTGES,RCSD1,Saa3,SELE,SLFN5,SOCS1,SOCS3,SPHK1,SRC,STAT5A,STEAP4,TIMP1,TLR3,VASH1,VCAM1,ZFP36	43
Hematological System Development and Function,Lymphoid Tissue Structure and Development,Tissue Morphology	Quantity of T lymphocytes	2.39E-03		-0.464	ARID5A,BATF,CD40,CD69,CISH,EBI3,ETV6,FCGR2B,GPR132,ICAM1,IKZF1,IL10,IL15,IL2RA,IL4R,LAG3,LCK,MAP3K8,Mt2,NFIL3,NOS2,NOTCH1,PNP,RASGRP1,RPS6KA5,SELE,SELP,SOCS1,SOCS3,SPHK1,STARD7,STAT5A,TLR3,TNFRSF9,Trim30a/Trim30d,VCAM1,ZEB1,ZFP36	38
Cancer,Immunological Disease,Organismal Injury and Abnormalities	Neoplasia of lymphoid organ	2.39E-03	Decreased	-2	BIRC3,DUSP16,ETV6,FLT1,FSCN1,IKZF1,IL2RA,IL4R,LCK,NOTCH1,PDGFRB,SERPINE1,SOCS1,SPHK1	14
Hematological System Development and Function,Tissue Morphology	Quantity of blood cells	2.39E-03		-0.083	ARID5A,BATF,BCL3,BIRC3,CCL2,CCL24,Ccl9,CCR3,CD40,CD69,CISH,EBI3,EIF2AK2,ETV6,FCGR2B,FLT1,GPR132,HDC,ICAM1,IKZF1,IL10,IL15,IL1B,IL2RA,IL4R,LAG3,LCK,LIPG,MAP3K8,MMP13,Mt2,MXD1,MYO1G,NFIL3,NOS2,NOTCH1,PDGFRB,PNP,PTGES,RASGRP1,RPS6KA5,SELE,SELP,SERPINE1,SOCS1,SOCS3,SPHK1,SRC,STARD7,STAT5A,STEAP4,TIMP1,TLR3,TNFRSF9,TRIB1,Trim30a/Trim30d,TSPAN33,VCAM1,ZEB1,ZFP36	60
Cancer,Hematological Disease,Immunological Disease,Organismal Injury and Abnormalities	Non-Hodgkin lymphoma	2.44E-03		-1.131	APOBEC3B,BCL3,BCOR,BIRC3,CCL2,CCL24,CCR3,CD40,CD69,COL27A1,COL4A1,DUSP16,DUSP2,EBI3,ETV6,FCGR2B,FILIP1L,FZD1,GPD2,ICAM1,IER3,IKZF1,IL10,IL15,IL1B,IL2RA,IL4R,IRF7,LAD1,LCK,LIPG,MAP3K8,MYO1G,NOS2,NOTCH1,OAS1,PDGFRB,RGS16,RIN3,SELP,SOCS1,SRC,TIMP1,TNFRSF9,VCAM1,ZEB1,ZFP37	47
Cell-To-Cell Signaling and Interaction	Signaling of cells	2.47E-03		-0.223	CISH,FCGR2B,IL10,IL15,IL1B,IL2RA,NOTCH1,PFKFB3,SERPINE1,SLAMF1,SOCS1,SRC	12
Cellular Function and Maintenance	Elimination of cells	2.48E-03		-0.6	CCL2,CD40,Igtp,IL10,IL4R,NOD1,TLR3	7
Cancer,Organismal Injury and Abnormalities	Stage IIIC cancer	2.48E-03			FGR,FLT1,IL2RA,LCK,PDGFRB,SERPINE1,SRC	7
Cell Morphology,Lymphoid Tissue Structure and Development	Morphology of lymphatic system cells	2.52E-03			BATF,BCL3,CD40,EBI3,FCGR2B,IKZF1,IL10,IL15,IL2RA,LCK,MXD1,NFIL3,RASGRP1,SELE,SELP,Serpina3g (includes others),SOCS1,SOCS3,TNFRSF9,TRIB1	20
Cardiovascular Disease	Vascular lesion	2.53E-03		-0.592	ANGPTL4,CCL2,CD40,FLT1,ICAM1,IL1B,LIPG,MMP13,MMP14,NOS2,PPARGC1B,PTGES,SELE,SELP,SERPINE1,SOCS3,STAT5A,TIMP1,VCAM1,VCAN,ZFP36	21
Tissue Development	Accumulation of cells	2.54E-03	Decreased	-2.091	BCL3,CCL2,CCL24,CCR3,CD40,Cxcl9,ETV6,F2R,FCGR2B,FLT1,HDC,ICAM1,IER3,IFI16,IL10,IL15,IL1B,IL2RA,LAMA5,MAP3K8,NOS2,NOTCH1,P2RY2,RASGRP1,RGS16,RHOB,SELE,SELP,STAT5A,TIMP1,TLR3,VCAM1	32
Cell-To-Cell Signaling and Interaction,Hematological System Development and Function,Immune Cell Trafficking,Inflammatory Response	Adhesion of monocytes	2.56E-03	Decreased	-2.24	CCL2,ICAM1,IL10,IL15,IL1B,LIPG,SELE,SELP	8
Connective Tissue Disorders,Immunological Disease,Inflammatory Disease,Inflammatory Response,Organismal Injury and Abnormalities,Skeletal and Muscular Disorders	Rheumatoid arthritis	2.58E-03			ADAMTS4,BMP1,CCL2,CCL24,Ccl8,Ccl9,CD40,CD69,COL11A2,DUSP2,FCGR2B,FGL2,FLT1,GBP6,GLIPR2,ICAM1,IKZF1,IL10,IL15,IL1B,IL2RA,IL4R,MMP13,MMP14,Ms4a4b (includes others),PTGES,RCSD1,Saa3,SELE,SLFN5,SOCS1,SOCS3,SPHK1,SRC,STAT5A,STEAP4,TIMP1,TLR3,VASH1,VCAM1,ZFP36	41
Cellular Movement	Cell movement of leukemia cell lines	2.65E-03	Decreased	-3.213	CCL2,F2R,FLNB,FLT1,GPR132,LCK,NOTCH1,RASGRP1,RHOU,SELE,SELP,SPHK1,SRC,TIMP1,VCAM1	15
Cell Morphology	Morphology of blood cells	2.68E-03			BATF,BCL3,CCL2,CD40,CP,EBI3,F2R,FCGR2B,FGR,HDC,ICAM1,IKZF1,IL10,IL15,IL2RA,IL4R,LCK,Mt2,MXD1,NFIL3,PDGFRB,RASGRP1,SELE,SELP,Serpina3g (includes others),SOCS1,STAT5A,TNFRSF9,TRIB1,TSPAN33,VCAM1	31
Protein Synthesis	Metabolism of protein	2.74E-03		-1.96	ADAMTS4,BCL3,BFAR,BMP1,Casp12,CP,EIF2AK2,ERRFI1,FCGR2B,FGR,ICAM1,IER3,IL1B,IRGM,LCK,MAP3K8,MMP13,MMP14,NOS2,NOTCH1,PARP12,PPARGC1B,RCN1,SERPINE1,SOCS1,SOCS3,SPHK1,SRC,TIMP1,TNFRSF9,Trim30a/Trim30d,TRIM58,USP18,VASH1,VCAN,ZFP36	36
Immunological Disease	Allergy	2.82E-03		0.017	BCL3,CCR3,CD40,CISH,CNN3,DUSP2,FCGR2B,FGR,HDC,ICAM1,IL10,IL15,IL1B,IL2RA,IL4R,LAMA5,MAP3K8,NOS2,PFKFB3,PTGES,SELP,SOCS3,SRC,STARD7,TIMP1,ZFP36	26
Immunological Disease	Abnormal morphology of immune system	2.92E-03			BATF,BCL3,CD40,CISH,CP,EBI3,FCGR2B,FGR,HDC,ICAM1,IKZF1,IL10,IL15,IL2RA,IL4R,LCK,Mt2,MXD1,NFIL3,NOS2,RASGRP1,Serpina3g (includes others),SOCS1,STAT5A,TNFRSF9	25
Cancer,Hematological Disease,Immunological Disease,Organismal Injury and Abnormalities	Lymphocytic cancer	3.00E-03		-1.714	APOBEC3B,BCL3,BCOR,BIRC3,CACNB3,CCL2,CCL24,Ccl8,Ccl9,CCR3,CD40,CD69,CEBPD,COL27A1,COL4A1,DUSP16,DUSP2,EBI3,ETV6,F2R,FCGR2B,FGR,FILIP1L,FLT1,FOSL2,FZD1,GPD2,ICAM1,IER3,IKZF1,IL10,IL15,IL1B,IL2RA,IL4R,IRF7,LAD1,LAG3,LCK,LFNG,LIPG,MAP3K8,MYO1G,NOS2,NOTCH1,OAS1,PDGFRB,PGS1,RGS16,RHOB,RHOU,RIN3,SELP,SOCS1,SPHK1,SRC,STAT5A,STEAP4,TIMP1,TLR3,TNFRSF9,VCAM1,VCAN,ZEB1,ZFP36,ZFP37	66
Cellular Movement	Cell movement	3.11E-03	Decreased	-4.455	ANGPTL4,BATF,BCL3,CASS4,CCL2,CCL24,Ccl9,CCR3,CD40,CD69,CDC14A,CEBPD,CEMIP2,CNN3,COL4A1,Cxcl11,Cxcl9,EBI3,EFNA2,EIF2AK2,ERRFI1,ETV6,F2R,FCGR2B,FGL2,FGR,FLNB,FLT1,Fnbp1l,FOSL2,FSCN1,GLIPR2,GPR132,HDC,ICAM1,IFI16,IKZF1,IL10,IL15,IL1B,IL2RA,IL4R,IRF7,LAG3,LAMA5,LCK,MAP3K8,MMP13,MMP14,Mt2,MXD1,MYO10,MYO1G,NFIL3,NOD1,NOS2,NOTCH1,P2RY2,PDGFRB,PTGES,RAB3IL1,RASGRP1,RGS16,RHOB,RHOU,RPS6KA5,Saa3,SELE,SELP,…	87
Cancer,Hematological Disease,Immunological Disease,Organismal Injury and Abnormalities	T-cell malignant neoplasm	3.12E-03		-0.388	CCL2,CCL24,CCR3,CD40,CD69,COL27A1,COL4A1,DUSP16,DUSP2,EBI3,ETV6,FZD1,IER3,IKZF1,IL10,IL15,IL2RA,IRF7,LAD1,LCK,MAP3K8,NOTCH1,OAS1,PDGFRB,RGS16,RHOB,RHOU,SELP,SOCS1,SRC,TIMP1,TLR3,VCAM1,ZEB1	34
Cardiovascular System Development and Function,Cellular Movement	Migration of endothelial cells	3.14E-03		-1.331	ANGPTL4,CCL2,CD40,COL4A1,F2R,FLNB,FLT1,ICAM1,IL1B,IL2RA,MMP13,MMP14,MXD1,PDGFRB,RHOB,SELE,SERPINE1,SRC,STAT5A,TIMP1,VASH1,VCAM1	22
Tissue Development	Organization of extracellular matrix	3.27E-03			ADAMTS4,BCL3,BMP1,COL27A1,COL4A1,ICAM1,ICAM5,LAMA5,MMP13,MMP14,SERPINE1,TIMP1,VCAM1,VCAN	14
Cancer,Organismal Injury and Abnormalities,Tumor Morphology	Invasion of tumor	3.27E-03	Decreased	-3.261	B4GALT5,CCL2,F2R,ICAM1,MMP14,NOTCH1,RASGRP1,RHOB,SERPINE1,SOCS1,SPHK1,SRC,VCAN,ZEB1	14
Hematological System Development and Function,Inflammatory Response,Tissue Morphology	Quantity of monocytes	3.27E-03		1.232	CCR3,CD40,FCGR2B,GPR132,ICAM1,IKZF1,IL10,IL15,NOS2,SELE,SELP,TSPAN33,VCAM1,ZFP36	14
Cell-To-Cell Signaling and Interaction	Signaling of lymphocytes	3.34E-03			CISH,FCGR2B,IL2RA,SLAMF1,SRC	5
Cancer,Organismal Injury and Abnormalities,Renal and Urological Disease	TNM stage T3 renal clear cell adenocarcinoma	3.34E-03			CCL2,FLT1,IL1B,LCK,PDGFRB	5
Cancer,Organismal Injury and Abnormalities,Respiratory Disease,Tumor Morphology	Progressive lung adenocarcinoma	3.34E-03			FGR,FLT1,LCK,PDGFRB,SRC	5
Cancer,Organismal Injury and Abnormalities,Respiratory Disease	Malignant pleural mesothelioma	3.34E-03			FLT1,IL4R,LCK,PDGFRB,SRC	5
Connective Tissue Development and Function,Connective Tissue Disorders,Organismal Injury and Abnormalities,Skeletal and Muscular Disorders,Skeletal and Muscular System Development and Function,Tissue Morphology	Abnormal morphology of cartilage tissue	3.34E-03			COL11A2,ERRFI1,FLNB,FOSL2,MMP14	5
Cancer,Cardiovascular Disease,Organismal Injury and Abnormalities	Malignant vascular neoplasm	3.34E-03			ANGPTL4,FLT1,LCK,PDGFRB,STEAP4	5
Endocrine System Disorders,Hereditary Disorder,Organismal Injury and Abnormalities,Reproductive System Disease	Familial hypopituitarism	3.34E-03			ICAM1,IL17RD,SELE,SELP,SERPINE1	5
Metabolic Disease	Glucose metabolism disorder	3.44E-03		0.807	CACNB3,CCL2,Ccl8,Ccl9,CD40,CEBPD,CISH,COL11A2,COL27A1,COL4A1,CP,Cxcl11,Cxcl9,EIF2AK2,F2R,FCGR2B,FLT1,GBP6,GLIPR2,Gm4951,Gm5431,GPD2,HDC,ICAM1,IFI16,Iigp1,IL10,IL15,IL1B,IL2RA,IRF7,IRGM,LCK,MMP14,Ms4a4b (includes others),NOS2,NOTCH1,OAS1,PDGFRB,PFKFB3,RHOB,SELE,SELP,SERPINE1,SOCS1,SOCS3,SPHK1,SRC,STEAP4,TIMP1,TLR3,TNFRSF9,TRIB1,Trim30a/Trim30d,VCAM1,ZBP1	56
Hematological System Development and Function,Lymphoid Tissue Structure and Development,Tissue Morphology	Quantity of helper T lymphocytes	3.55E-03		-1.745	ARID5A,BATF,CD69,EBI3,FCGR2B,ICAM1,IL4R,LCK,NFIL3,RASGRP1,SELE,SELP,SOCS3,SPHK1,ZFP36	15
Cellular Development,Cellular Growth and Proliferation,Hematological System Development and Function,Hematopoiesis,Lymphoid Tissue Structure and Development,Tissue Development	Dendropoiesis	3.55E-03	Decreased	-2.664	BATF,BATF2,BCL3,CCL2,CD40,IKZF1,IL10,IL15,IL1B,IL2RA,NFIL3,NOTCH1,SOCS1,STAT5A,USP18	15
Cellular Movement,Immune Cell Trafficking	Leukocyte migration	3.65E-03	Decreased	-4.194	BATF,BCL3,CCL2,CCL24,Ccl9,CCR3,CD40,CD69,COL4A1,Cxcl11,Cxcl9,ETV6,F2R,FCGR2B,FGR,FLT1,GPR132,HDC,ICAM1,IL10,IL15,IL1B,IL2RA,IL4R,IRF7,LAG3,LAMA5,LCK,MAP3K8,MMP14,MYO1G,NFIL3,NOD1,NOS2,NOTCH1,P2RY2,PTGES,RASGRP1,RGS16,RHOB,SELE,SELP,SERPINE1,SLAMF1,SOCS1,SOCS3,SPHK1,SRC,STAT5A,TIMP1,TLR3,TNFRSF9,VCAM1,VCAN	54
Cell-mediated Immune Response,Cellular Movement,Hematological System Development and Function,Immune Cell Trafficking	Cell movement of T lymphocytes	3.94E-03		-1.954	BATF,CCL2,CCL24,CCR3,CD40,CD69,COL4A1,Cxcl11,Cxcl9,ICAM1,IL10,IL15,IL1B,IL2RA,LAG3,RGS16,SELE,SELP,SOCS1,SOCS3,TNFRSF9	21
Cardiovascular System Development and Function	Vascularization	4.00E-03		-1.854	CD40,ERRFI1,F2R,FLT1,ICAM1,IL10,IL1B,MMP13,MMP14,NOS2,NOTCH1,SERPINE1,SOCS3,SPHK1,SRC,STAT5A,TIMP1,TLR3,VCAM1	19
Cellular Development,Cellular Growth and Proliferation,Hematological System Development and Function,Hematopoiesis,Lymphoid Tissue Structure and Development,Tissue Development	Differentiation of antigen presenting cells	4.00E-03	Decreased	-3.099	BATF,BATF2,BCL3,CCL2,CD40,IKZF1,IL10,IL15,IL1B,IL2RA,IRF7,NFIL3,NOTCH1,SOCS1,SOCS3,STAT5A,TIMP1,TRIB1,USP18	19
Cancer,Hematological Disease,Organismal Injury and Abnormalities	Lymphoid cancer	4.21E-03	Decreased	-2.232	APOBEC3B,BCL3,BCOR,BIRC3,CACNB3,CCL2,CCL24,Ccl8,Ccl9,CCR3,CD40,CD69,CEBPD,COL27A1,COL4A1,DUSP16,DUSP2,EBI3,ETV6,F2R,FCGR2B,FGR,FILIP1L,FLT1,FOSL2,FSCN1,FZD1,GPD2,ICAM1,IER3,IKZF1,IL10,IL15,IL1B,IL2RA,IL4R,IRF7,LAD1,LAG3,LCK,LFNG,LIPG,MAP3K8,MYO1G,NOS2,NOTCH1,OAS1,PDGFRB,PGS1,RGS16,RHOB,RHOU,RIN3,SELP,SERPINE1,SOCS1,SPHK1,SRC,STAT5A,STEAP4,TIMP1,TLR3,TNFRSF9,VCAM1,VCAN,ZEB1,ZFP36,ZFP37	68
Lipid Metabolism,Small Molecule Biochemistry	Conversion of lipid	4.31E-03		0.2	ANGPTL4,CD40,FCGR2B,IL1B,Mt2,NOS2,PTGES,SPHK1	8
Cancer,Hematological Disease,Immunological Disease,Organismal Injury and Abnormalities	Relapsed lymphocytic cancer	4.31E-03			BIRC3,IKZF1,IL2RA,LCK,NOTCH1,PDGFRB,SRC,TNFRSF9	8
Cancer,Hematological Disease,Immunological Disease,Organismal Injury and Abnormalities	Refractory leukemia	4.33E-03			FGR,FLT1,LCK,NOTCH1,PDGFRB,SRC	6
Respiratory System Development and Function	Function of respiratory system	4.33E-03			CCL24,CCR3,CEBPD,IL4R,NOS2,TLR3	6
Organismal Survival	Viability	4.33E-03	Decreased	-2.219	ANGPTL4,ETV6,NOTCH1,SOCS1,SOCS3,STAT5A	6
Cancer,Organismal Injury and Abnormalities	Stage IIIC melanoma	4.33E-03			FGR,FLT1,IL2RA,LCK,PDGFRB,SRC	6
Cancer,Organismal Injury and Abnormalities	Unresectable melanoma	4.33E-03			FGR,FLT1,IL2RA,LCK,PDGFRB,SRC	6
Cellular Function and Maintenance,Hypersensitivity Response,Inflammatory Response	Function of mast cells	4.33E-03			CCR3,DUSP2,FCGR2B,ICAM1,RASGRP1,STAT5A	6
Cancer,Organismal Injury and Abnormalities	Stage IV melanoma	4.33E-03			FGR,FLT1,IL2RA,LCK,PDGFRB,SRC	6
Lymphoid Tissue Structure and Development	Frequency of B lymphocytes	4.33E-03		-1.633	CD40,ETV6,IL10,IL15,LFNG,RASGRP1	6
Cancer,Hematological Disease,Organismal Injury and Abnormalities	Hematologic cancer of cells	4.42E-03		-1.714	APOBEC3B,BCL3,BCOR,BIRC3,CACNB3,CCL2,CCL24,CCR3,CD40,CD69,COL27A1,COL4A1,DUSP16,DUSP2,EBI3,ETV6,F2R,FCGR2B,FGR,FILIP1L,FLT1,FOSL2,FZD1,GPD2,ICAM1,IER3,IKZF1,IL10,IL15,IL1B,IL2RA,IL4R,IRF7,LAD1,LAG3,LCK,LFNG,LIPG,MAP3K8,MYO1G,NOS2,NOTCH1,OAS1,PDGFRB,PGS1,RGS16,RHOB,RHOU,RIN3,SELP,SOCS1,SPHK1,SRC,STAT5A,STEAP4,TIMP1,TLR3,TNFRSF9,VCAM1,VCAN,ZEB1,ZFP36,ZFP37	63
Inflammatory Response	Inflammatory response of cells	4.53E-03		1.058	F2R,IL10,IL15,IL1B,SOCS1,SOCS3,SPHK1	7
Cell Morphology,Hematological System Development and Function,Hematopoiesis,Lymphoid Tissue Structure and Development,Tissue Morphology	Morphology of bone marrow cells	4.53E-03			IKZF1,MXD1,SELE,SELP,SOCS3,TNFRSF9,TRIB1	7
Cancer,Hematological Disease,Immunological Disease,Organismal Injury and Abnormalities	Myelomonocytic leukemia	4.53E-03			BCOR,ETV6,GLIPR2,IKZF1,IL2RA,PDGFRB,STEAP4	7
Inflammatory Response	Acute inflammation	4.53E-03		-1.732	ICAM1,IL1B,NOS2,SELE,SELP,SERPINE1,TLR3	7
Cardiovascular Disease,Organismal Injury and Abnormalities	Abnormality of left ventricle	4.68E-03		1.342	ANGPTL4,F2R,FLT1,ICAM1,IER3,IL10,IL1B,NOS2,NOTCH1,PPARGC1B,PTGES,SELE,SERPINE1,TIMP1,VCAM1	15
Cellular Function and Maintenance	Function of leukocytes	4.93E-03		-0.75	BCL3,BIRC3,CACNB3,CCL2,CCR3,CD40,CD69,DUSP2,EBI3,FCGR2B,FGR,FLT1,GPR84,ICAM1,IL10,IL15,IL1B,IL2RA,IL4R,IRF7,LAG3,MMP14,Mt2,MYO1G,NOD1,NOS2,PNP,RASGRP1,RGS16,SELE,SELP,SLAMF1,SOCS1,STAT5A,TLR3,TNFRSF9,Trim30a/Trim30d,ZFP36	38
Immunological Disease	Immediate hypersensitivity	4.95E-03		-0.478	BCL3,CCR3,CISH,CNN3,DUSP2,FCGR2B,FGR,HDC,IL10,IL2RA,IL4R,LAMA5,NOS2,PTGES,SELP,SOCS3,SRC,STARD7,TIMP1,ZFP36	20
Connective Tissue Disorders,Inflammatory Disease,Inflammatory Response,Organismal Injury and Abnormalities,Skeletal and Muscular Disorders	Inflammation of joint	4.99E-03		0.058	ADAMTS4,BCL3,BMP1,CCL2,CCL24,Ccl8,Ccl9,CD40,CD69,COL11A2,Cxcl9,DUSP2,ERRFI1,FCGR2B,FGL2,FGR,FLT1,GBP6,GLIPR2,ICAM1,IKZF1,IL10,IL15,IL1B,IL2RA,IL4R,MMP13,MMP14,MMP25,Ms4a4b (includes others),NOD1,PDGFRB,PTGES,RCSD1,Saa3,SELE,SELP,SLFN5,SOCS1,SOCS3,SPHK1,SRC,STAT5A,STEAP4,TIMP1,TLR3,VASH1,VCAM1,ZFP36	49
Cellular Development,Cellular Growth and Proliferation,Hematological System Development and Function,Lymphoid Tissue Structure and Development	Expansion of leukocytes	5.01E-03		-0.522	BCL3,CD40,CD69,CISH,FCGR2B,IKZF1,IL10,IL15,IL1B,IL2RA,IL4R,LAG3,SERPINE1,SLAMF1,SOCS1,SRC,STAT5A,TLR3,TNFRSF9	19
Cancer,Hematological Disease,Immunological Disease,Organismal Injury and Abnormalities	Lymphoma	5.02E-03		-1.993	APOBEC3B,BCL3,BCOR,BIRC3,CCL2,CCL24,CCR3,CD40,CD69,COL27A1,COL4A1,DUSP16,DUSP2,EBI3,ETV6,FCGR2B,FILIP1L,FOSL2,FZD1,GPD2,ICAM1,IER3,IKZF1,IL10,IL15,IL1B,IL2RA,IL4R,IRF7,LAD1,LCK,LFNG,LIPG,MAP3K8,MYO1G,NOS2,NOTCH1,OAS1,PDGFRB,PGS1,RGS16,RIN3,SELP,SOCS1,SPHK1,SRC,STAT5A,TIMP1,TNFRSF9,VCAM1,ZEB1,ZFP36,ZFP37	53
Lymphoid Tissue Structure and Development	Frequency of lymphocytes	5.05E-03		-1.274	CD40,EBI3,ETV6,IL10,IL15,IL1B,LFNG,NOD1,NOTCH1,RASGRP1	10
Cellular Compromise	Dysfunction of cells	5.05E-03			BCL3,CD40,IL10,IL1B,IL2RA,MXD1,MYO1G,SOCS1,SRC,TLR3	10
Cancer,Organismal Injury and Abnormalities	Synovial sarcoma	5.12E-03			FLT1,IL1B,LCK,PDGFRB	4
Cell-mediated Immune Response,Lymphoid Tissue Structure and Development	Frequency of memory T lymphocytes	5.12E-03			CD40,IL1B,LFNG,NOTCH1	4
Cardiovascular Disease,Organismal Injury and Abnormalities	Non-rheumatic aortic stenosis	5.12E-03			FLT1,ICAM1,SELE,VCAM1	4
Cancer,Organismal Injury and Abnormalities,Renal and Urological Disease	Relapsed unresectable renal cancer	5.12E-03			FLT1,IL2RA,LCK,PDGFRB	4
Cancer,Cell-To-Cell Signaling and Interaction,Organismal Injury and Abnormalities	Activation of cancer cells	5.12E-03			CD40,IL10,IL1B,NOTCH1	4
Cancer,Organismal Injury and Abnormalities,Renal and Urological Disease	Stage 4 unresectable renal cancer	5.12E-03			FLT1,IL2RA,LCK,PDGFRB	4
Drug Metabolism,Protein Synthesis	Synthesis of aldesleukin	5.12E-03		0	IL1B,LAG3,STAT5A,ZFP36	4
Cancer,Hematological Disease,Immunological Disease,Organismal Injury and Abnormalities	Accelerated phase chronic myelogenous leukemia	5.12E-03			IL2RA,LCK,PDGFRB,SRC	4
Cellular Movement,Hematological System Development and Function,Humoral Immune Response,Immune Cell Trafficking,Inflammatory Response,Lymphoid Tissue Structure and Development	Chemotaxis of B lymphocytes	5.12E-03			CCR3,CD40,Cxcl9,IL10	4
Cancer,Organismal Injury and Abnormalities,Respiratory Disease	ALK translocation negative EGFR mutation negative non-squamous non-small cell lung carcinoma	5.12E-03			FLT1,LCK,PDGFRB,SRC	4
Cancer,Hematological Disease,Immunological Disease,Organismal Injury and Abnormalities	Philadelphia-like acute lymphoblastic leukemia	5.12E-03			IKZF1,LCK,PDGFRB,SRC	4
Dermatological Diseases and Conditions,Organismal Injury and Abnormalities	Edema of skin	5.12E-03		-0.547	ICAM1,MAP3K8,SELE,SELP	4
Cancer,Connective Tissue Disorders,Organismal Injury and Abnormalities	High grade osteosarcoma	5.12E-03			FLT1,FOSL2,LCK,PDGFRB	4
Auditory Disease,Immunological Disease	Contact hypersensitivity of ear	5.12E-03		0.471	BCL3,ICAM1,IL10,IL15	4
Cancer,Gastrointestinal Disease,Organismal Injury and Abnormalities	Unresectable metastatic colorectal adenocarcinoma	5.12E-03			FLT1,LCK,PDGFRB,SRC	4
Immunological Disease	Onset of autoimmune disease	5.12E-03	Increased	2	CD40,IL10,IL1B,TNFRSF9	4
Cancer,Organismal Injury and Abnormalities,Respiratory Disease	ALK rearrangement negative EGFR activating mutation negative non-small cell lung carcinoma	5.12E-03			FLT1,LCK,PDGFRB,SRC	4
Cancer,Hematological Disease,Immunological Disease,Organismal Injury and Abnormalities	Chronic phase chronic myeloid leukemia	5.12E-03			IL2RA,LCK,PDGFRB,SRC	4
Cellular Movement,Hematological System Development and Function,Immune Cell Trafficking	Cellular infiltration by natural killer cells	5.12E-03		-0.218	CD40,IL10,IL15,VCAM1	4
Cell Morphology	Morphology of leukocytes	5.14E-03			BATF,BCL3,CCL2,CD40,CP,EBI3,FCGR2B,FGR,HDC,ICAM1,IKZF1,IL10,IL15,IL2RA,IL4R,LCK,Mt2,MXD1,NFIL3,RASGRP1,Serpina3g (includes others),SOCS1,STAT5A,TNFRSF9,VCAM1	25
Cancer,Hematological Disease,Immunological Disease,Organismal Injury and Abnormalities	Neoplasia of leukocytes	5.66E-03		-1.909	APOBEC3B,BCL3,BCOR,BIRC3,CACNB3,CCL2,CCL24,Ccl8,Ccl9,CCR3,CD40,CD69,CEBPD,COL27A1,COL4A1,DUSP16,DUSP2,EBI3,ETV6,F2R,FCGR2B,FGR,FILIP1L,FLT1,FOSL2,FZD1,GPD2,HDC,ICAM1,IER3,IKZF1,IL10,IL15,IL1B,IL2RA,IL4R,IRF7,LAD1,LAG3,LCK,LFNG,LIPG,MAP3K8,MYO1G,NOS2,NOTCH1,OAS1,PDGFRB,PGS1,RGS16,RHOB,RHOU,RIN3,SELP,SOCS1,SPHK1,SRC,STAT5A,STEAP4,TIMP1,TLR3,TNFRSF9,VCAM1,VCAN,ZEB1,ZFP36,ZFP37	67
Hematological Disease,Immunological Disease	Lymphoproliferative disorder	5.66E-03		-1.807	APOBEC3B,BCL3,BCOR,BIRC3,CACNB3,CCL2,CCL24,Ccl8,Ccl9,CCR3,CD40,CD69,CEBPD,COL27A1,COL4A1,DUSP16,DUSP2,EBI3,ETV6,F2R,FCGR2B,FGR,FILIP1L,FLT1,FOSL2,FZD1,GPD2,ICAM1,IER3,IKZF1,IL10,IL15,IL1B,IL2RA,IL4R,IRF7,LAD1,LAG3,LCK,LFNG,LIPG,MAP3K8,MYO1G,NOS2,NOTCH1,OAS1,PDGFRB,PGS1,RASGRP1,RGS16,RHOB,RHOU,RIN3,SELP,SOCS1,SPHK1,SRC,STAT5A,STEAP4,TIMP1,TLR3,TNFRSF9,VCAM1,VCAN,ZEB1,ZFP36,ZFP37	67
Cellular Movement	Cell movement of tumor cells	5.82E-03	Decreased	-2.72	CCL2,FLT1,LAMA5,MMP13,MMP14,RHOB,SELE,SERPINE1,SOCS1,SPHK1,SRC,VCAM1,VCAN,ZEB1	14
Cell Death and Survival,Cellular Compromise	Cytotoxicity of natural killer cells	5.94E-03	Decreased	-2.404	CCL2,CD69,IL10,IL15,LCK,NOS2,RASGRP1,SOCS1,SRC	9
Cell-To-Cell Signaling and Interaction	Binding of lymphatic system cells	6.08E-03	Decreased	-2.962	CCL2,CCR3,CD40,CD69,F2R,ICAM1,IL10,IL1B,LCK,LFNG,MYO1G,RASGRP1,SELE,SELP,VCAM1	15
Cell Morphology	Polarization of cells	6.23E-03	Decreased	-2.149	CCL2,CD40,EBI3,FLT1,IL10,IL15,IL1B,LAMA5,LCK,MAP3K8,NOTCH1,SELE,SLAMF1,SOCS3,TIMP1,ZBP1	16
Metabolic Disease	Abnormal metabolism	6.23E-03			ANGPTL4,BCL3,CD40,FLT1,Hspa1b,LCK,NOS2,P2RY2,PDGFRB,PNP,PPARGC1B,SELP,SERPINE1,STEAP4,TRIB1,UPP1	16
Hematological System Development and Function,Lymphoid Tissue Structure and Development,Tissue Development	Growth of lymphoid tissue	6.29E-03		-0.048	BCL3,CD40,CISH,FLT1,IKZF1,IL10,IL15,IL1B,IL2RA,IL4R,LFNG,NOS2,NOTCH1,RASGRP1,SOCS1,STAT5A,TLR3,TNFRSF9	18
Cellular Development,Cellular Growth and Proliferation,Hematological System Development and Function,Lymphoid Tissue Structure and Development	Expansion of lymphocytes	6.29E-03		-0.89	BCL3,CD40,CD69,CISH,FCGR2B,IKZF1,IL10,IL15,IL1B,IL2RA,IL4R,LAG3,SLAMF1,SOCS1,SRC,STAT5A,TLR3,TNFRSF9	18
Endocrine System Disorders,Gastrointestinal Disease,Metabolic Disease,Organismal Injury and Abnormalities	Diabetes mellitus	6.30E-03		0.705	CCL2,Ccl8,Ccl9,CD40,CEBPD,CISH,COL11A2,COL27A1,COL4A1,CP,Cxcl11,Cxcl9,F2R,FCGR2B,FLT1,GBP6,GLIPR2,Gm4951,Gm5431,GPD2,ICAM1,IFI16,Iigp1,IL10,IL15,IL1B,IL2RA,IRF7,IRGM,LCK,MMP14,Ms4a4b (includes others),NOS2,OAS1,PDGFRB,PFKFB3,RHOB,SELE,SELP,SERPINE1,SOCS1,SOCS3,SPHK1,SRC,TIMP1,TNFRSF9,Trim30a/Trim30d,VCAM1,ZBP1	49
Cancer,Cell Death and Survival,Organismal Injury and Abnormalities,Tumor Morphology	Cell death of tumor cells	6.43E-03		-0.584	B4GALT5,BIRC3,CD40,CEBPD,EIF2AK2,FLT1,IL10,IL15,IL1B,IL2RA,IRF7,NOTCH1,PNP,RHOB,SERPINE1,SOCS3,SPHK1,SRC,TIMP1,TLR3,TRIB1,VASH1,VCAM1,ZFP36	24
Cellular Development,Cellular Growth and Proliferation,Connective Tissue Development and Function	Proliferation of fibroblast cell lines	6.43E-03		1.318	BATF,EIF2AK2,ERRFI1,ETV6,F2R,GPR132,IER3,IFI16,IL17RD,IL1B,IL2RA,MMP14,MXD1,NOTCH1,PFKFB3,PLAGL2,RHOB,RHOU,RPS6KA5,SERPINE1,SOCS1,SPHK1,SRC,VCAN	24
Cancer,Connective Tissue Disorders,Organismal Injury and Abnormalities	TNM stage T2b liposarcoma	6.49E-03			FLT1,LCK,PDGFRB	3
Cell-To-Cell Signaling and Interaction,Connective Tissue Development and Function	Aggregation of fibroblast cell lines	6.49E-03			ETV6,GPR132,TIMP1	3
Cell-To-Cell Signaling and Interaction,Hematological System Development and Function,Inflammatory Response	Inflammatory response of T lymphocytes	6.49E-03			IL10,SOCS1,SOCS3	3
Cancer,Endocrine System Disorders,Organismal Injury and Abnormalities	Symptomatic stage persistent thyroid oncocytic carcinoma	6.49E-03			FLT1,LCK,PDGFRB	3
Cancer,Endocrine System Disorders,Organismal Injury and Abnormalities	Symptomatic stage iodine-refractory papillary thyroid cancer	6.49E-03			FLT1,LCK,PDGFRB	3
Cancer,Organismal Injury and Abnormalities	Recurrent melanoma	6.49E-03			FLT1,IL2RA,PDGFRB	3
Cancer,Organismal Injury and Abnormalities,Renal and Urological Disease	Locally advanced renal clear cell adenocarcinoma	6.49E-03			FLT1,LCK,PDGFRB	3
Cancer,Dermatological Diseases and Conditions,Metabolic Disease,Organismal Injury and Abnormalities	TNM stage T2b malignant fibrous histiocytoma	6.49E-03			FLT1,LCK,PDGFRB	3
Cancer,Endocrine System Disorders,Organismal Injury and Abnormalities	Symptomatic stage persistent papillary thyroid cancer	6.49E-03			FLT1,LCK,PDGFRB	3
Cellular Function and Maintenance,Hematological System Development and Function	Function of memory T lymphocytes	6.49E-03			CD69,IL15,TNFRSF9	3
Cancer,Organismal Injury and Abnormalities	TNM stage T2a non-rhabdomyosarcoma soft tissue sarcoma	6.49E-03			FLT1,LCK,PDGFRB	3
Cell-To-Cell Signaling and Interaction	Penetration of cells	6.49E-03			CCL2,MMP14,NECTIN2	3
Cancer,Endocrine System Disorders,Organismal Injury and Abnormalities,Tumor Morphology	Progressive papillary thyroid carcinoma	6.49E-03			FLT1,LCK,PDGFRB	3
Cancer,Organismal Injury and Abnormalities	TNM stage T2a mesenchymal chondrosarcoma	6.49E-03			FLT1,LCK,PDGFRB	3
Cancer,Organismal Injury and Abnormalities	Perivascular epithelioid cell tumor	6.49E-03			FLT1,LCK,PDGFRB	3
Cancer,Organismal Injury and Abnormalities	Stage II-III epithelioid sarcoma	6.49E-03			FLT1,LCK,PDGFRB	3
Cell-mediated Immune Response,Cell-To-Cell Signaling and Interaction,Inflammatory Response	Cytotoxic reaction of T lymphocytes	6.49E-03			ICAM1,IL15,PNP	3
Cellular Movement	Movement of liver cancer cells	6.49E-03			LAMA5,SOCS1,SPHK1	3
Cancer,Dermatological Diseases and Conditions,Metabolic Disease,Organismal Injury and Abnormalities	Metastatic malignant fibrous histiocytoma	6.49E-03			FLT1,LCK,PDGFRB	3
Cancer,Organismal Injury and Abnormalities	Myoepithelioma	6.49E-03			FLT1,LCK,PDGFRB	3
Cancer,Hematological Disease,Immunological Disease,Organismal Injury and Abnormalities	Philadelphia-like B-cell acute lymphoblastic leukemia	6.49E-03			LCK,PDGFRB,SRC	3
Cancer,Endocrine System Disorders,Organismal Injury and Abnormalities	Symptomatic stage locoregional papillary thyroid cancer	6.49E-03			FLT1,LCK,PDGFRB	3
Cancer,Organismal Injury and Abnormalities,Skeletal and Muscular Disorders	Metastatic leiomyosarcoma	6.49E-03			FLT1,LCK,PDGFRB	3
Cancer,Connective Tissue Disorders,Organismal Injury and Abnormalities	TNM stage T2a liposarcoma	6.49E-03			FLT1,LCK,PDGFRB	3
Cancer,Organismal Injury and Abnormalities	TNM stage T2b non-rhabdomyosarcoma soft tissue sarcoma	6.49E-03			FLT1,LCK,PDGFRB	3
Cancer,Organismal Injury and Abnormalities	Angiomatoid fibrous histiocytoma	6.49E-03			FLT1,LCK,PDGFRB	3
Cancer,Endocrine System Disorders,Organismal Injury and Abnormalities	Symptomatic stage recurrent thyroid oncocytic carcinoma	6.49E-03			FLT1,LCK,PDGFRB	3
Cellular Development,Hematological System Development and Function,Hematopoiesis	Commitment of hematopoietic progenitor cells	6.49E-03			LCK,NFIL3,NOTCH1	3
Cell-mediated Immune Response,Cellular Development,Cellular Function and Maintenance,Cellular Growth and Proliferation,Embryonic Development,Hematological System Development and Function,Hematopoiesis,Lymphoid Tissue Structure and Development,Organ Development,Organismal Development,Tissue Development	Differentiation of alpha-beta T lymphocytes	6.49E-03			FCGR2B,NOTCH1,PNP	3
Lipid Metabolism,Small Molecule Biochemistry	Conversion of prostaglandin E	6.49E-03			CD40,IL1B,PTGES	3
Cancer,Organismal Injury and Abnormalities	Low-grade fibromyxoid sarcoma	6.49E-03			FLT1,LCK,PDGFRB	3
Cell-mediated Immune Response,Cellular Development,Cellular Function and Maintenance,Cellular Growth and Proliferation,Embryonic Development,Hematological System Development and Function,Hematopoiesis,Lymphoid Tissue Structure and Development,Organ Development,Organismal Development,Tissue Development	Differentiation of gamma-delta T lymphocytes	6.49E-03			LCK,NOTCH1,STAT5A	3
Cancer,Endocrine System Disorders,Organismal Injury and Abnormalities	Symptomatic stage iodine-refractory thyroid oncocytic carcinoma	6.49E-03			FLT1,LCK,PDGFRB	3
Cancer,Cardiovascular Disease,Organismal Injury and Abnormalities	Intimal sarcoma	6.49E-03			FLT1,LCK,PDGFRB	3
Cell-To-Cell Signaling and Interaction,Cellular Compromise,Tumor Morphology	Adhesion of myeloid leukemia cells	6.49E-03			ICAM1,SELE,VCAM1	3
Cancer,Organismal Injury and Abnormalities,Tumor Morphology	Progressive PDGFRA D842V mutation-positive gastrointestinal stromal tumor	6.49E-03			LCK,PDGFRB,SRC	3
Cancer,Neurological Disease,Organismal Injury and Abnormalities	Metastatic malignant peripheral nerve sheath tumor	6.49E-03			FLT1,LCK,PDGFRB	3
Cancer,Endocrine System Disorders,Organismal Injury and Abnormalities	Iodine-refractory unresectable papillary thyroid cancer	6.49E-03			FLT1,LCK,PDGFRB	3
Cancer,Organismal Injury and Abnormalities,Renal and Urological Disease	TNM stage T4 renal clear cell adenocarcinoma	6.49E-03			FLT1,LCK,PDGFRB	3
Cancer,Neurological Disease,Organismal Injury and Abnormalities	Malignant granular cell tumor	6.49E-03			FLT1,LCK,PDGFRB	3
Cancer,Dermatological Diseases and Conditions,Metabolic Disease,Organismal Injury and Abnormalities	Nonmetastatic malignant fibrous histiocytoma	6.49E-03			FLT1,LCK,PDGFRB	3
Cellular Development,Cellular Growth and Proliferation,Embryonic Development,Hematological System Development and Function,Hematopoiesis,Lymphoid Tissue Structure and Development,Organ Development,Organismal Development,Tissue Development	Lymphopoiesis of hematopoietic progenitor cells	6.49E-03			IL2RA,LFNG,NOTCH1	3
Cancer,Endocrine System Disorders,Organismal Injury and Abnormalities	Locoregional unresectable papillary thyroid cancer	6.49E-03			FLT1,LCK,PDGFRB	3
Cancer,Endocrine System Disorders,Organismal Injury and Abnormalities	Iodine-refractory locoregional papillary thyroid cancer	6.49E-03			FLT1,LCK,PDGFRB	3
Cancer,Organismal Injury and Abnormalities	Low grade sarcoma	6.49E-03			FLT1,LCK,PDGFRB	3
Cancer,Dermatological Diseases and Conditions,Organismal Injury and Abnormalities	Stage IIIA cutaneous melanoma	6.49E-03			FLT1,IL2RA,PDGFRB	3
Cell-To-Cell Signaling and Interaction,Hematological System Development and Function,Immune Cell Trafficking	Attachment of lymphocytes	6.49E-03			ICAM1,IL1B,VCAM1	3
Cancer,Endocrine System Disorders,Organismal Injury and Abnormalities	Symptomatic stage locoregional thyroid oncocytic carcinoma	6.49E-03			FLT1,LCK,PDGFRB	3
Cancer,Connective Tissue Disorders,Organismal Injury and Abnormalities	Metastatic osteosarcoma	6.49E-03			FLT1,LCK,PDGFRB	3
Cancer,Organismal Injury and Abnormalities,Renal and Urological Disease	TNM stage T1-4N1 renal clear cell adenocarcinoma	6.49E-03			FLT1,LCK,PDGFRB	3
Cancer,Organismal Injury and Abnormalities	Metastatic chondrosarcoma	6.49E-03			FLT1,LCK,PDGFRB	3
Cancer,Organismal Injury and Abnormalities	Ossifying fibromyxoid tumor	6.49E-03			FLT1,LCK,PDGFRB	3
Infectious Diseases	Susceptibility to human immunodeficiency virus type 1	6.49E-03			CCL2,IL10,TLR3	3
Cancer,Hematological Disease,Immunological Disease,Organismal Injury and Abnormalities	Chemotherapy refractory Philadelphia-positive acute lymphoblastic leukemia	6.49E-03			LCK,PDGFRB,SRC	3
Cancer,Inflammatory Response,Organismal Injury and Abnormalities	Metastatic inflammatory myofibroblastic tumor	6.49E-03			FLT1,LCK,PDGFRB	3
Cancer,Connective Tissue Disorders,Organismal Injury and Abnormalities	Metastatic liposarcoma	6.49E-03			FLT1,LCK,PDGFRB	3
Cancer,Dermatological Diseases and Conditions,Neurological Disease,Organismal Injury and Abnormalities	Malignant triton tumor	6.49E-03			FLT1,LCK,PDGFRB	3
Cancer,Endocrine System Disorders,Organismal Injury and Abnormalities,Tumor Morphology	Progressive thyroid oncocytic carcinoma	6.49E-03			FLT1,LCK,PDGFRB	3
Cancer,Organismal Injury and Abnormalities	Metastatic solitary fibrous tumor	6.49E-03			FLT1,LCK,PDGFRB	3
Cancer,Endocrine System Disorders,Organismal Injury and Abnormalities	Symptomatic stage recurrent papillary thyroid cancer	6.49E-03			FLT1,LCK,PDGFRB	3
Cancer,Organismal Injury and Abnormalities,Renal and Urological Disease	Nonmetastatic renal clear cell adenocarcinoma	6.49E-03			FLT1,LCK,PDGFRB	3
Connective Tissue Development and Function,Skeletal and Muscular System Development and Function,Tissue Development	Mass of compact bone	6.49E-03			CD40,IL10,NOS2	3
Cancer,Cellular Movement,Organismal Injury and Abnormalities,Tumor Morphology	Invasion of prostate cancer cells	6.49E-03			F2R,RHOB,SRC	3
Cancer,Organismal Injury and Abnormalities	TNM stage T2b mesenchymal chondrosarcoma	6.49E-03			FLT1,LCK,PDGFRB	3
Cancer,Dermatological Diseases and Conditions,Organismal Injury and Abnormalities	Stage IIIC cutaneous melanoma	6.49E-03			FLT1,IL2RA,PDGFRB	3
Cardiovascular System Development and Function,Cell-To-Cell Signaling and Interaction	Adhesion of HCAEC cells	6.49E-03			ICAM1,SELE,VCAM1	3
Cancer,Organismal Injury and Abnormalities	Myoepithelial carcinoma	6.49E-03			FLT1,LCK,PDGFRB	3
Cancer,Dermatological Diseases and Conditions,Metabolic Disease,Organismal Injury and Abnormalities	Grade 2-3 malignant fibrous histiocytoma	6.49E-03			FLT1,LCK,PDGFRB	3
Cancer,Organismal Injury and Abnormalities	TNM stage T2a synovial sarcoma	6.49E-03			FLT1,LCK,PDGFRB	3
Cancer,Cardiovascular Disease,Organismal Injury and Abnormalities	Advanced angiosarcoma	6.49E-03			FLT1,LCK,PDGFRB	3
Cancer,Endocrine System Disorders,Organismal Injury and Abnormalities	Symptomatic stage unresectable papillary thyroid cancer	6.49E-03			FLT1,LCK,PDGFRB	3
Cellular Development,Nervous System Development and Function	Differentiation of nervous tissue cell lines	6.49E-03			CD40,IL10,SRC	3
Cancer,Organismal Injury and Abnormalities,Renal and Urological Disease	TNM stage N0 renal clear cell adenocarcinoma	6.49E-03			FLT1,LCK,PDGFRB	3
Cancer,Dermatological Diseases and Conditions,Metabolic Disease,Organismal Injury and Abnormalities	TNM stage T2a malignant fibrous histiocytoma	6.49E-03			FLT1,LCK,PDGFRB	3
Hematological System Development and Function,Immunological Disease,Lymphoid Tissue Structure and Development,Organ Morphology,Organismal Development,Organismal Injury and Abnormalities,Tissue Morphology	Abnormal morphology of enlarged mesenteric lymph node	6.49E-03			F2R,IL10,SPHK1	3
Cancer,Hematological Disease,Immunological Disease,Organismal Injury and Abnormalities	Imatinib resistant Philadelphia positive chronic myeloid leukemia in blast crisis	6.49E-03			LCK,PDGFRB,SRC	3
Cancer,Organismal Injury and Abnormalities	TNM stage T2b fibrosarcoma	6.49E-03			FLT1,LCK,PDGFRB	3
Auditory Disease,Dermatological Diseases and Conditions,Immunological Disease,Inflammatory Disease,Inflammatory Response,Organismal Injury and Abnormalities	Allergic contact dermatitis of ear	6.49E-03			BCL3,ICAM1,IL10	3
Cancer,Organismal Injury and Abnormalities	Metastatic alveolar soft part sarcoma	6.49E-03			FLT1,LCK,PDGFRB	3
Cell Death and Survival,Cellular Development,Organ Morphology,Tissue Development,Tissue Morphology	Regeneration of myofiber	6.49E-03			ICAM1,IL10,SERPINE1	3
Cancer,Hematological Disease,Immunological Disease,Organismal Injury and Abnormalities	Imatinib resistant Ph positive chronic myeloid leukemia in accelerated phase	6.49E-03			LCK,PDGFRB,SRC	3
Cancer,Organismal Injury and Abnormalities	Metastatic synovial sarcoma	6.49E-03			FLT1,LCK,PDGFRB	3
Cellular Assembly and Organization	Rearrangement of actin filaments	6.49E-03			IFI16,SELE,VCAM1	3
Cancer,Organismal Injury and Abnormalities,Skeletal and Muscular Disorders	TNM stage T2b leiomyosarcoma	6.49E-03			FLT1,LCK,PDGFRB	3
Cancer,Organismal Injury and Abnormalities,Renal and Urological Disease	TNM stage T2 renal clear cell adenocarcinoma	6.49E-03			FLT1,LCK,PDGFRB	3
Cancer,Organismal Injury and Abnormalities	TNM stage T2b synovial sarcoma	6.49E-03			FLT1,LCK,PDGFRB	3
Cancer,Organismal Injury and Abnormalities,Skeletal and Muscular Disorders	TNM stage T2a leiomyosarcoma	6.49E-03			FLT1,LCK,PDGFRB	3
Cancer,Organismal Injury and Abnormalities,Tumor Morphology	Progressed advanced soft tissue sarcoma	6.49E-03			FLT1,LCK,PDGFRB	3
Cancer,Gastrointestinal Disease,Organismal Injury and Abnormalities	Primary rectum cancer	6.49E-03			FLT1,PDGFRB,TNFRSF9	3
Cancer,Organismal Injury and Abnormalities,Skeletal and Muscular Disorders	Grade 2-3 leiomyosarcoma	6.49E-03			FLT1,LCK,PDGFRB	3
Cancer,Endocrine System Disorders,Organismal Injury and Abnormalities	Symptomatic stage unresectable thyroid oncocytic carcinoma	6.49E-03			FLT1,LCK,PDGFRB	3
Cancer,Connective Tissue Disorders,Organismal Injury and Abnormalities	Grade 2-3 liposarcoma	6.49E-03			FLT1,LCK,PDGFRB	3
Cancer,Organismal Injury and Abnormalities	TNM stage T2a fibrosarcoma	6.49E-03			FLT1,LCK,PDGFRB	3
Cancer,Connective Tissue Disorders,Organismal Injury and Abnormalities	Primary liposarcoma	6.49E-03			FLT1,LCK,PDGFRB	3
Cancer,Organismal Injury and Abnormalities,Renal and Urological Disease	Metastatic non-clear cell renal carcinoma	6.49E-03			FLT1,LCK,PDGFRB	3
Cancer,Hematological Disease,Immunological Disease,Organismal Injury and Abnormalities	Imatinib resistant Ph positive chronic myeloid leukemia in chronic phase	6.49E-03			LCK,PDGFRB,SRC	3
Cancer,Dermatological Diseases and Conditions,Metabolic Disease,Organismal Injury and Abnormalities	Atypical fibroxanthoma	6.49E-03			FLT1,LCK,PDGFRB	3
Organismal Injury and Abnormalities	Fibrosis of cells	6.49E-03			CCL24,IL1B,SERPINE1	3
Cancer,Hematological Disease,Immunological Disease,Organismal Injury and Abnormalities	Imatinib resistant Ph positive chronic myeloid leukemia in myeloid blast crisis	6.49E-03			LCK,PDGFRB,SRC	3
Cancer,Organismal Injury and Abnormalities	Myofibroblastic sarcoma	6.49E-03			FLT1,LCK,PDGFRB	3
Cancer,Organismal Injury and Abnormalities	Round cell sarcoma	6.49E-03			FLT1,LCK,PDGFRB	3
Cancer,Hematological Disease,Immunological Disease,Organismal Injury and Abnormalities	Mature T-cell neoplasm	6.55E-03			CCL2,CCL24,CCR3,CD40,CD69,COL27A1,COL4A1,DUSP16,DUSP2,EBI3,FZD1,IKZF1,IL10,IL15,IL2RA,IRF7,LAD1,LCK,MAP3K8,NOTCH1,OAS1,PDGFRB,RGS16,SELP,TIMP1,VCAM1,ZEB1	27
Hematological System Development and Function,Hypersensitivity Response,Tissue Morphology	Quantity of eosinophils	6.72E-03		0.145	CCL24,CCR3,CISH,GPR132,ICAM1,IL10,IL15,NOS2,PTGES,SELE,SELP,TRIB1	12
Cell Death and Survival	Cell death of connective tissue cells	6.83E-03		-0.985	BIRC3,Casp12,CCL24,Ccl9,CD40,EIF2AK2,FLT1,IER3,IFI16,IL10,IL17RD,IL1B,IRF7,MAP3K8,MMP14,Mt2,MXD1,NOTCH1,PLAGL2,PLEKHF1,RHOB,RPS6KA5,SERPINE1,SNN,SPHK1,SRC,TIMP1,TLR3,USP18	29
Immunological Disease	Hypersensitive reaction	6.83E-03		-0.972	BCL3,CCL2,CCR3,CD40,CISH,CNN3,DUSP2,EIF2AK2,FCGR2B,FGR,GPR84,HDC,ICAM1,IL10,IL15,IL1B,IL2RA,IL4R,LAMA5,NOS2,PTGES,SELE,SELP,SOCS3,SRC,STARD7,TIMP1,TNFRSF9,ZFP36	29
Cardiovascular Disease,Organismal Injury and Abnormalities	Atherosclerosis	6.83E-03	Decreased	-2.512	ANGPTL4,BIRC3,CACNB3,CCL2,CD40,F2R,FCGR2B,FLT1,ICAM1,IL10,IL1B,LIPG,MMP13,MMP14,NOS2,NOTCH1,PTGES,RCSD1,SELE,SELP,SERPINE1,SOCS1,SOCS3,STAT5A,TIMP1,TNFRSF9,VCAM1,VCAN,ZFP36	29
Dermatological Diseases and Conditions,Organismal Injury and Abnormalities	Chronic psoriasis	6.85E-03			CCL2,CEBPD,FSCN1,IL4R,IRF7,LAD1,UPP1,ZFP36	8
Free Radical Scavenging,Molecular Transport	Release of reactive oxygen species	6.85E-03		-1.761	CCL2,CCL24,CCR3,FGR,GPD2,IL10,IL1B,SELE	8
Cell-To-Cell Signaling and Interaction,Cellular Movement,Hematological System Development and Function,Hypersensitivity Response,Immune Cell Trafficking	Recruitment of eosinophils	6.85E-03	Decreased	-2.6	CCL24,CCR3,GPR132,IL10,SELE,SELP,STAT5A,VCAM1	8
Hematological System Development and Function,Hypersensitivity Response,Immune Cell Trafficking,Inflammatory Response,Tissue Development	Accumulation of eosinophils	6.85E-03		-0.663	CCL24,CCR3,Cxcl9,HDC,IL10,P2RY2,TLR3,VCAM1	8
Hematological System Development and Function,Humoral Immune Response,Lymphoid Tissue Structure and Development,Tissue Morphology	Quantity of plasma cells	6.85E-03		1.969	CD40,FCGR2B,IL10,Mt2,NOS2,RASGRP1,SELE,SELP	8
Hematological System Development and Function,Inflammatory Response,Tissue Morphology	Quantity of neutrophils	6.99E-03	Increased	2.141	CCL2,CD40,FCGR2B,GPR132,HDC,ICAM1,IL10,IL15,IL1B,IL2RA,IL4R,MMP13,Mt2,NOS2,SELE,SELP,SOCS3,STAT5A,TIMP1,TRIB1,VCAM1,ZFP36	22
Organismal Injury and Abnormalities	Fibrosis	6.99E-03		1.225	BMP1,CCL2,CCL24,CD40,CISH,EBI3,F2R,FCGR2B,FLT1,FOSL2,ICAM1,IL10,IL1B,IL2RA,LCK,MMP13,MMP14,Mt2,NECTIN2,NOS2,PDGFRB,RGS16,SELE,SELP,SERPINE1,SLC2A6,SOCS1,SOCS3,SPHK1,SRC,TIMP1	31
Hematological System Development and Function,Inflammatory Response,Tissue Morphology	Quantity of phagocytes	7.06E-03		1.011	BCL3,BIRC3,CCL2,Ccl9,CCR3,CD40,FCGR2B,GPR132,HDC,ICAM1,IKZF1,IL10,IL15,IL1B,IL2RA,IL4R,LIPG,MMP13,Mt2,NOS2,SELE,SELP,SOCS1,SOCS3,SRC,STAT5A,STEAP4,TIMP1,TLR3,TRIB1,TSPAN33,VCAM1,ZFP36	33
Cell Morphology	Polarization of leukocytes	7.25E-03	Decreased	-2.272	CD40,EBI3,FLT1,IL10,IL15,IL1B,LCK,MAP3K8,NOTCH1,SELE,SLAMF1,SOCS3,ZBP1	13
Cancer,Hematological Disease,Immunological Disease,Organismal Injury and Abnormalities	T-cell non-Hodgkin lymphoma	7.25E-03		-1	CCL2,CCL24,CCR3,CD40,CD69,COL27A1,COL4A1,DUSP16,DUSP2,EBI3,ETV6,FZD1,IER3,IKZF1,IL15,IL2RA,IRF7,LAD1,LCK,MAP3K8,OAS1,PDGFRB,RGS16,SELP,SRC,TIMP1,VCAM1,ZEB1	28
Gastrointestinal Disease,Hepatic System Disease,Organismal Injury and Abnormalities	Fibrosis of liver	7.27E-03		1.294	F2R,FCGR2B,IL10,MMP13,NOS2,PDGFRB,SERPINE1,SOCS1,SOCS3,TIMP1	10
Cancer,Dermatological Diseases and Conditions,Organismal Injury and Abnormalities	Stage IIIB metastatic cutaneous melanoma	7.56E-03			FLT1,IL2RA,LCK,PDGFRB,SRC	5
Protein Synthesis	Biosynthesis of peptide	7.56E-03		0	GGCT,IL1B,LAG3,STAT5A,ZFP36	5
Cancer,Organismal Injury and Abnormalities,Tumor Morphology	Progressive metastatic adenocarcinoma	7.56E-03			FGR,FLT1,LCK,PDGFRB,SRC	5
Dermatological Diseases and Conditions,Organismal Injury and Abnormalities	Fibrotic disorder of skin	7.56E-03		1.157	EBI3,ICAM1,MMP14,SELE,SELP	5
Connective Tissue Disorders,Organismal Injury and Abnormalities,Skeletal and Muscular Disorders	Abnormality of articular cartilage	7.56E-03		-0.849	COL11A2,ERRFI1,IL1B,MMP13,MMP14	5
Cancer,Cell-To-Cell Signaling and Interaction,Organismal Injury and Abnormalities	Activation of tumor cells	7.56E-03		-1.914	CD40,IL10,IL1B,MMP14,NOTCH1	5
Cancer,Organismal Injury and Abnormalities,Respiratory Disease	Metastatic lung adenocarcinoma	7.56E-03			FGR,FLT1,LCK,PDGFRB,SRC	5
Cell Morphology	Shape change of granulocytes	7.56E-03	Decreased	-2.207	CCL2,CCL24,CCR3,FGR,ICAM1	5
Cell Signaling,Molecular Transport,Vitamin and Mineral Metabolism	Uptake of Ca2+	7.56E-03		-1.406	CCL2,CD69,F2R,FCGR2B,IL1B	5
Cancer,Hematological Disease,Immunological Disease,Organismal Injury and Abnormalities	Refractory lymphocytic leukemia	7.56E-03			FGR,LCK,NOTCH1,PDGFRB,SRC	5
Cancer,Hematological Disease,Immunological Disease,Organismal Injury and Abnormalities	Relapsed acute leukemia	7.56E-03			FLT1,IKZF1,LCK,PDGFRB,SRC	5
Connective Tissue Disorders,Organismal Injury and Abnormalities,Skeletal and Muscular Disorders	Destruction of synovial joint	7.56E-03		-0.391	ERRFI1,FLT1,IL1B,MMP13,SOCS1	5
Cardiovascular Disease,Organismal Injury and Abnormalities	Stenosis of aortic valve	7.56E-03			FLT1,ICAM1,SELE,TIMP1,VCAM1	5
Cellular Compromise	Dysfunction of lymphocytes	7.64E-03			BCL3,CD40,IL10,IL2RA,MXD1,MYO1G,TLR3	7
Cell Signaling,Cell-To-Cell Signaling and Interaction	Cytokine and chemokine mediated signaling pathway	7.66E-03			BATF,CCL2,CEBPD,FSCN1,ICAM1,Iigp1,IL10,IL1B,IL2RA,IL4R,LAMA5,NOS2,RHOU,SOCS1,SOCS3,STAT5A,TIMP1,VCAM1,ZEB1	19
Cellular Growth and Proliferation	Cytostasis	7.81E-03	Decreased	-2.188	CD40,EIF2AK2,ETV6,FLT1,GPR132,IFI16,Igtp,IKZF1,LCK,MXD1,NOS2,NOTCH1,PLAGL2,SOCS1,SOCS3,SRC,TIMP1,ZEB1	18
Cancer,Cell Death and Survival,Organismal Injury and Abnormalities,Tumor Morphology	Apoptosis of tumor cells	7.81E-03		0.326	B4GALT5,CD40,EIF2AK2,FLT1,IL10,IL15,IRF7,NOTCH1,PNP,RHOB,SERPINE1,SOCS3,SPHK1,SRC,TIMP1,TLR3,TRIB1,VASH1	18
Cancer,Organismal Injury and Abnormalities	Metastasis of cells	7.81E-03		-1.701	ANGPTL4,CCL2,Ccl9,COL4A1,F2R,Fnbp1l,FSCN1,IRF7,LAMA5,NOS2,NOTCH1,RHOB,SELP,SERPINE1,SOCS1,SRC,TIMP1,ZEB1	18
Cellular Development,Cellular Growth and Proliferation,Hematological System Development and Function	Cell proliferation of leukocyte cell lines	7.81E-03	Decreased	-2.904	CD40,ETV6,F2R,FLT1,IKZF1,IL10,IL15,IL1B,LCK,NOTCH1,PDGFRB,SOCS1,SOCS3,SRC,STAT5A	15
Cell Morphology,Tissue Morphology	Morphology of connective tissue cells	7.89E-03			CEBPD,COL11A2,F2R,FLNB,HDC,MMP14,Mt2,NOS2,NOTCH1,PDGFRB,PPARGC1B,PSTPIP2,SERPINE1,SLC4A7,SRC,TIMP1,TRIB1	17
Cellular Development,Cellular Growth and Proliferation,Hematological System Development and Function,Hematopoiesis,Lymphoid Tissue Structure and Development,Tissue Development	Hematopoiesis of phagocytes	7.89E-03	Decreased	-3.133	BATF,BATF2,BCL3,CCL2,CD40,IFI16,IKZF1,IL10,IL15,IL1B,IL2RA,IRF7,NFIL3,NOTCH1,SOCS1,STAT5A,USP18	17
Cell-To-Cell Signaling and Interaction,Hematological System Development and Function	Binding of mononuclear leukocytes	7.90E-03	Decreased	-3.277	CCL2,CCR3,CD40,CD69,ICAM1,IL10,IL15,IL1B,LCK,LFNG,LIPG,MYO1G,RASGRP1,SELE,SELP,VCAM1	16
Cell Cycle,Gene Expression	Binding of STAT binding site	8.06E-03	Decreased	-2.153	CD40,IL10,IL15,IL1B,LCK,SRC	6
Cancer,Immunological Disease,Organismal Injury and Abnormalities	Thymus gland tumor	8.06E-03			FLT1,IKZF1,LCK,NOTCH1,PDGFRB,SPHK1	6
Cancer,Organismal Injury and Abnormalities,Tumor Morphology	Invasion of carcinoma	8.06E-03			CCL2,ICAM1,NOTCH1,RASGRP1,SERPINE1,SRC	6
Tissue Development	Homeostasis of tissue	8.06E-03			CEBPD,COL11A2,NOS2,PDGFRB,SELP,UPP1	6
Gastrointestinal Disease,Hematological Disease,Immunological Disease,Inflammatory Disease,Inflammatory Response,Organismal Injury and Abnormalities	Eosinophilia of esophagus	8.06E-03			BATF,CCL24,CCR3,HDC,IL2RA,IL4R	6
Endocrine System Disorders,Organismal Injury and Abnormalities,Reproductive System Disease	Pituitary dysfunction	8.06E-03			ICAM1,IL10,IL17RD,SELE,SELP,SERPINE1	6
Cellular Movement	Migration of cells	8.25E-03	Decreased	-4.333	ANGPTL4,BATF,BCL3,CASS4,CCL2,CCL24,Ccl9,CCR3,CD40,CD69,CDC14A,CEMIP2,CNN3,COL4A1,Cxcl11,Cxcl9,EBI3,EIF2AK2,ERRFI1,ETV6,F2R,FCGR2B,FGR,FLNB,FLT1,FSCN1,GLIPR2,GPR132,HDC,ICAM1,IFI16,IKZF1,IL10,IL15,IL1B,IL2RA,IL4R,IRF7,LAG3,LAMA5,LCK,MAP3K8,MMP13,MMP14,MXD1,MYO10,MYO1G,NFIL3,NOD1,NOS2,NOTCH1,P2RY2,PDGFRB,PTGES,RAB3IL1,RASGRP1,RGS16,RHOB,RHOU,RPS6KA5,SELE,SELP,SEMA4C,SERPINE1,SLAMF1,SOCS1,SOCS3,SPAT…	79
Cancer,Organismal Injury and Abnormalities,Reproductive System Disease	Breast or ovarian cancer	8.30E-03			ADAMTS4,APOBEC3B,BMP1,CCL2,CD69,CEBPD,COL11A2,COL27A1,COL4A1,CP,DUSP16,DUSP2,EIF2AK2,ETV6,F2R,FGR,FLNB,FLT1,FOSL2,FSCN1,FZD1,GGCT,GNB4,GPR132,IER3,IKZF1,IL10,IL1B,IL2RA,IL4R,IRF7,KCTD12,LAD1,LAMA5,LCK,MAP3K8,MMP13,MMP14,MMP25,MYO10,NECTIN2,NFIL3,NOD1,NOS2,NOTCH1,OAF,P2RY2,PDGFRB,PFKFB3,PHF11,PHF21B,PLAGL2,PSTPIP2,PTGES,RAB3IL1,RHOB,RIN2,SELE,SELP,SEMA4C,SERPINE1,SLCO3A1,SLFN5,SRC,STARD7,STAT5A,ST…	78
Cancer,Hematological Disease,Organismal Injury and Abnormalities	Lymphocytic neoplasm	8.30E-03		-1.894	APOBEC3B,BCL3,BCOR,BIRC3,CACNB3,CCL2,CCL24,Ccl8,Ccl9,CCR3,CD40,CD69,CEBPD,COL27A1,COL4A1,DUSP16,DUSP2,EBI3,ETV6,F2R,FCGR2B,FGR,FILIP1L,FLT1,FOSL2,FZD1,GPD2,ICAM1,IER3,IKZF1,IL10,IL15,IL1B,IL2RA,IL4R,IRF7,LAD1,LAG3,LCK,LFNG,LIPG,MAP3K8,MYO1G,NOS2,NOTCH1,OAS1,PDGFRB,PGS1,RGS16,RHOB,RHOU,RIN3,SELP,SOCS1,SPHK1,SRC,STAT5A,STEAP4,TIMP1,TLR3,TNFRSF9,VCAM1,VCAN,ZEB1,ZFP36,ZFP37	66
Cellular Movement,Immune Cell Trafficking,Lymphoid Tissue Structure and Development	Homing of lymphatic system cells	9.01E-03	Decreased	-2.484	BATF,CCL2,CCL24,CCR3,CD40,Cxcl11,Cxcl9,IL10,IL15,MMP14,SOCS3,VCAM1	12
Hematological System Development and Function,Lymphoid Tissue Structure and Development,Tissue Morphology	Quantity of CD8+ T lymphocyte	9.01E-03		-0.998	BATF,IL15,LAG3,LCK,MAP3K8,Mt2,PNP,RASGRP1,SOCS3,STAT5A,TNFRSF9,ZEB1	12
Inflammatory Response	Cell-mediated response	9.07E-03		-1.966	BCL3,CD40,EBI3,FCGR2B,ICAM1,IL10,IL15,IL1B,IL4R,LAG3,MAP3K8,MMP25,NECTIN2,NFIL3,NOD1,NOS2,RASGRP1,STAT5A,TLR3,TNFRSF9	20
Lymphoid Tissue Structure and Development,Tissue Morphology	Quantity of lymphoid cells	9.19E-03		-0.321	ARID5A,BATF,BCL3,CCL2,CD40,CD69,CISH,EBI3,ETV6,FCGR2B,FLT1,GPR132,ICAM1,IKZF1,IL10,IL15,IL1B,IL2RA,IL4R,LAG3,LCK,MAP3K8,Mt2,MYO1G,NFIL3,NOS2,NOTCH1,PNP,RASGRP1,RPS6KA5,SELE,SELP,SOCS1,SOCS3,SPHK1,STARD7,STAT5A,TLR3,TNFRSF9,Trim30a/Trim30d,VCAM1,ZEB1,ZFP36	43
Cancer,Organismal Injury and Abnormalities	Lymphoreticular neoplasm	9.21E-03		-1.924	ANGPTL4,APOBEC3B,BCL3,BCOR,BIRC3,BMP1,CCL2,CCL24,CCR3,CD40,CD69,COBLL1,COL27A1,COL4A1,CP,DUSP16,DUSP2,EBI3,EIF2AK2,ETV6,FCGR2B,FGR,FILIP1L,FLNB,FLT1,FOSL2,FZD1,GLIPR2,GPD2,ICAM1,IER3,IKZF1,IL10,IL15,IL1B,IL2RA,IL4R,IRF7,LAD1,LCK,LFNG,LIPG,MAP3K8,MYO10,MYO1G,NOS2,NOTCH1,OAS1,PDGFRB,PFKFB3,PGS1,PLAGL2,RGS16,RHOB,RIN3,SELP,SEMA4C,SERPINE1,SLCO3A1,SOCS1,SPHK1,SRC,STAT5A,STEAP4,SYNPO2,TIMP1,TNFRSF9,TR…	73
Cell Death and Survival,Cellular Compromise	Cytotoxicity of lymphocytes	9.49E-03	Decreased	-2.432	CCL2,CCR3,CD69,ICAM1,IL10,IL15,LCK,NOS2,NOTCH1,PNP,RASGRP1,SOCS1,SRC	13
Inflammatory Response	Function of immune system	9.78E-03			CCL24,CCR3,CISH,DUSP2,EBI3,FCGR2B,ICAM1,IL10,IL15,IL4R,NOD1,NOS2,RASGRP1,STAT5A	14
Hematological System Development and Function,Immunological Disease,Lymphoid Tissue Structure and Development,Organ Morphology,Organismal Injury and Abnormalities,Tissue Morphology	Abnormal morphology of lymph node	9.78E-03			ANGPTL4,BCL3,CD40,F2R,FCGR2B,IKZF1,IL10,IL15,IL2RA,NOS2,SELE,SELP,SPHK1,ZFP36	14
Cell-To-Cell Signaling and Interaction,Hematological System Development and Function	Interaction of mononuclear leukocytes	9.80E-03	Decreased	-3.043	CCL2,CCR3,CD40,CD69,ICAM1,IL10,IL15,IL1B,LCK,LFNG,LIPG,MYO1G,RASGRP1,RGS16,SELE,SELP,VCAM1	17
Infectious Diseases	Replication of virus	9.86E-03		0.609	APOBEC3B,BCL3,BIRC3,Casp12,CCL2,CD40,EBI3,EIF2AK2,FSCN1,GPR146,Igtp,IL10,IL15,IL1B,IRF7,LCK,MED21,Mx1,NOS2,OAS1,P2RY2,PARP12,SOCS1,SOCS3,SPHK1,TLR3,ZBP1,ZEB1	28
Cellular Development,Cellular Growth and Proliferation,Hematological System Development and Function,Hematopoiesis,Tissue Development	Development of hematopoietic cells	9.91E-03		0.669	EIF2AK2,IKZF1,IL10,IL15,IL1B,IL2RA,IL4R,LCK,LFNG,NFIL3,NOTCH1,PSTPIP2,RASGRP1,SOCS1,STAT5A	15
Cancer,Neurological Disease,Organismal Injury and Abnormalities	Central nervous system cancer	1.01E-02			ADAMTS4,BCOR,CCL2,COL27A1,COL4A1,FGR,FLT1,FOSL2,IL10,IL15,IL1B,IL2RA,MMP14,NOS2,NOTCH1,PDGFRB,PFKFB3,PGS1,SERPINE1,SLCO3A1,SOCS1,SPHK1,SRC,TIMP1,VCAM1	25
Cell-To-Cell Signaling and Interaction,Cellular Movement	Recruitment of myeloid cells	1.01E-02	Decreased	-3.392	BCL3,CCL2,CCL24,CCR3,CD40,CD69,FCGR2B,FGR,FLT1,GPR132,ICAM1,IL10,IL1B,IL2RA,IRF7,MAP3K8,NOD1,NOTCH1,P2RY2,RHOB,SELE,SELP,SERPINE1,STAT5A,VCAM1	25
Free Radical Scavenging	Synthesis of reactive oxygen species	1.01E-02		-1.825	CCR3,CD40,ETV6,F2R,FGR,ICAM1,IL10,IL1B,LCK,MAP3K8,MMP14,NOD1,NOS2,PDGFRB,PFKFB3,PLAGL2,SELE,SELP,SOCS1,SOCS3,SRC,STAT5A,TLR3,Trim30a/Trim30d,VCAM1	25
Cellular Movement,Immune Cell Trafficking,Lymphoid Tissue Structure and Development	Chemotaxis of lymphatic system cells	1.02E-02	Decreased	-2.056	CCL2,CCL24,CCR3,CD40,Cxcl11,Cxcl9,IL10,IL15,MMP14,SOCS3	10
Cellular Movement	Migration of leukemia cell lines	1.02E-02	Decreased	-2.541	CCL2,F2R,FLNB,LCK,NOTCH1,RASGRP1,RHOU,SRC,TIMP1,VCAM1	10
Hematological System Development and Function,Immunological Disease,Lymphoid Tissue Structure and Development,Organ Morphology,Organismal Injury and Abnormalities,Tissue Morphology	Abnormal morphology of enlarged lymph node	1.02E-02			CD40,F2R,FCGR2B,IL10,IL2RA,NOS2,SELE,SELP,SPHK1,ZFP36	10
Cancer,Hematological Disease,Organismal Injury and Abnormalities	Lymphohematopoietic neoplasia	1.03E-02	Decreased	-2.539	ANGPTL4,APOBEC3B,BCL3,BCOR,BIRC3,BMP1,CACNB3,CCL2,CCL24,Ccl8,Ccl9,CCR3,CD40,CD69,CEBPD,COBLL1,COL27A1,COL4A1,CP,DUSP16,DUSP2,EBI3,EIF2AK2,ETV6,F2R,FCGR2B,FGR,FILIP1L,FLNB,FLT1,FOSL2,FSCN1,FZD1,GLIPR2,GPD2,HDC,ICAM1,IER3,IKZF1,IL10,IL15,IL1B,IL2RA,IL4R,IRF7,LAD1,LAG3,LCK,LFNG,LIPG,MAP3K8,MYO10,MYO1G,NOS2,NOTCH1,OAS1,PDGFRB,PFKFB3,PGS1,PLAGL2,RGS16,RHOB,RHOU,RIN3,SELP,SEMA4C,SERPINE1,SLCO3A1,SOCS1,…	84
Cell-mediated Immune Response,Lymphoid Tissue Structure and Development	Frequency of T lymphocytes	1.04E-02		-0.347	CD40,EBI3,IL10,IL15,IL1B,LFNG,NOTCH1,RASGRP1	8
Hematological Disease,Immunological Disease,Inflammatory Disease	Eosinophilic inflammation	1.04E-02			BATF,CCL24,CCR3,CD69,HDC,IL10,IL2RA,IL4R	8
Cancer,Organismal Injury and Abnormalities	Malignant neoplasm of heart, mediastinum and pleura	1.04E-02			FLT1,IKZF1,IL4R,LCK,PDGFRB,SOCS1,SPHK1,SRC	8
Hematological System Development and Function,Tissue Morphology	Morphology of bone marrow	1.04E-02			IKZF1,MXD1,SELE,SELP,SOCS3,SRC,TNFRSF9,TRIB1	8
Hematological Disease,Immunological Disease	Lymphopenia	1.04E-02			BATF,CD40,IKZF1,IL10,IL15,LCK,SOCS1,TNFRSF9	8
Dermatological Diseases and Conditions,Developmental Disorder,Hereditary Disorder,Metabolic Disease,Organismal Injury and Abnormalities	Premature aging	1.04E-02			CCL2,COL4A1,F2R,IL10,LAMA5,MMP14,PDGFRB,PTGES	8
Cellular Development,Cellular Growth and Proliferation,Hematological System Development and Function	Proliferation of B-lymphocyte derived cell lines	1.04E-02		-1.525	ETV6,F2R,IL10,PDGFRB,SOCS1,SOCS3,SRC,STAT5A	8
Hematological System Development and Function,Immunological Disease,Lymphoid Tissue Structure and Development,Organ Morphology,Organismal Injury and Abnormalities,Tissue Morphology	Abnormal morphology of lymphoid organ	1.05E-02			ANGPTL4,BCL3,CD40,ERRFI1,F2R,FCGR2B,IKZF1,IL10,IL15,IL2RA,LAG3,LCK,Mt2,NOS2,RASGRP1,SELE,SELP,SOCS1,SOCS3,SPHK1,SRC,STAT5A,TNFRSF9,TRIB1,TSPAN33,ZEB1,ZFP36	27
Inflammatory Disease	Chronic inflammatory disorder	1.07E-02		0.451	ADAMTS4,BMP1,CCL2,CCL24,Ccl8,Ccl9,CD40,CD69,COL11A2,DUSP2,FCGR2B,FGL2,FLT1,FOSL2,GBP6,GLIPR2,ICAM1,IKZF1,IL10,IL15,IL1B,IL2RA,IL4R,IRGM,MMP13,MMP14,Ms4a4b (includes others),NOD1,NOS2,PSTPIP2,PTGES,RCSD1,Saa3,SELE,SELP,SERPINE1,SLFN5,SOCS1,SOCS3,SPHK1,SRC,STAT5A,STEAP4,TIMP1,TLR3,VASH1,VCAM1,ZFP36	48
Cell-To-Cell Signaling and Interaction,Inflammatory Response	Immune response of leukocytes	1.07E-02		0.83	CCL2,CD40,CD69,F2R,FCGR2B,FGR,ICAM1,IL10,IL15,IL1B,IL2RA,MAP3K8,MYO1G,NOS2,PFKFB3,PNP,SERPINE1,SOCS1,SOCS3,SPHK1,SRC,TLR3,TNFRSF9,VCAM1	24
Cellular Development,Cellular Growth and Proliferation,Hematological System Development and Function,Hematopoiesis,Lymphoid Tissue Structure and Development,Tissue Development	Differentiation of phagocytes	1.09E-02	Decreased	-3.092	BATF,BATF2,BCL3,CCL2,CD40,IFI16,IKZF1,IL10,IL15,IL1B,IL2RA,IRF7,NFIL3,NOTCH1,SOCS1,SOCS3,STAT5A,TIMP1,TRIB1,USP18	20
Cell-To-Cell Signaling and Interaction,Hematological System Development and Function	Binding of leukocytes	1.14E-02	Decreased	-3.077	CCL2,CCR3,CD40,CD69,F2R,FCGR2B,FGR,FLT1,GPR132,ICAM1,IL10,IL15,IL1B,LCK,LFNG,LIPG,MYO1G,NOS2,RASGRP1,RGS16,RHOB,SELE,SELP,SERPINE1,SRC,TLR3,TNFRSF9,VCAM1	28
Cell Cycle,Gene Expression	Binding of DNA	1.15E-02		0.06	BATF2,BCL3,CD40,CEBPD,CISH,ETV3,ETV6,FOSL2,FOXP4,HDC,IER3,IFI16,IL10,IL15,IL1B,IL4R,IRF7,LCK,NOS2,NOTCH1,OAS1,PDGFRB,RHOB,RPS6KA5,SOCS1,SOCS3,SRC,STAT5A,VCAM1,ZBP1	30
Cancer,Organismal Injury and Abnormalities	Primary neoplasm	1.17E-02		-0.739	CD40,COL27A1,COL4A1,CP,EBI3,F2R,FLT1,FOSL2,IL10,LCK,MMP14,NOTCH1,PDGFRB,PGS1,SERPINE1,SOCS1,TNFRSF9,VCAN	18
Dermatological Diseases and Conditions,Inflammatory Disease,Inflammatory Response,Organismal Injury and Abnormalities	Dermatitis	1.19E-02	Increased	2.643	BCL3,CCR3,CNN3,DUSP2,EIF2AK2,FCGR2B,FGR,ICAM1,IL10,IL15,IL1B,IL2RA,IL4R,LAMA5,NOS2,NOTCH1,RPS6KA5,SELE,SELP,SOCS1,SOCS3,SRC,STARD7,TIMP1,ZFP36	25
Cellular Movement,Hematological System Development and Function,Immune Cell Trafficking	Homing of leukocytes	1.19E-02	Decreased	-3.265	BATF,CCL2,CCL24,CCR3,CD40,CD69,Cxcl11,Cxcl9,F2R,FGR,FLT1,ICAM1,IL10,IL15,IL1B,IL4R,PTGES,RHOB,SELE,SELP,SERPINE1,SLAMF1,SOCS3,SPHK1,VCAM1	25
Hematological System Development and Function,Tissue Morphology	Quantity of mononuclear leukocytes	1.19E-02		0.247	ARID5A,BATF,BCL3,CCL2,CCR3,CD40,CD69,CISH,EBI3,ETV6,FCGR2B,FLT1,GPR132,ICAM1,IKZF1,IL10,IL15,IL2RA,IL4R,LAG3,LCK,MAP3K8,Mt2,MYO1G,NFIL3,NOS2,NOTCH1,PNP,RASGRP1,RPS6KA5,SELE,SELP,SOCS1,SOCS3,SPHK1,STARD7,STAT5A,TLR3,TNFRSF9,Trim30a/Trim30d,TSPAN33,VCAM1,ZEB1,ZFP36	44
Cell Signaling	Cell surface receptor linked signal transduction	1.19E-02			BATF,CCL2,CEBPD,FGR,FLT1,FSCN1,ICAM1,Iigp1,IL10,IL1B,IL2RA,IL4R,LAMA5,NOS2,RHOU,SOCS1,SOCS3,SRC,STAT5A,TIMP1,VCAM1,ZEB1	22
Cardiovascular System Development and Function	Morphology of vasculature	1.19E-02			BMP1,CACNB3,CCL2,ERRFI1,F2R,FLT1,ICAM1,IL10,IL15,LFNG,MMP14,MYO10,NOS2,NOTCH1,PDGFRB,PTGES,SELE,SELP,SERPINE1,SLC4A7,SRC,VASH1	22
Cellular Function and Maintenance	Presence of blood cells	1.21E-02		-1.131	CD69,FGR,ICAM1,NOTCH1,PDGFRB,SELE,SELP	7
Inflammatory Response	Antibody-dependent cell-mediated cytotoxicity	1.21E-02		-1.89	IL10,LAG3,MMP25,NECTIN2,NFIL3,RASGRP1,STAT5A	7
Dermatological Diseases and Conditions,Organismal Injury and Abnormalities	Psoriasis	1.23E-02			CCL2,CEBPD,FLT1,FSCN1,HDC,ICAM1,IFI16,IL10,IL15,IL17RD,IL1B,IL2RA,IL4R,IRF7,LAD1,LAMA5,MMP14,NFIL3,NOS2,OAS1,PDGFRB,SELE,SERPINE1,SOCS1,SOCS3,TLR3,UPP1,VCAM1,ZFP36	29
Cell-To-Cell Signaling and Interaction	Activation of cells	1.24E-02	Decreased	-4.29	BCL3,CCL2,Ccl9,CD40,CD69,CISH,EIF2AK2,F2R,FCGR2B,ICAM1,IFI16,IL10,IL15,IL1B,IL2RA,IL4R,IRF7,LAG3,LCK,MAP3K8,MMP13,MMP14,NECTIN2,NFIL3,NOD1,NOS2,NOTCH1,P2RY2,PDGFRB,PFKFB3,PTGES,RASGRP1,RHOB,Saa3,SELE,SELP,SERPINE1,SLAMF1,SOCS1,SPHK1,SRC,STARD7,STAT5A,TIMP1,TLR3,TNFRSF9,USP18,VCAM1,VCAN,ZBP1	50
Dermatological Diseases and Conditions,Organismal Injury and Abnormalities	Chronic skin disorder	1.24E-02			CCL2,CEBPD,FCGR2B,FSCN1,IL4R,IRF7,LAD1,UPP1,ZFP36	9
Cell-mediated Immune Response,Cellular Development,Cellular Function and Maintenance,Cellular Growth and Proliferation,Embryonic Development,Hematological System Development and Function,Hematopoiesis,Lymphoid Tissue Structure and Development,Organ Development,Organismal Development,Tissue Development	Formation of thymocytes	1.24E-02		-1	IKZF1,IL10,IL15,IL4R,LCK,LFNG,NOTCH1,RASGRP1,SOCS1	9
Hematological System Development and Function,Lymphoid Tissue Structure and Development,Tissue Morphology	Quantity of Th17 cells	1.24E-02		-1.294	ARID5A,BATF,CD69,FCGR2B,ICAM1,NFIL3,RASGRP1,SOCS3,SPHK1	9
Cellular Movement	Dissemination of cells	1.24E-02		-0.152	CCL2,CD40,CEBPD,Cxcl11,Cxcl9,IL10,IL2RA,RHOB,SERPINE1	9
Cellular Movement	Migration of tumor cells	1.24E-02	Decreased	-2.143	CCL2,FLT1,LAMA5,MMP13,MMP14,RHOB,SELE,SERPINE1,SOCS1,SPHK1,SRC,TIMP1,VCAM1,VCAN,ZEB1	15
Cell-To-Cell Signaling and Interaction,Hematological System Development and Function	Interaction of lymphocytes	1.24E-02	Decreased	-2.674	CCL2,CCR3,CD40,CD69,ICAM1,IL10,IL1B,LCK,LFNG,MYO1G,RASGRP1,RGS16,SELE,SELP,VCAM1	15
Hematological System Development and Function,Immune Cell Trafficking,Inflammatory Response,Tissue Development	Accumulation of granulocytes	1.24E-02		-0.826	CCL2,CCL24,CCR3,Cxcl9,HDC,IL10,IL1B,LAMA5,MAP3K8,NOS2,P2RY2,SELP,TLR3,VCAM1	14
Cell-To-Cell Signaling and Interaction,Hematological System Development and Function	Binding of lymphocytes	1.24E-02	Decreased	-2.788	CCL2,CCR3,CD40,CD69,ICAM1,IL10,IL1B,LCK,LFNG,MYO1G,RASGRP1,SELE,SELP,VCAM1	14
Cell Death and Survival,Cellular Compromise	Cytotoxicity of leukocytes	1.24E-02	Decreased	-2.597	CCL2,CCR3,CD69,FGR,ICAM1,IL10,IL15,LCK,NOS2,NOTCH1,PNP,RASGRP1,SOCS1,SRC	14
Cellular Movement	Chemotaxis of myeloid cells	1.25E-02	Decreased	-2.917	CCL2,CCL24,CCR3,CD69,Cxcl9,F2R,FGR,FLT1,ICAM1,IL10,IL15,IL1B,IL4R,PTGES,RHOB,SELE,SELP,SERPINE1,SLAMF1,SPHK1,VCAM1	21
Organismal Development,Organismal Injury and Abnormalities	Abnormal morphology of abdomen	1.25E-02			ANGPTL4,BCL3,BMP1,CD40,CISH,CP,ERRFI1,F2R,FCGR2B,FZD1,IKZF1,IL10,IL15,IL2RA,IL4R,LAG3,LCK,LFNG,MAP3K8,Mt2,NFIL3,NOS2,PLAGL2,RASGRP1,SELE,SELP,SOCS1,SOCS3,SPHK1,SRC,STAT5A,TLR3,TNFRSF9,TRIB1,TSPAN33,ZFP36	36
Lymphoid Tissue Structure and Development,Tissue Morphology	Quantity of lymphatic system cells	1.26E-02		-0.448	ARID5A,BATF,BCL3,CCL2,CD40,CD69,CISH,EBI3,ETV6,FCGR2B,FLT1,GPR132,ICAM1,IKZF1,IL10,IL15,IL1B,IL2RA,IL4R,LAG3,LCK,MAP3K8,Mt2,MXD1,MYO1G,NFIL3,NOS2,NOTCH1,PNP,RASGRP1,RPS6KA5,SELE,SELP,SOCS1,SOCS3,SPHK1,SRC,STARD7,STAT5A,TIMP1,TLR3,TNFRSF9,Trim30a/Trim30d,VCAM1,ZEB1,ZFP36	46
Cellular Movement,Hematological System Development and Function,Immune Cell Trafficking,Inflammatory Response	Chemotaxis of leukocytes	1.26E-02	Decreased	-3.095	CCL2,CCL24,CCR3,CD40,CD69,Cxcl11,Cxcl9,F2R,FGR,FLT1,ICAM1,IL10,IL15,IL1B,IL4R,PTGES,RHOB,SELE,SELP,SERPINE1,SLAMF1,SOCS3,SPHK1,VCAM1	24
Cell Death and Survival	Cell viability	1.28E-02	Decreased	-4.27	B4GALT5,BCL3,CACNB3,CCL2,Ccl9,CD40,CEBPD,CISH,Cxcl11,Cxcl9,DUSP14,DUSP2,EFNA2,ETV6,F2R,FGR,FLT1,Hspa1b,ICAM1,IER3,Igtp,IL10,IL15,IL1B,LAMA5,LCK,MAP3K8,MED21,MMP13,Mt2,NFIL3,NOD1,NOS2,NOTCH1,PDGFRB,RGS16,Saa3,SELE,SERPINE1,SOCS1,SOCS3,SPHK1,SRC,STAT5A,TIMP1,TLR3,TNFRSF9,USP18,VCAM1,VCAN,ZEB1,ZFP36	52
Organismal Development	Abnormal morphology of body cavity	1.28E-02			ANGPTL4,BCL3,BIRC3,BMP1,CACNB3,CD40,CISH,CP,ERRFI1,ETV6,F2R,FCGR2B,FLT1,FOXP4,FZD1,Hspa1b,IER3,IKZF1,IL10,IL15,IL1B,IL2RA,IL4R,LAG3,LCK,LFNG,MAP3K8,MMP14,Mt2,NFIL3,NOS2,NOTCH1,PLAGL2,PPARGC1B,PTGES,RASGRP1,SELE,SELP,SERPINE1,SOCS1,SOCS3,SPHK1,SRC,STAT5A,TIMP1,TLR3,TNFRSF9,TRIB1,TSPAN33,VCAM1,ZEB1,ZFP36	52
Cellular Development,Cellular Growth and Proliferation,Hematological System Development and Function,Lymphoid Tissue Structure and Development	Cell proliferation of T lymphocytes	1.31E-02		-0.207	BATF,BIRC3,CCL2,CD40,CD69,CISH,DUSP14,EBI3,EIF2AK2,FCGR2B,FGL2,ICAM1,IKZF1,IL10,IL15,IL1B,IL2RA,IL4R,LAG3,LCK,MAP3K8,Ms4a4b (includes others),NOS2,NOTCH1,PNP,RASGRP1,RPS6KA5,Serpina3g (includes others),SLAMF1,SOCS1,SOCS3,SRC,STAT5A,TLR3,TNFRSF9,Trim30a/Trim30d,VCAM1	37
Cancer,Cardiovascular Disease,Organismal Injury and Abnormalities	Vascular sarcoma	1.31E-02			ANGPTL4,FLT1,LCK,PDGFRB	4
Cellular Function and Maintenance,Hematopoiesis	Engulfment of thymocytes	1.31E-02		-1.091	ORAI2,PFKFB3,SRC,TLR3	4
Cancer,Gastrointestinal Disease,Organismal Injury and Abnormalities,Tumor Morphology	Progressive metastatic colorectal adenocarcinoma	1.31E-02			FLT1,LCK,PDGFRB,SRC	4
Cell-To-Cell Signaling and Interaction,Inflammatory Response	Inflammatory response of macrophages	1.31E-02		1.067	F2R,IL10,IL15,SPHK1	4
Neurological Disease	Mechanical hypersensitivity	1.31E-02		-1	CD40,FZD1,GPR84,MMP14	4
Cell-To-Cell Signaling and Interaction,Hematological System Development and Function	Signaling of T lymphocytes	1.31E-02			CISH,IL2RA,SLAMF1,SRC	4
Cancer,Hematological Disease,Immunological Disease,Organismal Injury and Abnormalities	Blast crisis phase chronic myeloid leukemia	1.31E-02			IL2RA,LCK,PDGFRB,SRC	4
Cancer,Organismal Injury and Abnormalities,Reproductive System Disease	Neoplasia of mammary gland	1.31E-02		-0.064	CEBPD,MMP14,NOTCH1,TIMP1	4
Cell-To-Cell Signaling and Interaction,Hematological System Development and Function,Immune Cell Trafficking	Attachment of leukocytes	1.31E-02		-1.987	ICAM1,IL1B,SELE,VCAM1	4
Cell Death and Survival,Cell Morphology,Hematological System Development and Function,Immunological Disease,Lymphoid Tissue Structure and Development	Loss of T lymphocytes	1.31E-02			CD40,IL10,SOCS1,TNFRSF9	4
Tissue Morphology	Degradation of extracellular matrix	1.31E-02			MMP13,MMP14,SRC,TIMP1	4
Cellular Development,Nervous System Development and Function	Differentiation of astrocytes	1.31E-02			IL1B,NOTCH1,SOCS3,VCAN	4
Cell-To-Cell Signaling and Interaction	Binding of gonadal cells	1.31E-02			Hspa1b,ICAM1,IL1B,VCAM1	4
Cancer,Cardiovascular Disease,Hematological Disease,Organismal Injury and Abnormalities	Refractory anemia	1.31E-02			BCOR,ETV6,IL2RA,PDGFRB	4
Cancer,Organismal Injury and Abnormalities,Respiratory Disease	ALK fusion negative non-squamous non-small cell lung carcinoma	1.31E-02			FLT1,LCK,PDGFRB,SRC	4
Cellular Movement,Hair and Skin Development and Function	Cell movement of skin cell lines	1.31E-02			NOTCH1,PDGFRB,SELE,SRC	4
Connective Tissue Development and Function,Tissue Morphology	Quantity of connective tissue	1.32E-02		-1.56	ANGPTL4,CCL2,CEBPD,EIF2AK2,F2R,FOSL2,GPD2,HDC,IKZF1,IL10,MMP14,Mt2,MXD1,NFIL3,NOS2,NOTCH1,PDGFRB,PPARGC1B,PSTPIP2,SELE,SELP,SERPINE1,SOCS3,SPHK1,STAT5A,STEAP4,TNFRSF9,TSPAN33	28
Hematological System Development and Function,Lymphoid Tissue Structure and Development,Tissue Development,Tissue Morphology	Expansion of lymphoid tissue	1.36E-02		0.816	BCL3,CD40,IKZF1,IL2RA,IL4R,SOCS1	6
Cancer,Organismal Injury and Abnormalities	Unresectable advanced cancer	1.36E-02			FGR,FLT1,IL2RA,LCK,PDGFRB,SRC	6
Antimicrobial Response,Inflammatory Response	Antiviral response of cells	1.36E-02		-0.392	BIRC3,CD40,EIF2AK2,SOCS1,SOCS3,TLR3	6
Cell Morphology	Shape change of myeloid cells	1.36E-02		-1.997	CCL2,CCL24,CCR3,FGR,ICAM1,RHOB	6
Organ Morphology,Organismal Injury and Abnormalities,Renal and Urological Disease,Renal and Urological System Development and Function	Abnormal morphology of renal glomerulus	1.36E-02			ANGPTL4,Mt2,NOS2,PDGFRB,SERPINE1,ZFP36	6
Hematological Disease,Hematological System Development and Function,Tissue Morphology	Abnormal morphology of bone marrow	1.36E-02			MXD1,SELE,SELP,SRC,TNFRSF9,TRIB1	6
Hematological System Development and Function,Lymphoid Tissue Structure and Development,Tissue Morphology	Quantity of lymphocytes	1.40E-02		-0.071	ARID5A,BATF,BCL3,CCL2,CD40,CD69,CISH,EBI3,ETV6,FCGR2B,FLT1,GPR132,ICAM1,IKZF1,IL10,IL15,IL2RA,IL4R,LAG3,LCK,MAP3K8,Mt2,MYO1G,NFIL3,NOS2,NOTCH1,PNP,RASGRP1,RPS6KA5,SELE,SELP,SOCS1,SOCS3,SPHK1,STARD7,STAT5A,TLR3,TNFRSF9,Trim30a/Trim30d,VCAM1,ZEB1,ZFP36	42
Cellular Movement,Hematological System Development and Function,Immune Cell Trafficking	Cell movement of antigen presenting cells	1.41E-02	Decreased	-2.051	CCL2,CCL24,Ccl9,CCR3,CD40,Cxcl11,FLT1,ICAM1,IL10,IL15,IL1B,IL4R,MAP3K8,NOS2,PTGES,RHOB,SELE,SELP,SERPINE1,SLAMF1,SOCS1,SPHK1,TIMP1,TLR3,TNFRSF9,VCAM1,VCAN	27
Cell-To-Cell Signaling and Interaction	Binding of blood cells	1.42E-02	Decreased	-3.091	CCL2,CCR3,CD40,CD69,F2R,FCGR2B,FGR,FLT1,GPR132,ICAM1,IL10,IL15,IL1B,LAMA5,LCK,LFNG,LIPG,MYO1G,NOS2,RASGRP1,RGS16,RHOB,SELE,SELP,SERPINE1,SRC,TLR3,TNFRSF9,VCAM1	29
Humoral Immune Response,Protein Synthesis	Quantity of IgG	1.42E-02		0.693	BATF,BCL3,CD40,CD69,Cxcl9,FCGR2B,FCRLB,IL10,IL15,IL2RA,IL4R,LCK,MAP3K8,Mt2,NFIL3,NOS2,SELP,TNFRSF9	18
Cell-To-Cell Signaling and Interaction	Binding of myeloid cells	1.42E-02	Decreased	-2.686	CCL2,CCR3,CD40,CD69,F2R,FGR,FLT1,ICAM1,IL10,IL15,IL1B,LIPG,NOS2,RHOB,SELE,SELP,SERPINE1,VCAM1	18
Cancer,Hematological Disease,Organismal Injury and Abnormalities	Hematopoietic neoplasm	1.44E-02	Decreased	-2.247	ANGPTL4,APOBEC3B,BCL3,BCOR,BIRC3,BMP1,CACNB3,CCL2,CCL24,Ccl8,Ccl9,CCR3,CD40,CD69,CEBPD,COBLL1,COL27A1,COL4A1,CP,DUSP16,DUSP2,EBI3,EIF2AK2,ETV6,F2R,FCGR2B,FGR,FILIP1L,FLNB,FLT1,FOSL2,FZD1,GLIPR2,GPD2,HDC,ICAM1,IER3,IKZF1,IL10,IL15,IL1B,IL2RA,IL4R,IRF7,LAD1,LAG3,LCK,LFNG,LIPG,MAP3K8,MYO10,MYO1G,NOS2,NOTCH1,OAS1,PDGFRB,PFKFB3,PGS1,PLAGL2,RGS16,RHOB,RHOU,RIN3,SELP,SEMA4C,SERPINE1,SLCO3A1,SOCS1,SPHK1,…	83
Cancer,Hematological Disease,Immunological Disease,Organismal Injury and Abnormalities	Newly diagnosed leukemia	1.44E-02			BIRC3,LCK,NOTCH1,PDGFRB,SRC	5
Cell-To-Cell Signaling and Interaction,Hematological System Development and Function,Immune Cell Trafficking,Inflammatory Response	Aggregation of mononuclear leukocytes	1.44E-02		-0.762	CD40,ICAM1,IL15,LCK,RGS16	5
Cellular Development,Cellular Growth and Proliferation,Hematological System Development and Function,Hypersensitivity Response,Inflammatory Response,Lymphoid Tissue Structure and Development	Proliferation of mast cells	1.44E-02		-1.982	FCGR2B,IL10,IL15,SOCS1,STAT5A	5
Cancer,Endocrine System Disorders,Organismal Injury and Abnormalities	Follicular thyroid carcinoma	1.44E-02			FLT1,LCK,PDGFRB,SPHK1,TIMP1	5
Cancer,Dermatological Diseases and Conditions,Organismal Injury and Abnormalities	Unresectable advanced cutaneous melanoma	1.44E-02			FGR,FLT1,LCK,PDGFRB,SRC	5
Cell-To-Cell Signaling and Interaction,Cellular Compromise,Tumor Morphology	Adhesion of cancer cells	1.44E-02	Decreased	-2	CCL2,ICAM1,IL1B,SELE,VCAM1	5
Cancer,Hematological Disease,Immunological Disease,Organismal Injury and Abnormalities	Type M4 acute myeloid leukemia	1.44E-02			ETV6,GLIPR2,IKZF1,IL2RA,STEAP4	5
Cancer,Organismal Injury and Abnormalities	Gastrointestinal stromal tumor	1.44E-02			FLT1,KCTD12,LCK,PDGFRB,SRC	5
Hematological System Development and Function,Immunological Disease,Lymphoid Tissue Structure and Development,Organ Morphology,Organismal Development,Organismal Injury and Abnormalities,Tissue Morphology	Abnormal morphology of mesenteric lymph node	1.44E-02			ANGPTL4,F2R,IKZF1,IL10,SPHK1	5
Dermatological Diseases and Conditions,Organismal Injury and Abnormalities	Bleeding of skin	1.44E-02		-0.873	FCGR2B,ICAM1,PDGFRB,SELE,SELP	5
Cellular Movement,Hematological System Development and Function,Immune Cell Trafficking	Cell rolling of mononuclear leukocytes	1.44E-02		-0.581	CCL2,ICAM1,SELE,SELP,VCAM1	5
Cell-To-Cell Signaling and Interaction,Hematological System Development and Function	Response of CD4+ T-lymphocytes	1.44E-02			ICAM1,IL10,IL15,IL2RA,NFIL3	5
Cancer,Organismal Injury and Abnormalities,Respiratory Disease	Stage IV non-small cell lung carcinoma	1.44E-02			FGR,FLT1,LCK,PDGFRB,SRC	5
Cancer,Organismal Injury and Abnormalities,Renal and Urological Disease	Metastatic renal cell carcinoma	1.44E-02			FLT1,IL2RA,LCK,Mt2,PDGFRB	5
Tissue Development	Disassembly of extracellular matrix	1.44E-02			ADAMTS4,BMP1,MMP13,MMP14,TIMP1	5
Cardiovascular System Development and Function,Ophthalmic Disease,Organismal Development,Organismal Injury and Abnormalities,Visual System Development and Function	Retinal neovascularization	1.44E-02		-1.206	FLT1,NOS2,SOCS3,SRC,VCAM1	5
Cellular Movement,Hematological System Development and Function,Immune Cell Trafficking	Migration of PBMCs	1.44E-02		-0.689	CCL2,ICAM1,IL10,IL15,SRC	5
Cellular Movement,Immune Cell Trafficking	Invasion of leukocytes	1.44E-02		-1.536	CCL2,ETV6,IL1B,TIMP1,TLR3	5
Drug Metabolism,Lipid Metabolism,Small Molecule Biochemistry	Synthesis of prostaglandin E2	1.48E-02	Decreased	-2.187	CD40,FCGR2B,IL10,IL15,IL1B,MAP3K8,NOS2,PTGES,SOCS1,SPHK1,TLR3	11
Infectious Diseases,Respiratory Disease	Infection of respiratory tract	1.48E-02			BCL3,CCL2,CEBPD,IER3,IL10,LCK,MXD1,NFIL3,SLCO3A1,SNN,TIMP1	11
Inflammatory Disease,Inflammatory Response,Organismal Injury and Abnormalities,Respiratory Disease	Pneumonia	1.48E-02			CCL2,FLT1,FOSL2,IL10,LCK,NOD1,PDGFRB,SERPINE1,SOCS1,SPHK1,SRC	11
Gastrointestinal Disease,Hepatic System Disease,Organismal Injury and Abnormalities	Chronic liver disease	1.51E-02			CCL2,F2R,FLT1,IL10,IL2RA,NOS2,TIMP1,TLR3	8
Cellular Development,Cellular Growth and Proliferation,Hematological System Development and Function,Lymphoid Tissue Structure and Development,Organ Development,Tissue Development	Proliferation of splenocytes	1.51E-02		0.342	CISH,IL10,IL15,LFNG,SOCS1,STAT5A,TLR3,TNFRSF9	8
Cellular Movement	Cell movement of stem cells	1.51E-02	Decreased	-2.425	CCL2,FLT1,Fnbp1l,PDGFRB,SELE,SELP,SEMA4C,SRC	8
Cardiovascular System Development and Function,Ophthalmic Disease,Organismal Development,Organismal Injury and Abnormalities,Visual System Development and Function	Neovascularization of choroid	1.51E-02		-0.61	F2R,FLT1,ICAM1,IL10,IL1B,NOS2,TIMP1,TLR3	8
Antimicrobial Response,Inflammatory Response	Antibacterial response	1.51E-02			ADAMTS4,BCL3,FGR,IL10,IRGM,NOD1,NOS2,TLR3	8
Connective Tissue Disorders,Inflammatory Disease,Inflammatory Response,Organismal Injury and Abnormalities,Respiratory Disease	Idiopathic pulmonary fibrosis	1.51E-02			FLT1,FOSL2,IL10,LCK,PDGFRB,SERPINE1,SPHK1,SRC	8
Connective Tissue Disorders,Hematological Disease,Organismal Injury and Abnormalities	Hemoglobinopathy	1.51E-02			FLT1,ICAM1,IL10,IL2RA,SELE,SELP,SERPINE1,VCAM1	8
Hematological System Development and Function,Tissue Development	Accumulation of blood cells	1.52E-02		-1.672	BCL3,CCL2,CCL24,CCR3,CD40,Cxcl9,F2R,FCGR2B,HDC,ICAM1,IER3,IL10,IL15,IL1B,IL2RA,LAMA5,MAP3K8,NOS2,NOTCH1,P2RY2,RASGRP1,RGS16,SELE,SELP,STAT5A,TIMP1,TLR3,VCAM1	28
Immunological Disease	Abnormal quantity of cytokine	1.54E-02			CEBPD,F2R,FCGR2B,ICAM1,IL10,RPS6KA5,SELE,SELP,SERPINE1,SOCS1,SPHK1,TLR3	12
Cancer,Organismal Injury and Abnormalities,Renal and Urological Disease	Urothelial cancer	1.54E-02			FLT1,IKZF1,IL10,KCTD12,MMP13,NOS2,NOTCH1,PDGFRB,RHOB,SOCS1,SRC,TIMP1	12
Cell-To-Cell Signaling and Interaction,Hematological System Development and Function	Binding of T lymphocytes	1.54E-02	Decreased	-2.203	CCR3,CD40,CD69,ICAM1,IL10,IL1B,LCK,LFNG,RASGRP1,SELE,SELP,VCAM1	12
Cardiovascular System Development and Function,Organismal Development	Formation of blood vessel	1.54E-02		-1.334	CCL2,FLT1,ICAM1,IFI16,IL1B,MMP14,PDGFRB,SELE,SERPINE1,SPHK1,SRC,VASH1	12
Cell Morphology,Immunological Disease,Lymphoid Tissue Structure and Development	Abnormal morphology of lymphocytes	1.54E-02			BATF,BCL3,CD40,EBI3,FCGR2B,IKZF1,IL10,IL15,IL2RA,LCK,NFIL3,RASGRP1,Serpina3g (includes others),SOCS1,TNFRSF9	15
Cancer,Gastrointestinal Disease,Organismal Injury and Abnormalities	Cecum adenocarcinoma	1.56E-02			ADAMTS4,CCDC25,FLNB,NOTCH1,PDGFRB,PFKFB3,RIN3,SOCS1,STEAP4,SYNPO2,VASH1,ZFP36,ZFP37	13
Cell-To-Cell Signaling and Interaction,Hematological System Development and Function	Interaction of T lymphocytes	1.56E-02	Decreased	-2.075	CCR3,CD40,CD69,ICAM1,IL10,IL1B,LCK,LFNG,RASGRP1,RGS16,SELE,SELP,VCAM1	13
Cell-To-Cell Signaling and Interaction,Hematological System Development and Function,Immune Cell Trafficking,Inflammatory Response	Adhesion of phagocytes	1.56E-02	Decreased	-2.407	CCL2,F2R,FLT1,ICAM1,IL10,IL15,IL1B,LIPG,NOS2,RHOB,SELE,SELP,SERPINE1,VCAM1	14
Cancer,Hematological Disease,Immunological Disease,Organismal Injury and Abnormalities	B-cell leukemia	1.56E-02			BCL3,BIRC3,CCL2,CD40,COL27A1,FLT1,IKZF1,IL10,IL1B,LAG3,LCK,NOTCH1,PDGFRB,SRC	14
Cellular Movement,Hematological System Development and Function,Immune Cell Trafficking,Inflammatory Response	Chemotaxis of mononuclear leukocytes	1.56E-02	Decreased	-2.492	CCL2,CCL24,CCR3,CD40,Cxcl11,Cxcl9,F2R,FLT1,IL10,IL15,IL1B,SELE,SERPINE1,SOCS3	14
Cancer	Transformation of fibroblast cell lines	1.56E-02		-0.835	CD40,EIF2AK2,ERRFI1,ETV6,F2R,FLT1,GPR132,LCK,MAP3K8,MXD1,PDGFRB,RASGRP1,RHOB,SRC	14
Cancer,Endocrine System Disorders,Organismal Injury and Abnormalities	Neuroendocrine tumor	1.56E-02			BCL3,BCOR,CEBPD,FLT1,GNB4,LAMA5,MMP14,NOTCH1,PDGFRB,PPARGC1B,PSTPIP2,SELE,SERPINE1,SLC30A4,SLFN13,STAT5A,TRIM58,VCAM1,ZEB1,ZFP36	20
Cell Death and Survival	Cell survival	1.60E-02	Decreased	-4.373	B4GALT5,BCL3,CACNB3,CCL2,Ccl9,CD40,CEBPD,CISH,Cxcl11,Cxcl9,DUSP14,DUSP2,EFNA2,ETV6,F2R,FGR,FLT1,Hspa1b,ICAM1,IER3,Igtp,IL10,IL15,IL1B,IL4R,LAMA5,LCK,MAP3K8,MED21,MMP13,Mt2,NFIL3,NOD1,NOS2,NOTCH1,PDGFRB,RGS16,RPS6KA5,Saa3,SELE,SERPINE1,SOCS1,SOCS3,SPHK1,SRC,STAT5A,TIMP1,TLR3,TNFRSF9,USP18,VCAM1,VCAN,ZEB1,ZFP36	54
Hematological System Development and Function,Immune Cell Trafficking,Inflammatory Response,Tissue Development	Accumulation of leukocytes	1.62E-02		-1.749	BCL3,CCL2,CCL24,CCR3,CD40,Cxcl9,F2R,HDC,ICAM1,IER3,IL10,IL15,IL1B,IL2RA,LAMA5,MAP3K8,NOS2,NOTCH1,P2RY2,RASGRP1,RGS16,SELE,SELP,STAT5A,TIMP1,TLR3,VCAM1	27
Cancer,Endocrine System Disorders,Organismal Injury and Abnormalities	Extrapancreatic neuroendocrine tumor	1.64E-02			BCL3,BCOR,CEBPD,FLT1,GNB4,LAMA5,MMP14,NOTCH1,PPARGC1B,PSTPIP2,SELE,SERPINE1,SLC30A4,SLFN13,STAT5A,TRIM58,VCAM1,ZEB1,ZFP36	19
Cell-To-Cell Signaling and Interaction	Aggregation of cells	1.64E-02	Decreased	-3.231	CD40,CP,ETV6,F2R,GPR132,HDC,ICAM1,IL15,LCK,MMP14,NECTIN2,NOS2,PDGFRB,RASGRP1,RGS16,SELP,TIMP1,TNFRSF9,VCAM1	19
Inflammatory Response	Inflammation of absolute anatomical region	1.67E-02		0.422	ARID5A,BATF,BCL3,BIRC3,CCL2,CD40,CD69,CISH,DUSP14,EBI3,FCGR2B,FLT1,FOSL2,GPR132,HDC,ICAM1,IL10,IL15,IL1B,IL2RA,IL4R,LCK,MAP3K8,MMP13,Mt2,Mx1,NFIL3,NOD1,NOS2,NOTCH1,P2RY2,PDGFRB,PSTPIP2,PTGES,SELE,SELP,SERPINE1,SOCS1,SOCS3,SPHK1,SRC,STARD7,STAT5A,TIMP1,TLR3,TNFRSF9,UPP1,USP18,VCAM1,ZFP36	50
Inflammatory Response	Inflammatory response	1.68E-02	Decreased	-2.775	ANGPTL4,BIRC3,Casp12,CCL2,CCL24,CCR3,CD40,CD69,CEBPD,Cxcl11,Cxcl9,F2R,FCGR2B,FGR,FLT1,ICAM1,IER3,IL10,IL15,IL1B,IL2RA,IL4R,MMP14,NFIL3,NOD1,NOS2,NOTCH1,PFKFB3,PTGES,RHOB,SELE,SELP,SERPINE1,SLAMF1,SOCS1,SOCS3,SPHK1,SRC,STAT5A,TLR3,TNFRSF9,USP18,VCAM1,ZBP1,ZFP36	45
Cancer,Hematological Disease,Organismal Injury and Abnormalities	Lymphohematopoietic cancer	1.71E-02	Decreased	-2.28	ANGPTL4,APOBEC3B,BCL3,BCOR,BIRC3,CACNB3,CCL2,CCL24,Ccl8,Ccl9,CCR3,CD40,CD69,CEBPD,COBLL1,COL27A1,COL4A1,CP,DUSP16,DUSP2,EBI3,EIF2AK2,ETV6,F2R,FCGR2B,FGR,FILIP1L,FLNB,FLT1,FOSL2,FSCN1,FZD1,GLIPR2,GPD2,ICAM1,IER3,IKZF1,IL10,IL15,IL1B,IL2RA,IL4R,IRF7,LAD1,LAG3,LCK,LFNG,LIPG,MAP3K8,MYO10,MYO1G,NOS2,NOTCH1,OAS1,PDGFRB,PFKFB3,PGS1,PLAGL2,RGS16,RHOB,RHOU,RIN3,SELP,SEMA4C,SERPINE1,SLCO3A1,SOCS1,SPHK1,SRC…	82
Cellular Assembly and Organization	Development of cytoplasm	1.71E-02		-1.875	ARHGAP28,CCL2,CCL24,CDC14A,F2R,ICAM1,IL15,IL1B,IRGM,PPARGC1B,RGS16,RHOB,RND1,SELE,SPHK1,SRC,SYNPO2,VCAM1	18
Cellular Development,Cellular Growth and Proliferation,Hematological System Development and Function,Inflammatory Response,Lymphoid Tissue Structure and Development	Proliferation of phagocytes	1.72E-02		-0.916	FCGR2B,IL10,IL15,IL1B,LAG3,SERPINE1,SOCS1,STAT5A,TNFRSF9	9
Cancer,Hematological Disease,Organismal Injury and Abnormalities	Relapsed hematologic cancer	1.72E-02			BIRC3,FLT1,IKZF1,IL2RA,LCK,NOTCH1,PDGFRB,SRC,TNFRSF9	9
Cancer,Hematological Disease,Organismal Injury and Abnormalities	Recurrent hematologic cancer	1.72E-02			BIRC3,FLT1,IKZF1,IL2RA,LCK,NOTCH1,PDGFRB,SRC,TNFRSF9	9
Hematological System Development and Function,Tissue Morphology	Abnormal quantity of leukocytes	1.72E-02			BCL3,BIRC3,CCR3,IKZF1,IL10,LCK,NOS2,SELE,SELP	9
Infectious Diseases,Inflammatory Disease,Organismal Injury and Abnormalities,Respiratory Disease	Severe acute respiratory syndrome	1.72E-02			BCL3,CEBPD,IER3,LCK,MXD1,NFIL3,SLCO3A1,SNN,TIMP1	9
Endocrine System Disorders,Gastrointestinal Disease,Metabolic Disease,Organismal Injury and Abnormalities	Experimentally-induced diabetes	1.72E-02			CEBPD,COL4A1,CP,ICAM1,IL1B,NOS2,RHOB,SERPINE1,TIMP1	9
Hematological System Development and Function,Lymphoid Tissue Structure and Development,Organ Morphology,Tissue Morphology	Morphology of lymphoid organ	1.72E-02			ANGPTL4,BCL3,CD40,ERRFI1,F2R,FCGR2B,IKZF1,IL10,IL15,IL2RA,IRF7,LAG3,LCK,Mt2,NOS2,PNP,RASGRP1,SELE,SELP,SOCS1,SOCS3,SPHK1,SRC,STAT5A,TNFRSF9,TRIB1,TSPAN33,VCAM1,ZEB1,ZFP36	30
Organismal Survival	Survival of organism	1.78E-02		-0.629	BIRC3,CCL2,CD40,Cxcl9,F2R,FCGR2B,FGL2,FLT1,Hspa1b,ICAM1,IFI16,IKZF1,IL10,IL15,IL1B,IL2RA,IL4R,IRF7,KCTD12,LAG3,LFNG,LIPG,MAP3K8,MMP14,MMP25,Mt2,Mx1,MYO10,NFIL3,NOS2,NOTCH1,PNP,PPARGC1B,PTGES,SELE,SERPINE1,SOCS1,SOCS3,SPHK1,SRC,STAT5A,TLR3,TNFRSF9	43
Cardiovascular System Development and Function,Tissue Development	Formation of endothelial tube	1.81E-02		-1.179	CCL2,COL4A1,FLT1,MMP14,SELE,SERPINE1,SRC	7
Cancer,Organismal Injury and Abnormalities	Metastatic adenocarcinoma	1.81E-02			FGR,FLT1,IL2RA,LCK,Mt2,PDGFRB,SRC	7
Cell Morphology	Polarization of myeloid cells	1.81E-02		-1.348	FLT1,IL10,MAP3K8,NOTCH1,SELE,SOCS3,ZBP1	7
Immunological Disease,Inflammatory Response	Abnormal inflammatory response	1.81E-02			CCL24,FGR,ICAM1,IL10,NOS2,PTGES,SOCS1	7
Cell Cycle	Cell cycle progression of leukocytes	1.81E-02			CD40,FCGR2B,IKZF1,IL4R,LAG3,SOCS1,STAT5A	7
Hematological System Development and Function,Tissue Morphology	Quantity of antigen presenting cells	1.82E-02		-0.687	BCL3,BIRC3,CCL2,Ccl9,CD40,FCGR2B,GPR132,IKZF1,IL10,IL15,IL1B,IL2RA,IL4R,LIPG,Mt2,NOS2,SELP,SOCS1,SOCS3,SRC,STEAP4,TLR3,TRIB1	23
Cellular Development,Cellular Growth and Proliferation,Hematological System Development and Function,Hematopoiesis,Lymphoid Tissue Structure and Development,Tissue Development	Development of antigen presenting cells	1.84E-02	Decreased	-2.76	BATF,BATF2,BCL3,CCL2,CD40,IKZF1,IL10,IL15,IL1B,IL2RA,MAP3K8,NFIL3,NOTCH1,SOCS1,STAT5A,USP18	16
Cell Death and Survival,Hematological System Development and Function	Cell viability of T lymphocytes	1.85E-02	Decreased	-2.564	BCL3,CACNB3,CD40,CISH,F2R,IL10,IL15,NOTCH1,STAT5A,TNFRSF9	10
Cancer,Neurological Disease,Organismal Injury and Abnormalities	Brain cancer	1.85E-02			ADAMTS4,BCOR,FGR,FLT1,NOS2,NOTCH1,SERPINE1,SOCS1,SPHK1,TIMP1	10
Cell Morphology,Hematopoiesis	Abnormal morphology of hematopoietic progenitor cells	1.85E-02			IKZF1,IL10,LCK,MXD1,NFIL3,RASGRP1,SELE,SELP,TNFRSF9,TRIB1	10
Cancer,Hematological Disease,Immunological Disease,Organismal Injury and Abnormalities	B cell cancer	1.85E-02			APOBEC3B,BCL3,BCOR,BIRC3,CCL2,CCL24,Ccl8,Ccl9,CD40,CD69,CEBPD,COL27A1,DUSP2,ETV6,FCGR2B,FILIP1L,FLT1,GPD2,ICAM1,IKZF1,IL10,IL1B,IL2RA,IL4R,LAG3,LCK,LIPG,MYO1G,NOS2,NOTCH1,PDGFRB,RIN3,SOCS1,SRC,STAT5A,TNFRSF9,ZFP37	37
Cell-To-Cell Signaling and Interaction	Adhesion of myeloid cells	1.90E-02	Decreased	-2.59	CCL2,F2R,FGR,FLT1,ICAM1,IL10,IL15,IL1B,LIPG,NOS2,RHOB,SELE,SELP,SERPINE1,VCAM1	15
Cell Signaling,Post-Translational Modification	Tyrosine phosphorylation of protein	1.93E-02	Decreased	-2.43	CCR3,CD40,EFNA2,ETV6,F2R,FCGR2B,IL1B,LCK,PDGFRB,SOCS1,SRC	11
Organismal Injury and Abnormalities	Angiogenesis of lesion	1.93E-02		-0.585	ANGPTL4,COL4A1,FLT1,IL1B,MMP14,NOTCH1,PTGES,SERPINE1,SRC,TIMP1,VASH1	11
Cellular Movement,Hematological System Development and Function,Immune Cell Trafficking,Inflammatory Response	Chemotaxis of antigen presenting cells	1.94E-02		-1.54	CCL2,CCL24,CCR3,FLT1,ICAM1,IL10,IL1B,IL4R,PTGES,RHOB,SELP,SLAMF1,SPHK1,VCAM1	14
Cellular Development,Cellular Growth and Proliferation,Hematological System Development and Function,Hematopoiesis,Tissue Development	Development of hematopoietic progenitor cells	1.94E-02		0.669	EIF2AK2,IKZF1,IL10,IL15,IL1B,IL2RA,IL4R,LCK,LFNG,NFIL3,NOTCH1,PSTPIP2,RASGRP1,SOCS1	14
Lipid Metabolism,Molecular Transport,Small Molecule Biochemistry	Concentration of cholesterol	1.94E-02		-0.285	ANGPTL4,GPD2,ICAM1,IL10,IL1B,LIPG,NFIL3,NOS2,PLAGL2,PPARGC1B,SERPINE1,STEAP4,TRIB1,VCAM1	14
Cellular Development,Cellular Growth and Proliferation,Embryonic Development	Proliferation of embryonic cell lines	1.94E-02		1.373	BATF,EIF2AK2,ETV6,IFI16,IL2RA,MMP14,MXD1,PTGES,RPS6KA5,SERPINE1,SOCS1,SOCS3,SRC,VCAN	14
Hematological Disease,Immunological Disease,Organismal Injury and Abnormalities	Leukocytosis	1.96E-02		0.811	BIRC3,CCL2,HDC,IL10,IL15,IL1B,LCK,PDGFRB,SELE,SELP,SOCS3,SRC	12
Cancer,Organismal Injury and Abnormalities,Reproductive System Disease	Breast cancer	1.96E-02			ADAMTS4,APOBEC3B,BMP1,CCL2,CD69,CEBPD,COL11A2,COL27A1,CP,DUSP16,DUSP2,EIF2AK2,ETV6,FGR,FLNB,FLT1,FOSL2,FSCN1,FZD1,GGCT,GPR132,IER3,IKZF1,IL1B,IL2RA,IL4R,IRF7,KCTD12,LAD1,LAMA5,LCK,MAP3K8,MMP13,MMP14,MMP25,NECTIN2,NFIL3,NOTCH1,OAF,PDGFRB,PFKFB3,PSTPIP2,RAB3IL1,RHOB,RIN2,SELE,SERPINE1,SRC,STARD7,TIMP1,TLR3,TNFRSF9,TRIB1,UPP1,VCAN,ZFP36	56
Cell-To-Cell Signaling and Interaction,Hematological System Development and Function,Immune Cell Trafficking	Adhesion of immune cells	2.00E-02	Decreased	-2.74	CCL2,CCR3,CD40,CD69,F2R,FGR,FLT1,GPR132,ICAM1,IL10,IL15,IL1B,LCK,LIPG,MYO1G,NOS2,RASGRP1,RGS16,RHOB,SELE,SELP,SERPINE1,SRC,TLR3,TNFRSF9,VCAM1	26
Protein Synthesis	Production of protein	2.05E-02		0.468	BATF,BCL3,CD40,CD69,Cxcl9,FCGR2B,FCRLB,IL10,IL15,IL2RA,IL4R,LCK,MAP3K8,Mt2,NFIL3,NOS2,RASGRP1,SELP,SOCS1,TLR3,TNFRSF9	21
Cell Signaling	Protein kinase cascade	2.11E-02		-1.057	BCL3,BIRC3,CCL2,DUSP16,EIF2AK2,F2R,FCGR2B,FLT1,IL17RD,IL1B,IL2RA,MAPKBP1,NOD1,PDGFRB,RASGRP1,SLAMF1,SOCS1,SOCS3,STAT5A,TLR3,TNIP3,TRIB1,ZFP36	23
Cardiovascular Disease,Organismal Injury and Abnormalities	Atherogenesis	2.12E-02			CCL2,CD40,LIPG,NOS2,PTGES,SERPINE1,VCAM1,ZFP36	8
