# Supplementary material for: Metformin selectively dampens the acute inflammatory response through an AMPK-dependent mechanism
Source: Sci Rep. 2021 Sep 21;11:18721. doi: 10.1038/s41598-021-97441-x (PMC8455559; doi:10.1038/s41598-021-97441-x)
Supplement: Supplementary file 6 — Supplementary Table S5. [file 41598_2021_97441_MOESM6_ESM.xlsx]

## Sheet: Table_S5_qPCR_primers_proof
Target gene	Forward primer	Reverse primer
Ifnb1	AGCTCCAAGAAAGGACGAACAT	GCCCTGTAGGTGAGGTTGATCT
Il1b	GCTGAAAGCTCTCCACCTCA	AGGCCACAGGTATTTTGTCG
Il10	AAGGACCAGCTGGACAACAT	TCATTTCCGATAAGGCTTGG
Il6	GTTCTCTGGGAAATCGTGGA	TTTCTGCAAGTGCATCATCG
Ndufb9	CAGCCGTATATCTTCCCAGACT	CTCAGAGGGATGCCAGTAATCTA
Prkaa1	GTCAAAGCCGACCCAATGATA	CGTACACGCAAATAATAGGGGTT
Tnf	CCCCAAAGGGATGAGAAGTT	TGGGCTACAGGCTTGTCACT
Tubb5	CCCTCAGCTTTCTCCAACTG	CACCATTTACCCCCAATGAG
